# Supplementary material for: Distribution of Mixotrophy and Desiccation Survival Mechanisms across Microbial Genomes in an Arid Biological Soil Crust Community
Source: mSystems. 2021 Jan 12;6(1):e00786-20. doi: 10.1128/mSystems.00786-20 (PMC7901476; doi:10.1128/mSystems.00786-20)
Supplement: DATA SET S1 [file mSystems.00786-20-sd001.xlsx]

## Sheet: SWARM_relative_abundance
taxonomy	SWARM	Occurence in samples	MAX	Average	A01	A09	A17	B09	B14	B20	C01	C06	C10	D03	D10	D15	E03	E12	E20	F01	F08	F19	G02	G08	G19	H01	H10	H19
Archaea;Thaumarchaeota;Nitrososphaeria;Nitrososphaerales;Nitrososphaeraceae;	SWARM14_3027	24	0.0395601	0.0171598	0.0120017	0.0173369	0.0189587	0.00879297	0.0142713	0.0149974	0.0276799	0.0295987	0.015848	0.00188934	0.0032151	0.0240347	0.0395601	0.00930982	0.0248369	0.00579118	0.0103428	0.0144004	0.00541307	0.0309836	0.0134707	0.00706646	0.0224863	0.039548
Archaea;Thaumarchaeota;Nitrososphaeria;Nitrososphaerales;Nitrososphaeraceae;	SWARM408_64	4	0.00217908	0.000246294	0	0	0.00131253	0	0.000757767	0	0	0	0	0	0	0	0	0	0	0	0	0	0	0	0.00217908	0	0	0.00166168
Archaea;Thaumarchaeota;Nitrososphaeria;Nitrososphaerales;Nitrososphaeraceae;Candidatus Nitrososphaera;	SWARM1004_7	1	0.000581589	2.42329e-05	0	0	0	0	0	0	0	0	0	0	0	0	0	0	0	0	0	0	0	0	0	0	0	0.000581589
Bacteria;	SWARM422_61	1	0.00391653	0.000163189	0	0	0	0	0	0	0	0.00391653	0	0	0	0	0	0	0	0	0	0	0	0	0	0	0	0
Bacteria;Acidobacteria;Acidobacteriia;Acidobacteriales;uncultured;	SWARM478_50	3	0.0023996	0.000245011	0	0	0	0	0.0023996	0	0	0	0	0	0	0.00186075	0.00161992	0	0	0	0	0	0	0	0	0	0	0
Bacteria;Acidobacteria;Acidobacteriia;Solibacterales;Solibacteraceae (Subgroup 3);	SWARM935_9	1	0.000577849	2.4077e-05	0	0	0	0	0	0	0	0.000577849	0	0	0	0	0	0	0	0	0	0	0	0	0	0	0	0
Bacteria;Acidobacteria;Acidobacteriia;Solibacterales;Solibacteraceae (Subgroup 3);Bryobacter;	SWARM53_914	24	0.00821833	0.00391197	0.0030349	0.00412107	0.00466676	0.00331164	0.00277848	0.00308166	0.00464197	0.00603531	0.00391121	0.00278902	0.00331881	0.00821833	0.0053713	0.00420732	0.00434932	0.00323625	0.00531915	0.00263085	0.00302874	0.00247502	0.00297147	0.00305577	0.00284637	0.00448654
Bacteria;Acidobacteria;Acidobacteriia;Solibacterales;Solibacteraceae (Subgroup 3);Candidatus Solibacter;	SWARM1107_3	1	0.000342583	1.42743e-05	0	0	0	0.000342583	0	0	0	0	0	0	0	0	0	0	0	0	0	0	0	0	0	0	0	0
Bacteria;Acidobacteria;Acidobacteriia;Subgroup 2;	SWARM849_14	1	0.000996229	4.15095e-05	0	0	0	0	0	0	0	0	0	0	0	0	0	0	0	0	0	0	0	0	0	0	0.000996229	0
Bacteria;Acidobacteria;Acidobacteriia;Subgroup 2;	SWARM887_12	1	0.00124456	5.18565e-05	0	0	0	0	0	0	0	0	0	0	0.00124456	0	0	0	0	0	0	0	0	0	0	0	0	0
Bacteria;Acidobacteria;Acidobacteriia;Subgroup 2;	SWARM995_7	1	0.000641672	2.67363e-05	0	0	0	0	0	0	0	0	0	0	0	0	0	0	0	0	0	0	0	0.000641672	0	0	0	0
Bacteria;Acidobacteria;Blastocatellia (Subgroup 4);Blastocatellales;Blastocatellaceae;	SWARM214_209	7	0.00376387	0.000728572	0	0	0	0	0	0	0.00223502	0.00224719	0.00172703	0.00125956	0	0.00341138	0	0	0	0	0	0	0	0.00284169	0.00376387	0	0	0
Bacteria;Acidobacteria;Blastocatellia (Subgroup 4);Blastocatellales;Blastocatellaceae;	SWARM296_116	4	0.00199037	0.000246424	0	0	0	0	0	0	0	0.00199037	0	0	0	0	0.00170518	0	0	0	0	0	0	0	0	0	0.00113855	0.00108009
Bacteria;Acidobacteria;Blastocatellia (Subgroup 4);Blastocatellales;Blastocatellaceae;Blastocatella;	SWARM11_4114	24	0.0371086	0.0153296	0.0371086	0.0230212	0.016917	0.0100491	0.0238697	0.00698511	0.00876816	0.0200963	0.0123432	0.00539811	0.00902302	0.0054272	0.0156024	0.0150389	0.0185418	0.0100494	0.0195035	0.0225699	0.0212012	0.0110918	0.0243661	0.00630252	0.0190707	0.00556663
Bacteria;Acidobacteria;Blastocatellia (Subgroup 4);Blastocatellales;Blastocatellaceae;Blastocatella;	SWARM156_315	12	0.00459888	0.00126485	0.0022072	0.0024158	0	0	0	0	0	0.000577849	0.00152385	0	0	0	0.00230199	0.00214842	0.00251803	0.00459888	0.00443262	0.00360011	0.00173991	0	0	0.00229183	0	0
Bacteria;Acidobacteria;Blastocatellia (Subgroup 4);Blastocatellales;Blastocatellaceae;Blastocatella;	SWARM300_114	4	0.00134953	0.000196279	0	0	0	0	0	0	0	0	0.000914309	0.00134953	0	0	0.00119362	0.00125325	0	0	0	0	0	0	0	0	0	0
Bacteria;Acidobacteria;Blastocatellia (Subgroup 4);Blastocatellales;Blastocatellaceae;Blastocatella;	SWARM356_86	6	0.00336767	0.000364086	0	0	0	0	0	0	0	0.000898876	0.000965104	0	0	0	0	0.000895175	0.00114456	0	0	0	0	0.00146668	0.00336767	0	0	0
Bacteria;Acidobacteria;Blastocatellia (Subgroup 4);Blastocatellales;Blastocatellaceae;Blastocatella;	SWARM416_62	3	0.00167623	0.000177993	0	0	0	0	0	0	0.000945586	0	0.00167623	0	0	0	0	0	0	0	0	0	0	0.00165001	0	0	0	0
Bacteria;Acidobacteria;Blastocatellia (Subgroup 4);Blastocatellales;Blastocatellaceae;Blastocatella;	SWARM429_59	5	0.00160238	0.00020459	0	0	0	0	0	0	0.00111751	0.000642055	0	0	0	0	0	0	0.00160238	0	0	0	0.000966619	0	0	0	0	0.000581589
Bacteria;Acidobacteria;Blastocatellia (Subgroup 4);Blastocatellales;Blastocatellaceae;Blastocatella;	SWARM778_18	1	0.00115994	4.8331e-05	0	0	0	0	0	0	0	0	0	0	0	0	0	0	0	0	0	0	0.00115994	0	0	0	0	0
Bacteria;Acidobacteria;Blastocatellia (Subgroup 4);Blastocatellales;Blastocatellaceae;uncultured;	SWARM321_100	6	0.00174477	0.000329659	0	0	0	0	0	0	0.000601736	0.00147673	0	0	0.00145198	0	0	0	0	0	0	0	0.00135327	0.00128334	0	0	0	0.00174477
Bacteria;Acidobacteria;Blastocatellia (Subgroup 4);Pyrinomonadales;Pyrinomonadaceae;RB41;	SWARM445_56	3	0.0020602	0.000155858	0	0	0	0	0	0	0	0	0.000711129	0	0	0	0	0	0.0020602	0	0	0.000969261	0	0	0	0	0	0
Bacteria;Acidobacteria;Blastocatellia (Subgroup 4);Pyrinomonadales;Pyrinomonadaceae;RB41;	SWARM517_42	3	0.00135202	0.00011972	0	0	0	0	0	0	0	0	0	0	0	0	0	0	0	0	0	0	0	0.000275002	0	0	0.00135202	0.00124626
Bacteria;Acidobacteria;Blastocatellia (Subgroup 4);Pyrinomonadales;Pyrinomonadaceae;RB41;	SWARM822_15	1	0.00127888	5.32867e-05	0	0	0	0	0	0	0	0	0	0	0	0	0.00127888	0	0	0	0	0	0	0	0	0	0	0
Bacteria;Acidobacteria;Holophagae;Subgroup 7;	SWARM821_15	1	0.00232594	9.69143e-05	0	0	0	0	0	0	0	0	0	0	0	0.00232594	0	0	0	0	0	0	0	0	0	0	0	0
Bacteria;Acidobacteria;Subgroup 6;	SWARM142_357	9	0.00505178	0.00130286	0.0038626	0	0	0	0.00505178	0	0.00335253	0.00154093	0	0	0	0	0	0.00295408	0.00469269	0	0	0	0.00231989	0.00348336	0	0.0040107	0	0
Bacteria;Acidobacteria;Subgroup 6;	SWARM249_161	6	0.00487589	0.000782431	0	0.00298423	0	0.00342583	0	0.00195172	0	0	0	0	0	0	0	0	0	0	0.00487589	0.00290778	0	0	0	0	0.00263289	0
Bacteria;Acidobacteria;Subgroup 6;	SWARM303_113	2	0.00426294	0.000272863	0	0	0	0	0	0	0	0	0.00228577	0	0	0	0.00426294	0	0	0	0	0	0	0	0	0	0	0
Bacteria;Acidobacteria;Subgroup 6;	SWARM323_99	3	0.0064168	0.000445635	0	0	0.0064168	0	0	0	0	0.00166934	0	0.00260909	0	0	0	0	0	0	0	0	0	0	0	0	0	0
Bacteria;Acidobacteria;Subgroup 6;	SWARM469_51	3	0.00312633	0.000264062	0	0.00312633	0	0	0.0022733	0	0	0	0	0	0	0	0.000937846	0	0	0	0	0	0	0	0	0	0	0
Bacteria;Acidobacteria;Subgroup 6;	SWARM532_40	1	0.00332336	0.000138473	0	0	0	0	0	0	0	0	0	0	0	0	0	0	0	0	0	0	0	0	0	0	0	0.00332336
Bacteria;Acidobacteria;Subgroup 6;	SWARM697_23	1	0.00236261	9.8442e-05	0	0	0	0	0	0.00236261	0	0	0	0	0	0	0	0	0	0	0	0	0	0	0	0	0	0
Bacteria;Acidobacteria;Subgroup 6;	SWARM869_13	1	0.00108009	4.50039e-05	0	0	0	0	0	0	0	0	0	0	0	0	0	0	0	0	0	0	0	0	0	0	0	0.00108009
Bacteria;Acidobacteria;Thermoanaerobaculia;Thermoanaerobaculales;Thermoanaerobaculaceae;Subgroup 10;	SWARM893_12	1	0.000997009	4.1542e-05	0	0	0	0	0	0	0	0	0	0	0	0	0	0	0	0	0	0	0	0	0	0	0	0.000997009
Bacteria;Actinobacteria;0319-7L14;	SWARM1030_6	1	0.000930377	3.87657e-05	0	0	0	0	0	0	0	0	0	0	0	0.000930377	0	0	0	0	0	0	0	0	0	0	0	0
Bacteria;Actinobacteria;0319-7L14;	SWARM468_52	7	0.00119362	0.00023919	0	0	0	0.00102775	0	0	0	0.000898876	0.000609539	0	0	0	0.00119362	0	0.00114456	0	0	0	0	0	0	0	0.000284637	0.000581589
Bacteria;Actinobacteria;0319-7L14;	SWARM676_24	1	0.00350007	0.000145836	0	0	0.00350007	0	0	0	0	0	0	0	0	0	0	0	0	0	0	0	0	0	0	0	0	0
Bacteria;Actinobacteria;0319-7L14;	SWARM727_21	1	0.00179043	7.46014e-05	0	0	0	0	0	0	0	0	0	0	0	0	0.00179043	0	0	0	0	0	0	0	0	0	0	0
Bacteria;Actinobacteria;Acidimicrobiia;	SWARM1046_5	1	0.000729182	3.03826e-05	0	0	0.000729182	0	0	0	0	0	0	0	0	0	0	0	0	0	0	0	0	0	0	0	0	0
Bacteria;Actinobacteria;Acidimicrobiia;	SWARM305_112	5	0.0024158	0.00044254	0	0.0024158	0	0	0.0023996	0	0	0	0	0	0	0	0.00170518	0	0	0	0	0	0	0	0.00217908	0	0.0019213	0
Bacteria;Actinobacteria;Acidimicrobiia;	SWARM340_92	8	0.00206856	0.000386372	0	0	0.000583345	0	0.000884062	0.00143811	0.00103155	0.000642055	0	0	0	0	0	0	0.000686735	0	0.00206856	0.00193852	0	0	0	0	0	0
Bacteria;Actinobacteria;Acidimicrobiia;	SWARM659_27	1	0.00232098	9.67076e-05	0	0	0	0	0	0	0.00232098	0	0	0	0	0	0	0	0	0	0	0	0	0	0	0	0	0
Bacteria;Actinobacteria;Acidimicrobiia;	SWARM962_8	1	0.00071614	2.98392e-05	0	0	0	0	0	0	0	0	0	0	0	0	0	0.00071614	0	0	0	0	0	0	0	0	0	0
Bacteria;Actinobacteria;Acidimicrobiia;IMCC26256;	SWARM1045_5	1	0.000729182	3.03826e-05	0	0	0.000729182	0	0	0	0	0	0	0	0	0	0	0	0	0	0	0	0	0	0	0	0	0
Bacteria;Actinobacteria;Acidimicrobiia;IMCC26256;	SWARM61_812	18	0.0125419	0.0036998	0.0044144	0.00554213	0.0125419	0.00456777	0.00808285	0.0046225	0	0.00295345	0	0	0	0.00263607	0.00562708	0.00134276	0.00377704	0	0	0.00346164	0.00309318	0.00385003	0.00336767	0.00630252	0.00604853	0.00656364
Bacteria;Actinobacteria;Acidimicrobiia;IMCC26256;	SWARM872_12	1	0.00170527	7.1053e-05	0	0.00170527	0	0	0	0	0	0	0	0	0	0	0	0	0	0	0	0	0	0	0	0	0	0
Bacteria;Actinobacteria;Acidimicrobiia;Microtrichales;	SWARM637_29	1	0.00147305	6.13772e-05	0	0	0	0	0	0	0	0	0.00147305	0	0	0	0	0	0	0	0	0	0	0	0	0	0	0
Bacteria;Actinobacteria;Acidimicrobiia;Microtrichales;	SWARM691_23	2	0.00143811	0.000111653	0.00124155	0	0	0	0	0.00143811	0	0	0	0	0	0	0	0	0	0	0	0	0	0	0	0	0	0
Bacteria;Actinobacteria;Acidimicrobiia;Microtrichales;Ilumatobacteraceae;uncultured;	SWARM1126_3	1	0.000249252	1.03855e-05	0	0	0	0	0	0	0	0	0	0	0	0	0	0	0	0	0	0	0	0	0	0	0	0.000249252
Bacteria;Actinobacteria;Acidimicrobiia;Microtrichales;Microtrichaceae;uncultured;	SWARM994_7	1	0.000451089	1.87954e-05	0	0	0	0	0	0	0	0	0	0	0	0	0	0	0	0	0	0	0.000451089	0	0	0	0	0
Bacteria;Actinobacteria;Acidimicrobiia;Microtrichales;uncultured;	SWARM902_11	1	0.00125614	5.23391e-05	0	0	0	0.00125614	0	0	0	0	0	0	0	0	0	0	0	0	0	0	0	0	0	0	0	0
Bacteria;Actinobacteria;Acidimicrobiia;Microtrichales;uncultured;	SWARM944_9	1	0.000747757	3.11565e-05	0	0	0	0	0	0	0	0	0	0	0	0	0	0	0	0	0	0	0	0	0	0	0	0.000747757
Bacteria;Actinobacteria;Acidimicrobiia;uncultured;	SWARM1103_4	1	0.000284637	1.18599e-05	0	0	0	0	0	0	0	0	0	0	0	0	0	0	0	0	0	0	0	0	0	0	0.000284637	0
Bacteria;Actinobacteria;Acidimicrobiia;uncultured;	SWARM125_403	13	0.00339835	0.00107331	0	0.0024158	0.00218755	0.00216969	0	0.00287622	0	0	0.000965104	0	0	0	0.00136414	0.00170083	0	0	0.00339835	0.00290778	0.00135327	0.00146668	0	0	0.00170782	0.00124626
Bacteria;Actinobacteria;Acidimicrobiia;uncultured;	SWARM406_65	7	0.00116373	0.000261884	0	0.00071053	0	0	0.00101036	0	0	0	0.000711129	0	0	0	0.000852588	0.00116373	0.00114456	0	0	0.000692329	0	0	0	0	0	0
Bacteria;Actinobacteria;Acidimicrobiia;uncultured;	SWARM43_1041	24	0.00731135	0.00442204	0.00731135	0.00696319	0.00670847	0.00388261	0.00631473	0.00338983	0.00421216	0.00494382	0.0020318	0.00449843	0.0040448	0.00170569	0.00366613	0.00286456	0.00721071	0.00510986	0.00487589	0.00373858	0.00399536	0.00320836	0.00416006	0.00553858	0.00334448	0.00240944
Bacteria;Actinobacteria;Acidimicrobiia;uncultured;	SWARM571_35	3	0.00137501	0.000110895	0	0	0	0	0	0	0	0.000642055	0	0	0	0	0	0	0	0	0	0	0.000644413	0.00137501	0	0	0	0
Bacteria;Actinobacteria;Acidimicrobiia;uncultured;	SWARM696_23	3	0.000821777	8.76809e-05	0	0	0	0.000570972	0	0.000821777	0	0	0	0	0	0	0	0	0	0	0	0	0	0	0	0	0.000711592	0
Bacteria;Actinobacteria;Actinobacteria;	SWARM513_43	3	0.00134827	0.000127494	0	0	0	0	0	0	0	0.000898876	0.000812719	0	0.00134827	0	0	0	0	0	0	0	0	0	0	0	0	0
Bacteria;Actinobacteria;Actinobacteria;	SWARM880_12	1	0.00137033	5.70972e-05	0	0	0	0.00137033	0	0	0	0	0	0	0	0	0	0	0	0	0	0	0	0	0	0	0	0
Bacteria;Actinobacteria;Actinobacteria;Bifidobacteriales;Bifidobacteriaceae;Bifidobacterium;	SWARM205_228	10	0.0041867	0.00107432	0	0	0.00379175	0.00285486	0.00277848	0	0	0.00173355	0	0	0.00186683	0.0041867	0	0.00161132	0.00377704	0	0	0	0.00154659	0	0	0	0.00163666	0
Bacteria;Actinobacteria;Actinobacteria;Bifidobacteriales;Bifidobacteriaceae;Bifidobacterium;	SWARM350_87	3	0.00454739	0.000408871	0	0.00454739	0	0	0	0.00338983	0	0	0	0	0	0	0.00187569	0	0	0	0	0	0	0	0	0	0	0
Bacteria;Actinobacteria;Actinobacteria;Bifidobacteriales;Bifidobacteriaceae;Bifidobacterium;	SWARM446_56	4	0.00396197	0.000446175	0	0	0	0	0	0	0	0	0	0.00152946	0	0	0	0	0	0	0.00280733	0	0	0	0.00396197	0	0	0.00240944
Bacteria;Actinobacteria;Actinobacteria;Corynebacteriales;Mycobacteriaceae;Mycobacterium;	SWARM424_60	3	0.00198948	0.000219159	0	0.00198948	0	0	0	0	0	0	0	0.00134953	0	0	0	0	0	0	0.0019208	0	0	0	0	0	0	0
Bacteria;Actinobacteria;Actinobacteria;Corynebacteriales;Mycobacteriaceae;Mycobacterium;	SWARM979_7	1	0.000355565	1.48152e-05	0	0	0	0	0	0	0	0	0.000355565	0	0	0	0	0	0	0	0	0	0	0	0	0	0	0
Bacteria;Actinobacteria;Actinobacteria;Frankiales;	SWARM543_38	2	0.00191093	0.000158556	0	0	0	0	0.00189442	0	0	0	0	0	0	0	0	0	0	0	0	0	0	0	0	0	0	0.00191093
Bacteria;Actinobacteria;Actinobacteria;Frankiales;	SWARM851_14	1	0.00116318	4.84657e-05	0	0	0	0	0	0	0	0	0	0	0	0	0	0	0	0	0	0	0	0	0	0	0	0.00116318
Bacteria;Actinobacteria;Actinobacteria;Frankiales;	SWARM912_11	1	0.00210084	8.7535e-05	0	0	0	0	0	0	0	0	0	0	0	0	0	0	0	0	0	0	0	0	0	0.00210084	0	0
Bacteria;Actinobacteria;Actinobacteria;Frankiales;Cryptosporangiaceae;Cryptosporangium;	SWARM802_16	1	0.00136414	5.68392e-05	0	0	0	0	0	0	0	0	0	0	0	0	0.00136414	0	0	0	0	0	0	0	0	0	0	0
Bacteria;Actinobacteria;Actinobacteria;Frankiales;Frankiaceae;Jatrophihabitans;	SWARM126_401	14	0.00990491	0.00188462	0	0.00511582	0.00262505	0	0	0	0.000687699	0.00166934	0.00121908	0.00125956	0.00207426	0	0.00341035	0.00259601	0.0020602	0	0	0	0.00212656	0	0.00990491	0.00706646	0.00341564	0
Bacteria;Actinobacteria;Actinobacteria;Frankiales;Frankiaceae;Jatrophihabitans;	SWARM662_27	2	0.00201582	0.000137465	0	0	0	0	0	0	0	0	0	0	0	0.00201582	0	0	0	0	0	0	0	0.00128334	0	0	0	0
Bacteria;Actinobacteria;Actinobacteria;Frankiales;Geodermatophilaceae;	SWARM1023_6	1	0.000385233	1.60514e-05	0	0	0	0	0	0	0	0.000385233	0	0	0	0	0	0	0	0	0	0	0	0	0	0	0	0
Bacteria;Actinobacteria;Actinobacteria;Frankiales;Geodermatophilaceae;	SWARM120_411	8	0.00498504	0.00131941	0	0	0.00437509	0	0	0	0	0.00211878	0.00416519	0	0.00466708	0.00434176	0.00426294	0	0	0	0	0	0	0.00275002	0	0	0	0.00498504
Bacteria;Actinobacteria;Actinobacteria;Frankiales;Geodermatophilaceae;	SWARM155_319	13	0.0054272	0.00145076	0.00372465	0	0	0.00285486	0	0	0.00154732	0.00166934	0.00121908	0.00206928	0.00259282	0.0054272	0.00332509	0	0	0.00374723	0	0	0.00135327	0.00412503	0	0	0	0.00116318
Bacteria;Actinobacteria;Actinobacteria;Frankiales;Geodermatophilaceae;	SWARM294_118	4	0.0039219	0.000432426	0	0	0	0	0	0	0	0	0	0	0	0	0.0039219	0.00143228	0.00274694	0	0	0	0	0	0	0	0.00227709	0
Bacteria;Actinobacteria;Actinobacteria;Frankiales;Geodermatophilaceae;Blastococcus;	SWARM23_1751	24	0.0159219	0.00710437	0.00482825	0.0110843	0.00670847	0.00765102	0.0156605	0.0159219	0.00472793	0.00224719	0.00467313	0.00287899	0.00259282	0.00341138	0.0116805	0.00384925	0.00972874	0.00579118	0.00916076	0.00595403	0.00631525	0.00430837	0.00277338	0.0120321	0.0104604	0.00606514
Bacteria;Actinobacteria;Actinobacteria;Frankiales;Geodermatophilaceae;Blastococcus;	SWARM36_1111	24	0.0101695	0.00455382	0.002759	0.00682109	0.00393758	0.00354003	0.0046729	0.0101695	0.00515774	0.00205457	0.00279372	0.00287899	0.00352624	0.00325632	0.00733225	0.00286456	0.00526497	0.00391756	0.00605792	0.00373858	0.00715298	0.00440004	0.00594295	0.00496562	0.00284637	0.00324028
Bacteria;Actinobacteria;Actinobacteria;Frankiales;Geodermatophilaceae;Geodermatophilus;	SWARM133_384	13	0.00687548	0.00170722	0	0	0.00539595	0	0.00164183	0.00308166	0.00189117	0	0.00228577	0.0014395	0.00311139	0.00294619	0.00426294	0.00196939	0	0.00187362	0	0	0	0	0	0.00687548	0.00419839	0
Bacteria;Actinobacteria;Actinobacteria;Frankiales;Geodermatophilaceae;Geodermatophilus;	SWARM166_296	7	0.00469269	0.000690834	0	0	0.00452093	0	0.00138924	0	0.00189117	0	0.000965104	0	0	0	0.00196095	0	0.00469269	0	0	0	0.00115994	0	0	0	0	0
Bacteria;Actinobacteria;Actinobacteria;Frankiales;Geodermatophilaceae;Geodermatophilus;	SWARM178_275	8	0.00537942	0.0011549	0.0024831	0	0	0.00422519	0.00290477	0.003698	0	0	0	0	0	0	0	0.00143228	0.00537942	0	0	0	0.00328651	0.00430837	0	0	0	0
Bacteria;Actinobacteria;Actinobacteria;Frankiales;Geodermatophilaceae;Modestobacter;	SWARM724_21	1	0.00180521	7.52171e-05	0	0	0	0	0	0	0.00180521	0	0	0	0	0	0	0	0	0	0	0	0	0	0	0	0	0
Bacteria;Actinobacteria;Actinobacteria;Frankiales;uncultured;	SWARM15_2962	24	0.0207699	0.010886	0.0104842	0.0110843	0.0121044	0.0162156	0.0109876	0.0097586	0.00790854	0.00930979	0.00787322	0.00647773	0.011201	0.0114746	0.0113394	0.0131591	0.0146503	0.0163516	0.0107861	0.0207699	0.00695966	0.00733339	0.00396197	0.0118411	0.00967765	0.00955467
Bacteria;Actinobacteria;Actinobacteria;Frankiales;uncultured;	SWARM31_1270	23	0.00930851	0.00446255	0.0030349	0.00497371	0.00510427	0.00262647	0.00315736	0.00534155	0.00515774	0.00256822	0.0040128	0.0034188	0.00528936	0	0.00255776	0.00367022	0.00629507	0.00374723	0.00930851	0.00747715	0.00154659	0.00440004	0.00772583	0.00821238	0.00298869	0.00448654
Bacteria;Actinobacteria;Actinobacteria;Frankiales;uncultured;	SWARM362_84	2	0.00559552	0.000327124	0	0	0	0.00559552	0	0	0	0	0	0	0	0	0	0	0	0	0	0	0.00225545	0	0	0	0	0
Bacteria;Actinobacteria;Actinobacteria;Frankiales;uncultured;	SWARM780_18	1	0.00128087	5.33694e-05	0	0	0	0	0	0	0	0	0	0	0	0	0	0	0	0	0	0	0	0	0	0	0.00128087	0
Bacteria;Actinobacteria;Actinobacteria;Kineosporiales;Kineosporiaceae;	SWARM211_216	10	0.00391513	0.000930725	0.00124155	0.00355265	0	0.00354003	0.00391513	0.00308166	0	0	0	0	0	0	0.000852588	0.000984693	0	0.00102197	0	0	0.00322206	0	0	0	0.000925069	0
Bacteria;Actinobacteria;Actinobacteria;Kineosporiales;Kineosporiaceae;	SWARM361_84	3	0.00149434	0.000156422	0	0	0	0	0	0	0	0.00109149	0.00116828	0	0	0	0	0	0	0	0	0	0	0	0	0	0.00149434	0
Bacteria;Actinobacteria;Actinobacteria;Kineosporiales;Kineosporiaceae;Angustibacter;	SWARM467_52	3	0.0022733	0.00026719	0	0	0.00218755	0	0.0022733	0.00195172	0	0	0	0	0	0	0	0	0	0	0	0	0	0	0	0	0	0
Bacteria;Actinobacteria;Actinobacteria;Micrococcales;Cellulomonadaceae;Cellulomonas;	SWARM105_463	16	0.00840336	0.00188257	0.0011036	0	0.00306256	0.0019413	0	0.00133539	0	0.00205457	0.00284452	0	0.00300767	0	0.00255776	0.00250649	0.00572279	0.00340657	0	0.00318471	0.000644413	0	0	0.00840336	0.000498114	0.00290794
Bacteria;Actinobacteria;Actinobacteria;Micrococcales;Cellulomonadaceae;Cellulomonas;	SWARM325_98	4	0.00249291	0.000306571	0	0	0	0	0	0	0.00249291	0	0.00162544	0.00161943	0	0	0.00161992	0	0	0	0	0	0	0	0	0	0	0
Bacteria;Actinobacteria;Actinobacteria;Micrococcales;Microbacteriaceae;	SWARM443_57	3	0.00196939	0.000195978	0	0	0	0	0	0	0	0	0.00137146	0	0	0	0	0.00196939	0	0.00136263	0	0	0	0	0	0	0	0
Bacteria;Actinobacteria;Actinobacteria;Micrococcales;Microbacteriaceae;	SWARM95_523	12	0.00604745	0.00183766	0	0	0	0	0	0	0.00395427	0.00205457	0.00157464	0.0048583	0.00425223	0.00604745	0.00358087	0	0	0	0.00517139	0	0.00425313	0.00220002	0	0	0.00391376	0.00224327
Bacteria;Actinobacteria;Actinobacteria;Micrococcales;Micrococcaceae;	SWARM114_426	13	0.0059517	0.00145487	0	0	0	0	0	0	0.00111751	0.00391653	0.00228577	0.00125956	0.000933416	0	0.00562708	0.00107421	0.0059517	0	0.00221631	0.00180006	0.00115994	0	0	0.00458365	0	0.00299103
Bacteria;Actinobacteria;Actinobacteria;Micrococcales;Micrococcaceae;Arthrobacter;	SWARM18_2203	24	0.0415889	0.0114326	0.0052421	0.00397897	0.0032084	0.00251228	0.00252589	0.0128403	0.0154732	0.00751204	0.0135622	0.0201529	0.0415889	0.00899364	0.0120215	0.00483395	0.0136202	0.0148186	0.00797872	0.010108	0.0154659	0.0143918	0.00614105	0.0219633	0.00597737	0.00947159
Bacteria;Actinobacteria;Actinobacteria;Micromonosporales;Micromonosporaceae;	SWARM1014_6	1	0.000685166	2.85486e-05	0	0	0	0.000685166	0	0	0	0	0	0	0	0	0	0	0	0	0	0	0	0	0	0	0	0
Bacteria;Actinobacteria;Actinobacteria;Micromonosporales;Micromonosporaceae;	SWARM638_29	2	0.00204621	0.000104002	0	0	0	0	0	0	0	0	0	0.000449843	0	0	0.00204621	0	0	0	0	0	0	0	0	0	0	0
Bacteria;Actinobacteria;Actinobacteria;Micromonosporales;Micromonosporaceae;Actinoplanes;	SWARM207_225	6	0.00699122	0.000844644	0	0	0	0	0	0	0.00283676	0	0.00187941	0.00179937	0	0	0.00699122	0.00250649	0	0.00425822	0	0	0	0	0	0	0	0
Bacteria;Actinobacteria;Actinobacteria;Micromonosporales;Micromonosporaceae;Actinoplanes;	SWARM435_58	4	0.00264302	0.000199079	0	0	0	0	0	0	0.00120347	0	0.00030477	0	0	0	0.00264302	0.000626623	0	0	0	0	0	0	0	0	0	0
Bacteria;Actinobacteria;Actinobacteria;Micromonosporales;Micromonosporaceae;Actinoplanes;	SWARM46_1024	21	0.00930377	0.00459057	0.0044144	0.00596845	0.00539595	0.00456777	0.00530437	0.00390344	0.00266483	0.00436597	0.00274293	0	0.00435594	0.00930377	0.00886691	0.00313311	0.00515051	0	0.00561466	0.0052617	0.00753963	0.00440004	0	0.00859435	0.0050523	0.00357262
Bacteria;Actinobacteria;Actinobacteria;Propionibacteriales;Nocardioidaceae;	SWARM115_425	21	0.00294619	0.00167713	0.00124155	0.00127895	0.00218755	0.0020555	0.00151553	0.00133539	0.00163328	0.00186196	0.00147305	0.00251912	0.0023854	0.00294619	0.00255776	0.0015218	0.00263248	0	0.00177305	0	0.00122438	0.00284169	0	0.00171887	0.00163666	0.00191093
Bacteria;Actinobacteria;Actinobacteria;Propionibacteriales;Nocardioidaceae;	SWARM124_403	23	0.00437509	0.00246598	0.00234515	0.00341054	0.00437509	0.00331164	0.00391513	0.00380072	0.0013754	0.00211878	0.00147305	0	0.00145198	0.00155063	0.00213147	0.00116373	0.00148792	0.00289559	0.00221631	0.00290778	0.00244877	0.00210835	0.00416006	0.0026738	0.00220593	0.0036557
Bacteria;Actinobacteria;Actinobacteria;Propionibacteriales;Nocardioidaceae;	SWARM328_96	2	0.00423486	0.000283026	0	0	0	0	0	0	0	0	0	0	0	0	0.00255776	0	0.00423486	0	0	0	0	0	0	0	0	0
Bacteria;Actinobacteria;Actinobacteria;Propionibacteriales;Nocardioidaceae;	SWARM79_602	16	0.00582635	0.00221346	0	0.00582635	0.0032084	0.00468197	0.00366254	0.00421161	0.00214906	0.00250401	0.00238736	0	0.00311139	0.00279113	0.00264302	0.00277504	0	0	0	0.00415397	0.00238433	0	0	0	0.00256173	0.00407112
Bacteria;Actinobacteria;Actinobacteria;Propionibacteriales;Nocardioidaceae;Nocardioides;	SWARM123_406	17	0.00543066	0.00157676	0.0035867	0.00341054	0.00306256	0.00274066	0.00543066	0.00297894	0.00111751	0.000770465	0.000457154	0	0.00103713	0	0	0.000537105	0	0	0.00310284	0	0.000837737	0.00192502	0.00257528	0	0.00128087	0.00299103
Bacteria;Actinobacteria;Actinobacteria;Propionibacteriales;Nocardioidaceae;Nocardioides;	SWARM158_314	15	0.0030349	0.00117255	0.0030349	0.00298423	0.00277089	0	0.00101036	0.00195172	0.00171925	0.00166934	0.000965104	0	0	0	0.00187569	0.00116373	0.00240357	0	0	0	0.000837737	0.00201668	0	0	0.000996229	0.00274177
Bacteria;Actinobacteria;Actinobacteria;Propionibacteriales;Nocardioidaceae;Nocardioides;	SWARM288_122	7	0.00611154	0.000695935	0	0	0	0	0	0	0.000773661	0	0	0	0.00124456	0	0	0	0.00160238	0	0.00206856	0.00373858	0	0	0	0.00611154	0	0.00116318
Bacteria;Actinobacteria;Actinobacteria;Propionibacteriales;Nocardioidaceae;Nocardioides;	SWARM414_63	8	0.0014494	0.000221982	0	0	0	0	0	0	0.000515774	0.000513644	0.000507949	0	0	0	0.0014494	0	0.000572279	0	0	0	0.000386648	0	0	0.000954927	0.000426955	0
Bacteria;Actinobacteria;Actinobacteria;Propionibacteriales;Nocardioidaceae;Nocardioides;	SWARM627_29	1	0.000761924	3.17468e-05	0	0	0	0	0	0	0	0	0.000761924	0	0	0	0	0	0	0	0	0	0	0	0	0	0	0
Bacteria;Actinobacteria;Actinobacteria;Propionibacteriales;Nocardioidaceae;Nocardioides;	SWARM80_600	18	0.00647249	0.00211251	0	0	0.0016042	0.00148453	0.00113665	0	0.00266483	0.0023756	0.001981	0.00359874	0.00414852	0.00310126	0.00323983	0.00134276	0.00137347	0.00647249	0.00576241	0	0.002191	0.00339169	0.00376387	0	0.00106739	0
Bacteria;Actinobacteria;Actinobacteria;Propionibacteriales;Nocardioidaceae;Nocardioides;	SWARM991_7	1	0.000626623	2.61093e-05	0	0	0	0	0	0	0	0	0	0	0	0	0	0.000626623	0	0	0	0	0	0	0	0	0	0
Bacteria;Actinobacteria;Actinobacteria;Pseudonocardiales;Pseudonocardiaceae;Actinomycetospora;	SWARM161_309	13	0.00456337	0.00105881	0	0	0	0	0	0	0.00171925	0.000577849	0.000965104	0	0.00456337	0.00108544	0.00196095	0.00134276	0.00320476	0	0.00280733	0	0.000644413	0.00229169	0	0	0.000925069	0.00332336
Bacteria;Actinobacteria;Actinobacteria;Pseudonocardiales;Pseudonocardiaceae;Crossiella;	SWARM189_248	6	0.00656364	0.00108184	0	0	0.00627096	0.0020555	0.00505178	0.00441705	0	0.00160514	0	0	0	0	0	0	0	0	0	0	0	0	0	0	0	0.00656364
Bacteria;Actinobacteria;Actinobacteria;Pseudonocardiales;Pseudonocardiaceae;Crossiella;	SWARM585_34	1	0.00241941	0.000100809	0	0	0	0	0	0	0	0	0	0	0	0	0	0	0	0	0	0	0	0	0	0	0.00241941	0
Bacteria;Actinobacteria;Actinobacteria;Pseudonocardiales;Pseudonocardiaceae;Lechevalieria;	SWARM529_40	1	0.00341035	0.000142098	0	0	0	0	0	0	0	0	0	0	0	0	0.00341035	0	0	0	0	0	0	0	0	0	0	0
Bacteria;Actinobacteria;Actinobacteria;Pseudonocardiales;Pseudonocardiaceae;Pseudonocardia;	SWARM160_309	9	0.00673747	0.00124871	0.0046903	0.00412107	0	0.00673747	0	0.00318439	0	0	0.00152385	0	0	0	0.00315457	0.00187987	0	0	0	0	0.00154659	0	0	0	0.003131	0
Bacteria;Actinobacteria;Actinobacteria;Pseudonocardiales;Pseudonocardiaceae;Pseudonocardia;	SWARM363_83	3	0.00266483	0.000270542	0	0	0	0	0	0	0.00266483	0.00211878	0	0.0017094	0	0	0	0	0	0	0	0	0	0	0	0	0	0
Bacteria;Actinobacteria;Actinobacteria;Pseudonocardiales;Pseudonocardiaceae;Pseudonocardia;	SWARM674_25	1	0.00387657	0.000161524	0	0	0	0	0	0	0	0	0	0	0	0.00387657	0	0	0	0	0	0	0	0	0	0	0	0
Bacteria;Actinobacteria;Actinobacteria;Pseudonocardiales;Pseudonocardiaceae;Pseudonocardia;	SWARM856_13	1	0.00148453	6.18553e-05	0	0	0	0.00148453	0	0	0	0	0	0	0	0	0	0	0	0	0	0	0	0	0	0	0	0
Bacteria;Actinobacteria;Actinobacteria;Pseudonocardiales;Pseudonocardiaceae;Saccharothrix;	SWARM308_110	2	0.0130253	0.000655075	0	0	0	0	0	0	0	0	0	0	0.00269654	0.0130253	0	0	0	0	0	0	0	0	0	0	0	0
Bacteria;Actinobacteria;Actinobacteria;Pseudonocardiales;Pseudonocardiaceae;Umezawaea;	SWARM604_32	2	0.00187569	0.000149124	0	0	0	0	0	0	0	0	0	0	0	0	0.00187569	0	0	0.00170329	0	0	0	0	0	0	0	0
Bacteria;Actinobacteria;Actinobacteria;Streptomycetales;Streptomycetaceae;	SWARM712_22	1	0.00111749	4.6562e-05	0	0	0	0	0	0	0	0	0.00111749	0	0	0	0	0	0	0	0	0	0	0	0	0	0	0
Bacteria;Actinobacteria;Actinobacteria;Streptomycetales;Streptomycetaceae;Streptomyces;	SWARM545_38	1	0.00243981	0.000101659	0	0	0	0	0	0	0	0.00243981	0	0	0	0	0	0	0	0	0	0	0	0	0	0	0	0
Bacteria;Actinobacteria;Nitriliruptoria;Euzebyales;Euzebyaceae;uncultured;	SWARM1051_5	1	0.000321027	1.33761e-05	0	0	0	0	0	0	0	0.000321027	0	0	0	0	0	0	0	0	0	0	0	0	0	0	0	0
Bacteria;Actinobacteria;Nitriliruptoria;Euzebyales;Euzebyaceae;uncultured;	SWARM238_178	17	0.00221545	0.000899427	0.0008277	0.00113685	0.00189587	0.00125614	0.00138924	0.000308166	0.00128944	0.00070626	0	0	0	0	0.00179043	0.000895175	0.00125901	0	0.0019208	0.00221545	0	0.00137501	0.00138669	0	0.00085391	0.00108009
Bacteria;Actinobacteria;Nitriliruptoria;Euzebyales;Euzebyaceae;uncultured;	SWARM964_8	1	0.00136263	5.67762e-05	0	0	0	0	0	0	0	0	0	0	0	0	0	0	0	0.00136263	0	0	0	0	0	0	0	0
Bacteria;Actinobacteria;Rubrobacteria;Rubrobacterales;Rubrobacteriaceae;Rubrobacter;	SWARM119_412	16	0.00830841	0.00177086	0.00179335	0.0024158	0.00743765	0.00296905	0.00391513	0.00133539	0.000773661	0.0012199	0.000761924	0	0	0	0.00110836	0	0.0010301	0	0	0	0.00128883	0	0.00316957	0.00248281	0.00249057	0.00830841
Bacteria;Actinobacteria;Rubrobacteria;Rubrobacterales;Rubrobacteriaceae;Rubrobacter;	SWARM12_4069	24	0.0291196	0.0149858	0.0155884	0.0193264	0.0224588	0.0291196	0.0281637	0.0252696	0.00782257	0.0116212	0.00873673	0.00377868	0.00518565	0.00294619	0.011851	0.0117268	0.0144214	0.0146483	0.0268913	0.0247854	0.011535	0.0164085	0.0110935	0.00954927	0.0110297	0.0157029
Bacteria;Actinobacteria;Rubrobacteria;Rubrobacterales;Rubrobacteriaceae;Rubrobacter;	SWARM140_360	13	0.00448654	0.00133828	0.0022072	0.00284212	0.00393758	0.00159872	0.00315736	0.00215716	0	0.0012199	0.000812719	0	0	0	0	0	0	0	0	0	0.00199768	0.00174168	0.00297147	0	0.00298869	0.00448654
Bacteria;Actinobacteria;Rubrobacteria;Rubrobacterales;Rubrobacteriaceae;Rubrobacter;	SWARM193_242	15	0.00364591	0.000910802	0.00124155	0.00156317	0.00364591	0.000685166	0.0022733	0.000924499	0	0.0012199	0.000609539	0	0	0	0.00127888	0.000984693	0.00148792	0	0	0	0.00103106	0.00183335	0.00158479	0	0	0.00149551
Bacteria;Actinobacteria;Rubrobacteria;Rubrobacterales;Rubrobacteriaceae;Rubrobacter;	SWARM2_20373	24	0.167334	0.0740704	0.066354	0.146511	0.10296	0.0880439	0.143723	0.167334	0.0515774	0.0507223	0.0504394	0.037157	0.0355735	0.0307024	0.089948	0.0477128	0.0655832	0.0424119	0.0570331	0.0614788	0.118701	0.0863507	0.0620048	0.0599694	0.0694514	0.0459455
Bacteria;Actinobacteria;Rubrobacteria;Rubrobacterales;Rubrobacteriaceae;Rubrobacter;	SWARM22_1803	22	0.0143322	0.00622149	0.0063457	0.00895268	0.0064168	0.00719424	0.00732508	0.00955316	0.00498582	0.00365971	0.00634937	0.00575798	0.00808961	0.00263607	0.00400716	0.00751947	0	0.00851644	0.0143322	0.012185	0.00457533	0.00632505	0.00416006	0	0.00519462	0.0052343
Bacteria;Actinobacteria;Rubrobacteria;Rubrobacterales;Rubrobacteriaceae;Rubrobacter;	SWARM27_1421	18	0.0150211	0.00575678	0.0074493	0.00639477	0.0150211	0.00856458	0.0123769	0.00657422	0.00386831	0.00340289	0.00320008	0	0	0.0054272	0.00613863	0.00456539	0.0098432	0	0	0	0.00728187	0.00467504	0.0122821	0	0.00796983	0.0131273
Bacteria;Actinobacteria;Rubrobacteria;Rubrobacterales;Rubrobacteriaceae;Rubrobacter;	SWARM279_130	6	0.00257561	0.000348806	0	0	0	0	0	0	0.000773661	0.00134831	0.000812719	0	0	0	0	0	0	0	0	0	0.00122438	0	0	0	0.00163666	0.00257561
Bacteria;Actinobacteria;Rubrobacteria;Rubrobacterales;Rubrobacteriaceae;Rubrobacter;	SWARM324_99	3	0.00391513	0.000384623	0	0	0	0	0.00391513	0	0	0	0	0	0	0	0	0	0	0	0	0	0	0	0	0	0.00199246	0.00332336
Bacteria;Actinobacteria;Rubrobacteria;Rubrobacterales;Rubrobacteriaceae;Rubrobacter;	SWARM335_94	7	0.00357262	0.00033868	0	0.000568424	0.00145836	0	0	0	0	0.000642055	0.000507949	0	0	0	0.00102311	0	0	0	0	0	0	0	0	0	0.000355796	0.00357262
Bacteria;Actinobacteria;Rubrobacteria;Rubrobacterales;Rubrobacteriaceae;Rubrobacter;	SWARM459_53	2	0.00291673	0.000235771	0	0	0.00291673	0	0	0	0	0	0	0	0	0	0	0	0	0	0	0	0	0	0	0	0	0.00274177
Bacteria;Actinobacteria;Rubrobacteria;Rubrobacterales;Rubrobacteriaceae;Rubrobacter;	SWARM48_989	22	0.0114194	0.00384282	0.0035867	0.00454739	0.00335424	0.0114194	0.00517808	0.00677966	0	0.0012199	0.00284452	0	0.0032151	0.0012405	0.00272828	0.00250649	0.00377704	0.00493953	0.0109338	0.00733869	0.00315762	0.00210835	0.00217908	0.00210084	0.0019213	0.00515121
Bacteria;Actinobacteria;Rubrobacteria;Rubrobacterales;Rubrobacteriaceae;Rubrobacter;	SWARM502_46	2	0.00307411	0.000154773	0	0	0	0	0	0	0	0	0	0	0	0	0	0	0	0	0	0	0	0	0	0	0.000640433	0.00307411
Bacteria;Actinobacteria;Rubrobacteria;Rubrobacterales;Rubrobacteriaceae;Rubrobacter;	SWARM616_31	1	0.00257561	0.000107317	0	0	0	0	0	0	0	0	0	0	0	0	0	0	0	0	0	0	0	0	0	0	0	0.00257561
Bacteria;Actinobacteria;Rubrobacteria;Rubrobacterales;Rubrobacteriaceae;Rubrobacter;	SWARM62_794	17	0.0176969	0.00566952	0.00538005	0.00923689	0.014292	0.00822199	0.0123769	0.00739599	0.00378234	0.0059069	0.00335247	0	0	0	0.00554182	0	0	0	0.00369385	0.00415397	0.00876402	0.00669172	0.0126783	0	0.00690244	0.0176969
Bacteria;Actinobacteria;Rubrobacteria;Rubrobacterales;Rubrobacteriaceae;Rubrobacter;	SWARM847_14	1	0.000902178	3.75908e-05	0	0	0	0	0	0	0	0	0	0	0	0	0	0	0	0	0	0	0.000902178	0	0	0	0	0
Bacteria;Actinobacteria;Rubrobacteria;Rubrobacterales;Rubrobacteriaceae;Rubrobacter;	SWARM903_11	1	0.00138924	5.7885e-05	0	0	0	0	0.00138924	0	0	0	0	0	0	0	0	0	0	0	0	0	0	0	0	0	0	0
Bacteria;Actinobacteria;Rubrobacteria;Rubrobacterales;Rubrobacteriaceae;Rubrobacter;	SWARM98_501	11	0.0103132	0.00193159	0	0	0.0064168	0	0.00404142	0	0	0.00147673	0.000863514	0.00134953	0	0.00341138	0	0	0.00583724	0	0	0	0.00193324	0	0	0.0103132	0.0034868	0.00722832
Bacteria;Actinobacteria;Thermoleophilia;	SWARM1041_6	1	0.000498504	2.0771e-05	0	0	0	0	0	0	0	0	0	0	0	0	0	0	0	0	0	0	0	0	0	0	0	0.000498504
Bacteria;Actinobacteria;Thermoleophilia;	SWARM939_9	1	0.000579972	2.41655e-05	0	0	0	0	0	0	0	0	0	0	0	0	0	0	0	0	0	0	0.000579972	0	0	0	0	0
Bacteria;Actinobacteria;Thermoleophilia;Gaiellales;uncultured;	SWARM185_251	18	0.00232635	0.00101304	0.0011036	0.00213159	0.00116669	0.0019413	0.00176812	0.00112994	0.00120347	0.00134831	0.00040636	0	0	0.00201582	0.00136414	0.000895175	0	0.0011923	0.00206856	0	0.000837737	0.000275002	0	0	0.00113855	0.00232635
Bacteria;Actinobacteria;Thermoleophilia;Gaiellales;uncultured;	SWARM838_14	1	0.000711129	2.96304e-05	0	0	0	0	0	0	0	0	0.000711129	0	0	0	0	0	0	0	0	0	0	0	0	0	0	0
Bacteria;Actinobacteria;Thermoleophilia;Gaiellales;uncultured;	SWARM955_8	1	0.000513644	2.14018e-05	0	0	0	0	0	0	0	0.000513644	0	0	0	0	0	0	0	0	0	0	0	0	0	0	0	0
Bacteria;Actinobacteria;Thermoleophilia;Solirubrobacterales;	SWARM1032_6	1	0.000511553	2.13147e-05	0	0	0	0	0	0	0	0	0	0	0	0	0.000511553	0	0	0	0	0	0	0	0	0	0	0
Bacteria;Actinobacteria;Thermoleophilia;Solirubrobacterales;	SWARM262_144	5	0.00425822	0.000613514	0	0	0	0	0	0	0	0	0.000914309	0.00386865	0.00414852	0	0.00153466	0	0	0.00425822	0	0	0	0	0	0	0	0
Bacteria;Actinobacteria;Thermoleophilia;Solirubrobacterales;	SWARM485_49	2	0.00440529	0.000278274	0	0.00440529	0	0	0.0022733	0	0	0	0	0	0	0	0	0	0	0	0	0	0	0	0	0	0	0
Bacteria;Actinobacteria;Thermoleophilia;Solirubrobacterales;	SWARM782_17	1	0.00247922	0.000103301	0	0	0.00247922	0	0	0	0	0	0	0	0	0	0	0	0	0	0	0	0	0	0	0	0	0
Bacteria;Actinobacteria;Thermoleophilia;Solirubrobacterales;	SWARM941_9	1	0.00171887	7.16196e-05	0	0	0	0	0	0	0	0	0	0	0	0	0	0	0	0	0	0	0	0	0	0.00171887	0	0
Bacteria;Actinobacteria;Thermoleophilia;Solirubrobacterales;67-14;	SWARM240_178	7	0.00336767	0.000705354	0	0	0	0	0	0	0.00214906	0	0.00233657	0	0.00134827	0	0	0.00161132	0	0	0	0	0	0	0.00336767	0.00305577	0.00305984	0
Bacteria;Actinobacteria;Thermoleophilia;Solirubrobacterales;67-14;	SWARM74_631	14	0.00743765	0.00237581	0.00317285	0.00369476	0.00743765	0.00342583	0.00593584	0.00441705	0	0.00173355	0	0	0	0	0.00349561	0	0.00320476	0	0.00458038	0.00360011	0.00270653	0.00330003	0	0	0	0.00631439
Bacteria;Actinobacteria;Thermoleophilia;Solirubrobacterales;67-14;	SWARM908_11	1	0.00114084	4.75351e-05	0	0	0	0	0	0	0	0	0	0	0.00114084	0	0	0	0	0	0	0	0	0	0	0	0	0
Bacteria;Actinobacteria;Thermoleophilia;Solirubrobacterales;Solirubrobacteraceae;	SWARM137_371	10	0.00868352	0.00142474	0	0	0	0	0	0	0.0027508	0.0023756	0.00157464	0	0	0.00868352	0.00375139	0.00313311	0.00354813	0	0	0	0.00135327	0.00467504	0	0	0.00234825	0
Bacteria;Actinobacteria;Thermoleophilia;Solirubrobacterales;Solirubrobacteraceae;	SWARM287_124	11	0.00290778	0.000638463	0	0.00113685	0	0.00148453	0.00151553	0	0	0.000898876	0.000558744	0	0	0.00201582	0.00187569	0	0.0010301	0	0	0.00290778	0.000902178	0	0	0	0	0.000997009
Bacteria;Actinobacteria;Thermoleophilia;Solirubrobacterales;Solirubrobacteraceae;	SWARM45_1034	24	0.00636877	0.00404188	0.00482825	0.00582635	0.00452093	0.00502455	0.00404142	0.00636877	0.00335253	0.00365971	0.00314929	0.00395861	0.00269654	0.00325632	0.0043482	0.00286456	0.00446377	0.00306592	0.00132979	0.00304625	0.00489754	0.00504171	0.00475436	0.00286478	0.00590621	0.00373878
Bacteria;Actinobacteria;Thermoleophilia;Solirubrobacterales;Solirubrobacteraceae;	SWARM577_35	1	0.00290794	0.000121164	0	0	0	0	0	0	0	0	0	0	0	0	0	0	0	0	0	0	0	0	0	0	0	0.00290794
Bacteria;Actinobacteria;Thermoleophilia;Solirubrobacterales;Solirubrobacteraceae;	SWARM590_33	2	0.00214701	0.00015794	0	0	0	0	0.00214701	0.00164355	0	0	0	0	0	0	0	0	0	0	0	0	0	0	0	0	0	0
Bacteria;Actinobacteria;Thermoleophilia;Solirubrobacterales;Solirubrobacteraceae;	SWARM92_547	13	0.00729182	0.00221019	0.00427645	0	0.00729182	0.00376841	0.00252589	0.00400616	0	0.00269663	0	0	0	0	0.0053713	0	0.00331922	0	0	0	0.00180436	0.0039417	0	0.00496562	0.0038426	0.0052343
Bacteria;Actinobacteria;Thermoleophilia;Solirubrobacterales;Solirubrobacteraceae;	SWARM94_531	17	0.00510427	0.00201246	0	0.00426318	0.00510427	0.00285486	0.00214701	0.00410889	0.00111751	0.00186196	0.001981	0.00206928	0.00176312	0	0.00187569	0	0.00263248	0	0.00369385	0	0.00354427	0	0.00297147	0.00381971	0.00249057	0
Bacteria;Actinobacteria;Thermoleophilia;Solirubrobacterales;Solirubrobacteraceae;Solirubrobacter;	SWARM21_1932	24	0.0149232	0.00844137	0.00758725	0.0130738	0.00670847	0.0146169	0.011998	0.0139702	0.00558755	0.00340289	0.00375883	0.00440846	0.00705248	0.0105443	0.00613863	0.00608719	0.0121323	0.00834611	0.0149232	0.00941567	0.00766851	0.00678339	0.00891442	0.00668449	0.00647549	0.00631439
Bacteria;Actinobacteria;Thermoleophilia;Solirubrobacterales;Solirubrobacteraceae;Solirubrobacter;	SWARM226_186	8	0.00331164	0.000682079	0	0	0.00218755	0.00331164	0	0	0.00197713	0.0012199	0	0	0	0	0.00204621	0.00179035	0	0	0	0	0.00141771	0	0	0	0.00241941	0
Bacteria;Actinobacteria;Thermoleophilia;Solirubrobacterales;Solirubrobacteraceae;Solirubrobacter;	SWARM242_173	4	0.00531738	0.000668938	0	0	0.00525011	0	0	0	0	0.00224719	0	0	0	0	0.00323983	0	0	0	0	0	0	0	0	0	0	0.00531738
Bacteria;Actinobacteria;Thermoleophilia;Solirubrobacterales;Solirubrobacteraceae;Solirubrobacter;	SWARM276_131	7	0.00324675	0.000549985	0	0	0	0	0	0	0.00163328	0	0	0.00134953	0.00176312	0	0.00204621	0.00187987	0	0	0	0	0	0	0	0.00324675	0.00128087	0
Bacteria;Actinobacteria;Thermoleophilia;Solirubrobacterales;Solirubrobacteraceae;Solirubrobacter;	SWARM283_128	2	0.00215716	0.00013856	0	0	0	0	0	0.00215716	0	0	0.00116828	0	0	0	0	0	0	0	0	0	0	0	0	0	0	0
Bacteria;Actinobacteria;Thermoleophilia;Solirubrobacterales;Solirubrobacteraceae;Solirubrobacter;	SWARM462_53	2	0.00257561	0.000153879	0	0	0	0	0	0	0	0	0.00111749	0	0	0	0	0	0	0	0	0	0	0	0	0	0	0.00257561
Bacteria;Actinobacteria;Thermoleophilia;Solirubrobacterales;Solirubrobacteraceae;Solirubrobacter;	SWARM536_39	2	0.00303107	0.000183587	0	0	0	0	0.00303107	0	0	0	0	0	0	0	0	0	0	0	0	0	0	0.00137501	0	0	0	0
Bacteria;Actinobacteria;Thermoleophilia;Solirubrobacterales;Solirubrobacteraceae;Solirubrobacter;	SWARM713_22	2	0.000711129	5.11108e-05	0	0	0	0	0	0	0	0	0.000711129	0	0	0	0	0	0	0	0	0	0.00051553	0	0	0	0	0
Bacteria;Actinobacteria;Thermoleophilia;Solirubrobacterales;Solirubrobacteraceae;Solirubrobacter;	SWARM786_17	1	0.000863514	3.59797e-05	0	0	0	0	0	0	0	0	0.000863514	0	0	0	0	0	0	0	0	0	0	0	0	0	0	0
Bacteria;Actinobacteria;Thermoleophilia;Solirubrobacterales;Solirubrobacteraceae;Solirubrobacter;	SWARM873_12	2	0.00102085	5.59609e-05	0	0	0.00102085	0	0	0	0	0	0	0	0	0	0	0	0	0	0	0	0.000322206	0	0	0	0	0
Bacteria;Actinobacteria;Thermoleophilia;Solirubrobacterales;Solirubrobacteraceae;uncultured;	SWARM153_320	15	0.00376387	0.00128348	0.00151745	0.00298423	0.00233338	0	0.00328366	0.00174628	0	0.000642055	0.000558744	0	0	0	0.00221673	0	0.0010301	0	0	0	0.00115994	0.00201668	0.00376387	0.0026738	0.00213478	0.00274177
Bacteria;Armatimonadetes;Armatimonadia;Armatimonadales;	SWARM1002_7	1	0.000498114	2.07548e-05	0	0	0	0	0	0	0	0	0	0	0	0	0	0	0	0	0	0	0	0	0	0	0.000498114	0
Bacteria;Armatimonadetes;Armatimonadia;Armatimonadales;	SWARM1017_6	1	0.000515774	2.14906e-05	0	0	0	0	0	0	0.000515774	0	0	0	0	0	0	0	0	0	0	0	0	0	0	0	0	0
Bacteria;Armatimonadetes;Armatimonadia;Armatimonadales;	SWARM1095_4	1	0.00035807	1.49196e-05	0	0	0	0	0	0	0	0	0	0	0	0	0	0.00035807	0	0	0	0	0	0	0	0	0	0
Bacteria;Armatimonadetes;Armatimonadia;Armatimonadales;	SWARM118_416	11	0.00295345	0.000889686	0	0.00184738	0.00204171	0	0	0	0.00266483	0.00295345	0.00157464	0.000989654	0.000933416	0	0.00179043	0	0	0.00221427	0	0	0	0	0	0	0.00185014	0.00249252
Bacteria;Armatimonadetes;Armatimonadia;Armatimonadales;	SWARM136_372	19	0.00553858	0.00172763	0.00151745	0.00298423	0.00364591	0	0.00265218	0.00112994	0.00197713	0	0.00106669	0.000989654	0.000933416	0.00310126	0.00127888	0	0.00217466	0	0	0.00318471	0.00212656	0.00201668	0.00217908	0.00553858	0.00163666	0.00132935
Bacteria;Armatimonadetes;Armatimonadia;Armatimonadales;	SWARM174_282	9	0.0048463	0.00117798	0.00372465	0	0	0	0.00391513	0.00236261	0	0	0	0	0	0	0	0.00277504	0.00354813	0	0.00265957	0.0048463	0.000773296	0.0036667	0	0	0	0
Bacteria;Armatimonadetes;Armatimonadia;Armatimonadales;	SWARM266_139	11	0.00228168	0.000520402	0.00151745	0.000994742	0	0.00182711	0	0	0.000859623	0.000834671	0	0	0.00228168	0	0.00110836	0	0	0.000681315	0	0	0.00122438	0.000733339	0	0	0.000426955	0
Bacteria;Armatimonadetes;Armatimonadia;Armatimonadales;	SWARM546_38	3	0.00243981	0.000236517	0	0	0	0	0	0	0	0.00243981	0	0	0	0	0	0.00161132	0	0	0.0016253	0	0	0	0	0	0	0
Bacteria;Armatimonadetes;Armatimonadia;Armatimonadales;	SWARM593_33	3	0.0014395	0.00012235	0	0	0	0	0	0	0.000601736	0	0	0.0014395	0	0	0	0.000895175	0	0	0	0	0	0	0	0	0	0
Bacteria;Armatimonadetes;Armatimonadia;Armatimonadales;	SWARM596_32	6	0.000686735	0.000120556	0.0005518	0	0	0	0	0.000410889	0	0	0.000152385	0	0	0	0.000511553	0	0.000686735	0	0	0	0.000579972	0	0	0	0	0
Bacteria;Armatimonadetes;Armatimonadia;Armatimonadales;	SWARM635_29	2	0.00170569	0.000109167	0	0	0	0	0	0	0	0	0.000914309	0	0	0.00170569	0	0	0	0	0	0	0	0	0	0	0	0
Bacteria;Armatimonadetes;Armatimonadia;Armatimonadales;	SWARM681_24	2	0.00178288	9.56887e-05	0	0	0	0	0	0	0	0.000513644	0	0	0	0	0	0	0	0	0	0	0	0	0.00178288	0	0	0
Bacteria;Armatimonadetes;Armatimonadia;Armatimonadales;	SWARM730_21	1	0.00174477	7.26986e-05	0	0	0	0	0	0	0	0	0	0	0	0	0	0	0	0	0	0	0	0	0	0	0	0.00174477
Bacteria;Armatimonadetes;Armatimonadia;Armatimonadales;	SWARM844_14	2	0.00170329	9.68141e-05	0	0	0	0	0	0	0	0	0	0	0	0.000620251	0	0	0	0.00170329	0	0	0	0	0	0	0	0
Bacteria;Armatimonadetes;Armatimonadia;Armatimonadales;	SWARM899_11	1	0.00030477	1.26987e-05	0	0	0	0	0	0	0	0	0.00030477	0	0	0	0	0	0	0	0	0	0	0	0	0	0	0
Bacteria;Armatimonadetes;Fimbriimonadia;Fimbriimonadales;Fimbriimonadaceae;	SWARM1090_4	1	0.000359874	1.49948e-05	0	0	0	0	0	0	0	0	0	0.000359874	0	0	0	0	0	0	0	0	0	0	0	0	0	0
Bacteria;Armatimonadetes;Fimbriimonadia;Fimbriimonadales;Fimbriimonadaceae;	SWARM434_58	9	0.000875018	0.000217429	0	0	0.000875018	0	0	0	0.000515774	0.000321027	0.000507949	0	0	0	0	0.000537105	0	0	0.000295508	0	0.000708854	0	0.000792393	0	0	0.000664673
Bacteria;Armatimonadetes;uncultured;	SWARM1049_5	1	0.000513611	2.14004e-05	0	0	0	0	0	0.000513611	0	0	0	0	0	0	0	0	0	0	0	0	0	0	0	0	0	0
Bacteria;Armatimonadetes;uncultured;	SWARM1138_2	1	0.00010159	4.23291e-06	0	0	0	0	0	0	0	0	0.00010159	0	0	0	0	0	0	0	0	0	0	0	0	0	0	0
Bacteria;Armatimonadetes;uncultured;	SWARM179_269	21	0.00277089	0.00121103	0.0008277	0.0022737	0.00277089	0.000799361	0.0023996	0.000821777	0.0013754	0.000963082	0.000660334	0	0.00072599	0.00108544	0.00196095	0	0.000915646	0	0.00132979	0.00124619	0.00161103	0.000825007	0.00217908	0.00171887	0.000996229	0.0015786
Bacteria;Armatimonadetes;uncultured;	SWARM967_8	1	0.00051553	2.14804e-05	0	0	0	0	0	0	0	0	0	0	0	0	0	0	0	0	0	0	0.00051553	0	0	0	0	0
Bacteria;Armatimonadetes;uncultured;	SWARM968_8	1	0.000733339	3.05558e-05	0	0	0	0	0	0	0	0	0	0	0	0	0	0	0	0	0	0	0	0.000733339	0	0	0	0
Bacteria;Armatimonadetes;uncultured;	SWARM978_7	1	0.000355565	1.48152e-05	0	0	0	0	0	0	0	0	0.000355565	0	0	0	0	0	0	0	0	0	0	0	0	0	0	0
Bacteria;Bacteroidetes;Bacteroidia;Bacteroidales;Bacteroidaceae;Bacteroides;	SWARM128_399	8	0.00696319	0.00173338	0	0.00696319	0.00583345	0	0.00568325	0	0	0.00577849	0.00213339	0	0.00456337	0	0	0.00384925	0	0	0.00679669	0	0	0	0	0	0	0
Bacteria;Bacteroidetes;Bacteroidia;Bacteroidales;Bacteroidaceae;Bacteroides;	SWARM190_248	4	0.00792906	0.00103716	0	0	0	0	0	0	0	0	0	0	0.00539307	0	0.00792906	0.00492346	0	0	0	0.00664636	0	0	0	0	0	0
Bacteria;Bacteroidetes;Bacteroidia;Bacteroidales;Bacteroidaceae;Bacteroides;	SWARM191_244	2	0.00789299	0.000613775	0	0	0	0	0	0	0	0	0	0.00683761	0	0	0	0	0	0	0	0	0	0	0	0	0	0.00789299
Bacteria;Bacteroidetes;Bacteroidia;Bacteroidales;Bacteroidaceae;Bacteroides;	SWARM248_163	3	0.00878533	0.000788669	0	0	0	0	0	0.00698511	0	0	0	0	0	0	0	0	0	0	0	0	0.00315762	0	0	0.00878533	0	0
Bacteria;Bacteroidetes;Bacteroidia;Bacteroidales;Bacteroidaceae;Bacteroides;	SWARM44_1038	15	0.0138006	0.0044181	0.0063457	0.00696319	0.00685431	0.0102775	0.00543066	0.00564972	0.00627525	0	0.00238736	0	0	0.0138006	0	0	0.00869864	0.00647249	0.00930851	0	0.00328651	0.00595838	0	0	0.00832562	0
Bacteria;Bacteroidetes;Bacteroidia;Bacteroidales;Bacteroidaceae;Bacteroides;	SWARM507_45	1	0.00404858	0.000168691	0	0	0	0	0	0	0	0	0	0.00404858	0	0	0	0	0	0	0	0	0	0	0	0	0	0
Bacteria;Bacteroidetes;Bacteroidia;Bacteroidales;Bacteroidaceae;Bacteroides;	SWARM524_40	1	0.005518	0.000229917	0.005518	0	0	0	0	0	0	0	0	0	0	0	0	0	0	0	0	0	0	0	0	0	0	0
Bacteria;Bacteroidetes;Bacteroidia;Bacteroidales;Bacteroidaceae;Bacteroides;	SWARM575_35	1	0.00400595	0.000166915	0	0	0	0	0	0	0	0	0	0	0	0	0	0	0.00400595	0	0	0	0	0	0	0	0	0
Bacteria;Bacteroidetes;Bacteroidia;Bacteroidales;Bacteroidaceae;Bacteroides;	SWARM576_35	1	0.00693344	0.000288893	0	0	0	0	0	0	0	0	0	0	0	0	0	0	0	0	0	0	0	0	0.00693344	0	0	0
Bacteria;Bacteroidetes;Bacteroidia;Bacteroidales;Bacteroidaceae;Bacteroides;	SWARM692_23	1	0.00335424	0.00013976	0	0	0.00335424	0	0	0	0	0	0	0	0	0	0	0	0	0	0	0	0	0	0	0	0	0
Bacteria;Bacteroidetes;Bacteroidia;Bacteroidales;Barnesiellaceae;Barnesiella;	SWARM646_28	3	0.00137347	0.000141655	0	0	0	0	0.00101036	0	0	0	0.0010159	0	0	0	0	0	0.00137347	0	0	0	0	0	0	0	0	0
Bacteria;Bacteroidetes;Bacteroidia;Bacteroidales;Prevotellaceae;Prevotella 9;	SWARM1016_6	1	0.000515774	2.14906e-05	0	0	0	0	0	0	0.000515774	0	0	0	0	0	0	0	0	0	0	0	0	0	0	0	0	0
Bacteria;Bacteroidetes;Bacteroidia;Bacteroidales;Prevotellaceae;Prevotella 9;	SWARM388_73	8	0.00156317	0.000292075	0	0.00156317	0	0	0.00151553	0.000719055	0	0	0.000457154	0	0	0	0.000511553	0	0.00114456	0	0	0	0	0.000458337	0	0	0.000640433	0
Bacteria;Bacteroidetes;Bacteroidia;Bacteroidales;Rikenellaceae;Alistipes;	SWARM891_12	1	0.00177305	7.38771e-05	0	0	0	0	0	0	0	0	0	0	0	0	0	0	0	0	0.00177305	0	0	0	0	0	0	0
Bacteria;Bacteroidetes;Bacteroidia;Bacteroidales;Tannerellaceae;Parabacteroides;	SWARM677_24	2	0.00134827	9.63062e-05	0	0	0	0	0	0	0	0.000963082	0	0	0.00134827	0	0	0	0	0	0	0	0	0	0	0	0	0
Bacteria;Bacteroidetes;Bacteroidia;Bacteroidales;Tannerellaceae;Parabacteroides;	SWARM754_19	1	0.00195172	8.13217e-05	0	0	0	0	0	0.00195172	0	0	0	0	0	0	0	0	0	0	0	0	0	0	0	0	0	0
Bacteria;Bacteroidetes;Bacteroidia;Bacteroidales;Tannerellaceae;Parabacteroides;	SWARM921_10	1	0.000852588	3.55245e-05	0	0	0	0	0	0	0	0	0	0	0	0	0.000852588	0	0	0	0	0	0	0	0	0	0	0
Bacteria;Bacteroidetes;Bacteroidia;Chitinophagales;Chitinophagaceae;	SWARM176_278	7	0.00348953	0.00074863	0	0	0	0	0	0	0	0.00154093	0.00330167	0	0	0	0	0.00331215	0	0	0	0	0.00199768	0.00247502	0	0	0.00185014	0.00348953
Bacteria;Bacteroidetes;Bacteroidia;Chitinophagales;Chitinophagaceae;	SWARM273_134	10	0.00403163	0.000578101	0	0	0	0	0	0	0.00128944	0.0012199	0.000863514	0.00062978	0.00155569	0.00403163	0.000852588	0	0.000915646	0	0	0	0	0.000733339	0.00178288	0	0	0
Bacteria;Bacteroidetes;Bacteroidia;Chitinophagales;Chitinophagaceae;	SWARM675_25	1	0.00229169	9.54869e-05	0	0	0	0	0	0	0	0	0	0	0	0	0	0	0	0	0	0	0	0.00229169	0	0	0	0
Bacteria;Bacteroidetes;Bacteroidia;Chitinophagales;Chitinophagaceae;Ferruginibacter;	SWARM278_130	5	0.00302503	0.000336156	0	0	0	0	0	0	0.00249291	0.000770465	0.000812719	0	0	0	0	0	0	0	0	0	0.000966619	0.00302503	0	0	0	0
Bacteria;Bacteroidetes;Bacteroidia;Chitinophagales;Chitinophagaceae;Ferruginibacter;	SWARM447_56	1	0.00580792	0.000241997	0	0	0	0	0	0	0	0	0	0	0.00580792	0	0	0	0	0	0	0	0	0	0	0	0	0
Bacteria;Bacteroidetes;Bacteroidia;Chitinophagales;Chitinophagaceae;Ferruginibacter;	SWARM706_23	3	0.00116318	0.000115536	0	0	0	0	0	0	0	0	0	0	0	0	0	0	0	0	0	0.000969261	0	0	0	0	0.000640433	0.00116318
Bacteria;Bacteroidetes;Bacteroidia;Chitinophagales;Chitinophagaceae;Ferruginibacter;	SWARM86_569	16	0.00698511	0.0025836	0.0044144	0.00440529	0.00437509	0.004111	0.00353625	0.00698511	0	0.00134831	0.00157464	0.00323887	0	0	0.00511553	0	0.00377704	0	0.00458038	0.00263085	0.00193324	0	0	0.00649351	0.0034868	0
Bacteria;Bacteroidetes;Bacteroidia;Chitinophagales;Chitinophagaceae;Flavisolibacter;	SWARM132_388	16	0.00493953	0.00183975	0.002759	0.00298423	0.00408342	0.00182711	0.0022733	0	0	0	0.00142226	0	0.00362995	0	0.00230199	0.00187987	0.00217466	0.00493953	0.00384161	0.00304625	0.00167547	0	0	0	0.00249057	0.00282486
Bacteria;Bacteroidetes;Bacteroidia;Chitinophagales;Chitinophagaceae;Flavisolibacter;	SWARM338_93	6	0.00325059	0.000397339	0	0	0	0	0	0	0	0.000834671	0	0	0	0	0	0	0.00137347	0	0.00325059	0.00138466	0.00103106	0	0	0	0	0.00166168
Bacteria;Bacteroidetes;Bacteroidia;Chitinophagales;Chitinophagaceae;Flavisolibacter;	SWARM354_86	3	0.0027508	0.000300397	0	0	0	0	0	0	0.0027508	0	0	0	0	0	0	0	0	0	0	0.00221545	0	0	0	0	0	0.00224327
Bacteria;Bacteroidetes;Bacteroidia;Chitinophagales;Chitinophagaceae;Flavisolibacter;	SWARM367_82	4	0.00238335	0.00023862	0	0	0	0	0	0	0	0.00160514	0.000965104	0	0	0	0	0	0	0	0	0	0.000773296	0.00238335	0	0	0	0
Bacteria;Bacteroidetes;Bacteroidia;Chitinophagales;Chitinophagaceae;Flavisolibacter;	SWARM803_16	1	0.00143228	5.96783e-05	0	0	0	0	0	0	0	0	0	0	0	0	0	0.00143228	0	0	0	0	0	0	0	0	0	0
Bacteria;Bacteroidetes;Bacteroidia;Chitinophagales;Chitinophagaceae;Flavitalea;	SWARM980_7	1	0.00072599	3.02496e-05	0	0	0	0	0	0	0	0	0	0	0.00072599	0	0	0	0	0	0	0	0	0	0	0	0	0
Bacteria;Bacteroidetes;Bacteroidia;Chitinophagales;Chitinophagaceae;Segetibacter;	SWARM229_182	5	0.00479616	0.000673195	0	0	0	0.00479616	0.0022733	0	0	0	0	0	0	0	0	0	0	0	0	0	0.00251321	0	0	0	0.0019213	0.00465271
Bacteria;Bacteroidetes;Bacteroidia;Chitinophagales;Chitinophagaceae;Segetibacter;	SWARM25_1627	23	0.0104905	0.00516257	0.0057939	0.00724741	0.00816684	0.00376841	0.00757767	0.00380072	0.00292272	0.00455859	0.00446995	0.00233918	0.00394109	0	0.00443346	0.00438636	0.00515051	0.00545052	0.0104905	0.00872335	0.00354427	0.00632505	0.00693344	0.00515661	0.0034868	0.0052343
Bacteria;Bacteroidetes;Bacteroidia;Chitinophagales;Chitinophagaceae;Segetibacter;	SWARM272_135	5	0.00326844	0.000435407	0	0.00326844	0	0	0	0.00164355	0	0	0	0	0	0	0	0	0.00171684	0	0	0	0.00225545	0	0	0	0.0015655	0
Bacteria;Bacteroidetes;Bacteroidia;Chitinophagales;Chitinophagaceae;Segetibacter;	SWARM274_133	5	0.00458365	0.000497225	0	0	0	0	0	0	0.00292272	0	0.0010159	0.00188934	0	0	0	0.0015218	0	0	0	0	0	0	0	0.00458365	0	0
Bacteria;Bacteroidetes;Bacteroidia;Chitinophagales;Chitinophagaceae;Segetibacter;	SWARM277_130	4	0.00210835	0.00028558	0	0	0	0	0	0	0.00146136	0.00186196	0.00142226	0	0	0	0	0	0	0	0	0	0	0.00210835	0	0	0	0
Bacteria;Bacteroidetes;Bacteroidia;Chitinophagales;Chitinophagaceae;Segetibacter;	SWARM280_129	4	0.0033108	0.00037135	0.0033108	0	0	0	0.00189442	0	0	0	0	0	0	0	0	0	0	0	0	0.00235392	0.00135327	0	0	0	0	0
Bacteria;Bacteroidetes;Bacteroidia;Chitinophagales;Chitinophagaceae;Segetibacter;	SWARM37_1106	23	0.00973064	0.00480081	0.00675955	0.00738951	0.00875018	0.00650908	0.00846173	0.00832049	0.00154732	0.00154093	0.00218418	0.0017094	0.00311139	0	0.00255776	0.00161132	0.00446377	0.00391756	0.00783097	0.00290778	0.00973064	0.00330003	0.00732964	0.00687548	0.00583505	0.00257561
Bacteria;Bacteroidetes;Bacteroidia;Chitinophagales;Chitinophagaceae;Segetibacter;	SWARM372_80	3	0.0022072	0.000222422	0.0022072	0	0	0	0	0.00174628	0	0	0	0	0	0	0	0	0	0	0	0.00138466	0	0	0	0	0	0
Bacteria;Bacteroidetes;Bacteroidia;Chitinophagales;Chitinophagaceae;Segetibacter;	SWARM412_64	3	0.00154659	0.000172942	0	0	0	0	0	0	0	0	0.00132067	0	0	0	0	0	0	0	0	0	0.00154659	0.00128334	0	0	0	0
Bacteria;Bacteroidetes;Bacteroidia;Chitinophagales;Chitinophagaceae;Segetibacter;	SWARM47_1002	22	0.00889	0.00321827	0.00262105	0.00170527	0.00277089	0.00159872	0.0022733	0	0.0027508	0.00494382	0.00472393	0.000989654	0.00134827	0.00744301	0.00306932	0.00161132	0.00148792	0.00153296	0.00206856	0	0.00367315	0.00577505	0.00574485	0.0026738	0.00754287	0.00889
Bacteria;Bacteroidetes;Bacteroidia;Chitinophagales;Chitinophagaceae;Segetibacter;	SWARM562_37	1	0.00307411	0.000128088	0	0	0	0	0	0	0	0	0	0	0	0	0	0	0	0	0	0	0	0	0	0	0	0.00307411
Bacteria;Bacteroidetes;Bacteroidia;Chitinophagales;Chitinophagaceae;Segetibacter;	SWARM605_32	2	0.0023846	0.0001852	0	0	0	0	0	0	0	0	0	0	0	0	0	0	0.0020602	0.0023846	0	0	0	0	0	0	0	0
Bacteria;Bacteroidetes;Bacteroidia;Chitinophagales;Chitinophagaceae;Segetibacter;	SWARM710_22	1	0.00111749	4.6562e-05	0	0	0	0	0	0	0	0	0.00111749	0	0	0	0	0	0	0	0	0	0	0	0	0	0	0
Bacteria;Bacteroidetes;Bacteroidia;Chitinophagales;Chitinophagaceae;Segetibacter;	SWARM91_548	14	0.00631473	0.0016733	0	0	0	0.00388261	0.00631473	0	0.00292272	0.00385233	0.00264134	0.00179937	0	0	0.00255776	0.00179035	0.0020602	0	0	0.00249238	0.00199768	0.00220002	0	0	0.00249057	0.0031572
Bacteria;Bacteroidetes;Bacteroidia;Chitinophagales;Chitinophagaceae;uncultured;	SWARM1125_3	1	0.000213478	8.8949e-06	0	0	0	0	0	0	0	0	0	0	0	0	0	0	0	0	0	0	0	0	0	0	0.000213478	0
Bacteria;Bacteroidetes;Bacteroidia;Chitinophagales;Chitinophagaceae;uncultured;	SWARM975_7	1	0.000601736	2.50724e-05	0	0	0	0	0	0	0.000601736	0	0	0	0	0	0	0	0	0	0	0	0	0	0	0	0	0
Bacteria;Bacteroidetes;Bacteroidia;Cytophagales;	SWARM206_227	9	0.0060925	0.000972696	0	0	0	0	0	0	0.00386831	0.00102729	0.00152385	0.00350877	0	0.00217088	0	0.00170083	0.00228912	0	0	0.0060925	0	0	0	0	0	0.00116318
Bacteria;Bacteroidetes;Bacteroidia;Cytophagales;	SWARM417_62	4	0.00340657	0.000278696	0	0	0	0	0	0	0	0	0.000660334	0	0	0	0	0.0015218	0	0.00340657	0	0	0	0.00110001	0	0	0	0
Bacteria;Bacteroidetes;Bacteroidia;Cytophagales;	SWARM453_54	1	0.00269654	0.000112356	0	0	0	0	0	0	0	0	0	0	0.00269654	0	0	0	0	0	0	0	0	0	0	0	0	0
Bacteria;Bacteroidetes;Bacteroidia;Cytophagales;	SWARM797_16	1	0.000812719	3.38633e-05	0	0	0	0	0	0	0	0	0.000812719	0	0	0	0	0	0	0	0	0	0	0	0	0	0	0
Bacteria;Bacteroidetes;Bacteroidia;Cytophagales;	SWARM970_8	1	0.00152788	6.36618e-05	0	0	0	0	0	0	0	0	0	0	0	0	0	0	0	0	0	0	0	0	0	0.00152788	0	0
Bacteria;Bacteroidetes;Bacteroidia;Cytophagales;Cyclobacteriaceae;uncultured;	SWARM1034_6	2	0.000255776	1.87125e-05	0	0	0	0	0	0	0	0	0	0	0	0	0.000255776	0	0	0	0	0	0.000193324	0	0	0	0	0
Bacteria;Bacteroidetes;Bacteroidia;Cytophagales;Cyclobacteriaceae;uncultured;	SWARM150_334	9	0.0133354	0.00158781	0	0	0	0	0	0	0.00154732	0	0	0.00161943	0.00819332	0.0133354	0.00221673	0.000984693	0.00354813	0	0	0	0	0	0	0.00324675	0.00341564	0
Bacteria;Bacteroidetes;Bacteroidia;Cytophagales;Cyclobacteriaceae;uncultured;	SWARM177_277	13	0.00548133	0.00108982	0.00206925	0	0.00262505	0.00548133	0	0	0.00111751	0.00205457	0.00182862	0.00116959	0	0	0.00110836	0.00241697	0	0.000851644	0	0.00166159	0.000837737	0.00293336	0	0	0	0
Bacteria;Bacteroidetes;Bacteroidia;Cytophagales;Cyclobacteriaceae;uncultured;	SWARM368_81	4	0.00289695	0.00032852	0.00289695	0	0	0	0.0022733	0	0	0	0.00137146	0	0	0	0	0.00134276	0	0	0	0	0	0	0	0	0	0
Bacteria;Bacteroidetes;Bacteroidia;Cytophagales;Cyclobacteriaceae;uncultured;	SWARM407_64	6	0.00286478	0.000421798	0	0.0022737	0	0	0	0	0.00103155	0	0	0	0	0	0.000767329	0	0.00080119	0.0023846	0	0	0	0	0	0.00286478	0	0
Bacteria;Bacteroidetes;Bacteroidia;Cytophagales;Cyclobacteriaceae;uncultured;	SWARM500_46	2	0.0024725	0.000139001	0	0	0	0	0	0	0	0	0.000863514	0	0	0	0.0024725	0	0	0	0	0	0	0	0	0	0	0
Bacteria;Bacteroidetes;Bacteroidia;Cytophagales;Cyclobacteriaceae;uncultured;	SWARM624_30	1	0.00257887	0.000107453	0	0	0	0	0	0	0.00257887	0	0	0	0	0	0	0	0	0	0	0	0	0	0	0	0	0
Bacteria;Bacteroidetes;Bacteroidia;Cytophagales;Cyclobacteriaceae;uncultured;	SWARM641_29	1	0.0018688	7.78666e-05	0	0	0	0	0	0	0	0	0	0	0	0	0	0	0	0	0	0	0.0018688	0	0	0	0	0
Bacteria;Bacteroidetes;Bacteroidia;Cytophagales;Cyclobacteriaceae;uncultured;	SWARM753_19	1	0.00195172	8.13217e-05	0	0	0	0	0	0.00195172	0	0	0	0	0	0	0	0	0	0	0	0	0	0	0	0	0	0
Bacteria;Bacteroidetes;Bacteroidia;Cytophagales;Cyclobacteriaceae;uncultured;	SWARM841_14	1	0.00217088	9.04533e-05	0	0	0	0	0	0	0	0	0	0	0	0.00217088	0	0	0	0	0	0	0	0	0	0	0	0
Bacteria;Bacteroidetes;Bacteroidia;Cytophagales;Cyclobacteriaceae;uncultured;	SWARM870_12	1	0.0005518	2.29917e-05	0.0005518	0	0	0	0	0	0	0	0	0	0	0	0	0	0	0	0	0	0	0	0	0	0	0
Bacteria;Bacteroidetes;Bacteroidia;Cytophagales;Cytophagaceae;	SWARM451_55	1	0.00062978	2.62408e-05	0	0	0	0	0	0	0	0	0	0.00062978	0	0	0	0	0	0	0	0	0	0	0	0	0	0
Bacteria;Bacteroidetes;Bacteroidia;Cytophagales;Cytophagaceae;	SWARM971_8	1	0.000664673	2.76947e-05	0	0	0	0	0	0	0	0	0	0	0	0	0	0	0	0	0	0	0	0	0	0	0	0.000664673
Bacteria;Bacteroidetes;Bacteroidia;Cytophagales;Cytophagaceae;Rhodocytophaga;	SWARM104_464	19	0.00458038	0.00185329	0.0033108	0	0	0	0	0	0.00214906	0.0012199	0.001981	0.00404858	0.00248911	0.000930377	0.00213147	0.00384925	0.00160238	0.00187362	0.00458038	0.00346164	0.00161103	0.00165001	0.00237718	0.0026738	0.000711592	0.00182785
Bacteria;Bacteroidetes;Bacteroidia;Cytophagales;Cytophagaceae;Rhodocytophaga;	SWARM135_379	13	0.00518565	0.00135147	0	0	0	0	0	0	0.00257887	0.00192616	0.00167623	0.00332883	0.00518565	0.00387657	0.00255776	0.00196939	0.00297585	0.0023846	0	0	0.000902178	0.00165001	0	0	0.00142318	0
Bacteria;Bacteroidetes;Bacteroidia;Cytophagales;Cytophagaceae;Rhodocytophaga;	SWARM200_235	7	0.00352624	0.000704328	0	0	0	0	0	0	0.00240695	0	0.0029969	0.00224921	0.00352624	0	0.00204621	0	0	0	0	0	0	0.00201668	0	0	0	0.00166168
Bacteria;Bacteroidetes;Bacteroidia;Cytophagales;Cytophagaceae;Rhodocytophaga;	SWARM250_160	9	0.00189117	0.000547078	0	0	0	0	0	0	0.00189117	0.00160514	0.00121908	0.00179937	0.00124456	0	0.00110836	0.00116373	0	0.00153296	0	0	0	0	0	0	0.0015655	0
Bacteria;Bacteroidetes;Bacteroidia;Cytophagales;Cytophagaceae;Rhodocytophaga;	SWARM322_100	4	0.00558226	0.000481184	0	0	0	0	0	0	0	0	0	0.00197931	0.00228168	0.00558226	0.00170518	0	0	0	0	0	0	0	0	0	0	0
Bacteria;Bacteroidetes;Bacteroidia;Cytophagales;Cytophagaceae;Rhodocytophaga;	SWARM454_54	4	0.00259282	0.000246173	0	0	0	0	0	0	0.000945586	0	0.000660334	0.0017094	0.00259282	0	0	0	0	0	0	0	0	0	0	0	0	0
Bacteria;Bacteroidetes;Bacteroidia;Cytophagales;Cytophagaceae;Rhodocytophaga;	SWARM598_32	1	0.00175004	7.29182e-05	0	0	0.00175004	0	0	0	0	0	0	0	0	0	0	0	0	0	0	0	0	0	0	0	0	0
Bacteria;Bacteroidetes;Bacteroidia;Cytophagales;Cytophagaceae;Rhodocytophaga;	SWARM701_23	2	0.00186075	0.000125066	0	0	0	0	0	0	0	0	0	0	0.00114084	0.00186075	0	0	0	0	0	0	0	0	0	0	0	0
Bacteria;Bacteroidetes;Bacteroidia;Cytophagales;Cytophagaceae;Rhodocytophaga;	SWARM72_644	19	0.0100528	0.0025339	0.0022072	0.00326844	0	0.00251228	0.00101036	0.00215716	0.00154732	0.00288925	0.00167623	0	0.00259282	0.00279113	0.00375139	0.00313311	0.00434932	0.00323625	0	0	0.0100528	0.00201668	0.00336767	0.00362872	0.00462535	0
Bacteria;Bacteroidetes;Bacteroidia;Cytophagales;Cytophagaceae;Rhodocytophaga;	SWARM889_12	1	0.00107421	4.47588e-05	0	0	0	0	0	0	0	0	0	0	0	0	0	0.00107421	0	0	0	0	0	0	0	0	0	0
Bacteria;Bacteroidetes;Bacteroidia;Cytophagales;Hymenobacteraceae;Adhaeribacter;	SWARM100_483	17	0.00510415	0.00197773	0.00510415	0.00255791	0.0048126	0	0	0.00205444	0.00326657	0.00211878	0.00147305	0.0017094	0	0	0.00221673	0.00268553	0.00377704	0.00425822	0	0	0.00135327	0.00210835	0	0.00324675	0.0015655	0.0031572
Bacteria;Bacteroidetes;Bacteroidia;Cytophagales;Hymenobacteraceae;Adhaeribacter;	SWARM101_472	18	0.00591017	0.00193696	0.00372465	0.00355265	0.00247922	0.00354003	0.00202071	0.00267078	0.00163328	0.0011557	0.00172703	0	0	0	0.00255776	0.00179035	0.00286139	0.00391756	0.00591017	0.00276932	0.00154659	0.00146668	0	0	0	0.00116318
Bacteria;Bacteroidetes;Bacteroidia;Cytophagales;Hymenobacteraceae;Adhaeribacter;	SWARM1031_6	1	0.000511553	2.13147e-05	0	0	0	0	0	0	0	0	0	0	0	0	0.000511553	0	0	0	0	0	0	0	0	0	0	0
Bacteria;Bacteroidetes;Bacteroidia;Cytophagales;Hymenobacteraceae;Adhaeribacter;	SWARM131_391	2	0.0104905	0.000725576	0	0	0	0	0	0	0	0	0	0	0	0	0	0	0	0	0.0104905	0.00692329	0	0	0	0	0	0
Bacteria;Bacteroidetes;Bacteroidia;Cytophagales;Hymenobacteraceae;Adhaeribacter;	SWARM183_253	10	0.00476833	0.000909752	0	0	0	0	0	0	0.00154732	0	0.000914309	0.00476833	0.00176312	0.00325632	0.00179043	0.0020589	0	0	0	0.00276932	0	0	0	0	0.00163666	0.00132935
Bacteria;Bacteroidetes;Bacteroidia;Cytophagales;Hymenobacteraceae;Adhaeribacter;	SWARM197_239	10	0.00401551	0.00118855	0	0.00213159	0.00393758	0.00239808	0.00303107	0.0027735	0.00361042	0	0.00116828	0.00215924	0	0	0	0	0	0	0	0.00401551	0	0.00330003	0	0	0	0
Bacteria;Bacteroidetes;Bacteroidia;Cytophagales;Hymenobacteraceae;Adhaeribacter;	SWARM220_192	7	0.00534759	0.000832804	0	0.00255791	0	0	0.00328366	0	0	0	0.00132067	0	0	0	0	0	0	0	0	0	0.00128883	0.00412503	0	0.00534759	0.00206362	0
Bacteria;Bacteroidetes;Bacteroidia;Cytophagales;Hymenobacteraceae;Adhaeribacter;	SWARM243_173	8	0.00223502	0.000472227	0	0	0	0	0	0	0.00223502	0.0011557	0.00157464	0	0.00186683	0	0.000852588	0.000984693	0	0	0	0	0.00141771	0	0	0	0	0.00124626
Bacteria;Bacteroidetes;Bacteroidia;Cytophagales;Hymenobacteraceae;Adhaeribacter;	SWARM326_97	5	0.00296905	0.000352507	0	0	0	0.00296905	0	0	0	0.00128411	0	0	0	0	0	0	0	0	0	0	0.00135327	0	0	0.00114591	0.00170782	0
Bacteria;Bacteroidetes;Bacteroidia;Cytophagales;Hymenobacteraceae;Adhaeribacter;	SWARM370_81	3	0.00193852	0.000138628	0	0	0	0	0	0	0	0	0.000761924	0	0	0	0	0.000626623	0	0	0	0.00193852	0	0	0	0	0	0
Bacteria;Bacteroidetes;Bacteroidia;Cytophagales;Hymenobacteraceae;Adhaeribacter;	SWARM392_72	3	0.00133539	0.000145551	0	0	0	0.00114194	0	0.00133539	0	0	0.0010159	0	0	0	0	0	0	0	0	0	0	0	0	0	0	0
Bacteria;Bacteroidetes;Bacteroidia;Cytophagales;Hymenobacteraceae;Adhaeribacter;	SWARM404_66	2	0.00456337	0.000236702	0	0	0	0	0	0	0	0	0.00111749	0	0.00456337	0	0	0	0	0	0	0	0	0	0	0	0	0
Bacteria;Bacteroidetes;Bacteroidia;Cytophagales;Hymenobacteraceae;Adhaeribacter;	SWARM55_873	18	0.00979508	0.00407764	0.0057939	0.0071053	0	0.00593811	0.00290477	0.00534155	0.00833835	0	0.00365724	0.00665767	0.00767476	0.00356644	0.00485975	0.00340167	0	0.00493953	0	0	0.00979508	0.00220002	0	0.00649351	0.00362912	0.00556663
Bacteria;Bacteroidetes;Bacteroidia;Cytophagales;Hymenobacteraceae;Adhaeribacter;	SWARM574_35	1	0.00400595	0.000166915	0	0	0	0	0	0	0	0	0	0	0	0	0	0	0.00400595	0	0	0	0	0	0	0	0	0
Bacteria;Bacteroidetes;Bacteroidia;Cytophagales;Hymenobacteraceae;Adhaeribacter;	SWARM626_30	1	0.00193324	8.05516e-05	0	0	0	0	0	0	0	0	0	0	0	0	0	0	0	0	0	0	0.00193324	0	0	0	0	0
Bacteria;Bacteroidetes;Bacteroidia;Cytophagales;Hymenobacteraceae;Adhaeribacter;	SWARM654_28	1	0.00232635	9.69314e-05	0	0	0	0	0	0	0	0	0	0	0	0	0	0	0	0	0	0	0	0	0	0	0	0.00232635
Bacteria;Bacteroidetes;Bacteroidia;Cytophagales;Hymenobacteraceae;Adhaeribacter;	SWARM714_22	1	0.00228168	9.50702e-05	0	0	0	0	0	0	0	0	0	0	0.00228168	0	0	0	0	0	0	0	0	0	0	0	0	0
Bacteria;Bacteroidetes;Bacteroidia;Cytophagales;Hymenobacteraceae;Adhaeribacter;	SWARM785_17	1	0.000863514	3.59797e-05	0	0	0	0	0	0	0	0	0.000863514	0	0	0	0	0	0	0	0	0	0	0	0	0	0	0
Bacteria;Bacteroidetes;Bacteroidia;Cytophagales;Hymenobacteraceae;Adhaeribacter;	SWARM82_593	16	0.00911252	0.0028063	0.00538005	0.00639477	0	0.00582391	0.00719879	0.00729327	0.00171925	0.00256822	0.00172703	0	0	0	0.000852588	0	0	0.00255493	0.00443262	0.00138466	0.00367315	0	0.00911252	0.00381971	0.00341564	0
Bacteria;Bacteroidetes;Bacteroidia;Cytophagales;Hymenobacteraceae;Adhaeribacter;	SWARM839_14	1	0.00145198	6.04992e-05	0	0	0	0	0	0	0	0	0	0	0.00145198	0	0	0	0	0	0	0	0	0	0	0	0	0
Bacteria;Bacteroidetes;Bacteroidia;Cytophagales;Hymenobacteraceae;Adhaeribacter;	SWARM859_13	1	0.000834671	3.4778e-05	0	0	0	0	0	0	0	0.000834671	0	0	0	0	0	0	0	0	0	0	0	0	0	0	0	0
Bacteria;Bacteroidetes;Bacteroidia;Cytophagales;Hymenobacteraceae;Adhaeribacter;	SWARM868_13	1	0.00108009	4.50039e-05	0	0	0	0	0	0	0	0	0	0	0	0	0	0	0	0	0	0	0	0	0	0	0	0.00108009
Bacteria;Bacteroidetes;Bacteroidia;Cytophagales;Hymenobacteraceae;Adhaeribacter;	SWARM89_552	13	0.00723995	0.0021764	0	0	0.00277089	0	0	0.00133539	0.00232098	0.00186196	0.00279372	0	0	0	0.00409242	0.00349118	0.00618061	0.00562085	0.00723995	0.00636943	0	0	0	0.00458365	0	0.00357262
Bacteria;Bacteroidetes;Bacteroidia;Cytophagales;Hymenobacteraceae;Hymenobacter;	SWARM1055_5	1	0.000775314	3.23048e-05	0	0	0	0	0	0	0	0	0	0	0	0.000775314	0	0	0	0	0	0	0	0	0	0	0	0
Bacteria;Bacteroidetes;Bacteroidia;Cytophagales;Hymenobacteraceae;Hymenobacter;	SWARM1092_4	1	0.000414852	1.72855e-05	0	0	0	0	0	0	0	0	0	0	0.000414852	0	0	0	0	0	0	0	0	0	0	0	0	0
Bacteria;Bacteroidetes;Bacteroidia;Cytophagales;Hymenobacteraceae;Hymenobacter;	SWARM138_368	17	0.00383686	0.00138651	0	0.00383686	0	0.0019413	0.00277848	0.00195172	0.00223502	0.00134831	0.00228577	0.00116959	0.00165941	0	0	0.00170083	0	0.00187362	0.00221631	0.00235392	0	0.00146668	0	0.00152788	0.00135202	0.0015786
Bacteria;Bacteroidetes;Bacteroidia;Cytophagales;Hymenobacteraceae;Hymenobacter;	SWARM154_319	9	0.010375	0.00118005	0.0016554	0.00369476	0.00204171	0.00354003	0	0.00256805	0	0	0	0	0	0	0.00170518	0	0.00160238	0	0	0	0.010375	0	0	0	0.00113855	0
Bacteria;Bacteroidetes;Bacteroidia;Cytophagales;Hymenobacteraceae;Hymenobacter;	SWARM253_153	9	0.00206928	0.000463903	0.0016554	0	0	0	0	0	0.00163328	0	0.000965104	0.00206928	0	0	0.00110836	0.00134276	0	0.0011923	0	0	0.000708854	0.000458337	0	0	0	0
Bacteria;Bacteroidetes;Bacteroidia;Cytophagales;Hymenobacteraceae;Hymenobacter;	SWARM375_79	6	0.00235392	0.000271888	0	0	0	0	0	0	0	0.000898876	0.000914309	0	0	0	0	0.000984693	0	0	0	0.00235392	0.000708854	0	0	0	0	0.000664673
Bacteria;Bacteroidetes;Bacteroidia;Cytophagales;Hymenobacteraceae;Hymenobacter;	SWARM419_61	3	0.00163328	0.000141582	0	0	0	0	0	0	0.00163328	0	0	0	0	0	0	0	0	0	0	0	0	0.00110001	0	0	0	0.000664673
Bacteria;Bacteroidetes;Bacteroidia;Cytophagales;Hymenobacteraceae;Hymenobacter;	SWARM437_58	3	0.00356644	0.000288396	0	0	0	0	0	0	0	0	0	0.00179937	0.00155569	0.00356644	0	0	0	0	0	0	0	0	0	0	0	0
Bacteria;Bacteroidetes;Bacteroidia;Cytophagales;Hymenobacteraceae;Hymenobacter;	SWARM438_58	3	0.0029643	0.000165928	0	0	0	0	0	0	0	0	0	0	0	0	0	0	0	0	0	0	0.0029643	0.000733339	0	0	0.000284637	0
Bacteria;Bacteroidetes;Bacteroidia;Cytophagales;Hymenobacteraceae;Hymenobacter;	SWARM493_47	4	0.00536713	0.000391983	0.0019313	0	0	0.00536713	0	0	0	0	0	0	0	0	0	0	0	0	0	0	0.00161103	0	0	0	0.000498114	0
Bacteria;Bacteroidetes;Bacteroidia;Cytophagales;Hymenobacteraceae;Hymenobacter;	SWARM495_47	3	0.00416006	0.000236	0	0	0	0	0	0	0	0	0.000863514	0	0	0	0	0	0	0	0	0	0	0	0.00416006	0	0.000640433	0
Bacteria;Bacteroidetes;Bacteroidia;Cytophagales;Hymenobacteraceae;Hymenobacter;	SWARM509_44	2	0.00146136	0.000118034	0	0	0	0	0	0	0.00146136	0	0.00137146	0	0	0	0	0	0	0	0	0	0	0	0	0	0	0
Bacteria;Bacteroidetes;Bacteroidia;Cytophagales;Hymenobacteraceae;Hymenobacter;	SWARM600_32	1	0.000660334	2.75139e-05	0	0	0	0	0	0	0	0	0.000660334	0	0	0	0	0	0	0	0	0	0	0	0	0	0	0
Bacteria;Bacteroidetes;Bacteroidia;Cytophagales;Hymenobacteraceae;Hymenobacter;	SWARM634_29	1	0.00147305	6.13772e-05	0	0	0	0	0	0	0	0	0.00147305	0	0	0	0	0	0	0	0	0	0	0	0	0	0	0
Bacteria;Bacteroidetes;Bacteroidia;Cytophagales;Hymenobacteraceae;Hymenobacter;	SWARM784_17	2	0.000711129	3.85253e-05	0	0	0	0	0	0	0	0	0.000711129	0	0	0	0	0	0	0	0	0	0	0	0	0	0.000213478	0
Bacteria;Bacteroidetes;Bacteroidia;Cytophagales;Hymenobacteraceae;Hymenobacter;	SWARM998_7	1	0.00138669	5.77787e-05	0	0	0	0	0	0	0	0	0	0	0	0	0	0	0	0	0	0	0	0	0.00138669	0	0	0
Bacteria;Bacteroidetes;Bacteroidia;Cytophagales;Hymenobacteraceae;Pontibacter;	SWARM1121_3	1	0.000343367	1.4307e-05	0	0	0	0	0	0	0	0	0	0	0	0	0	0	0.000343367	0	0	0	0	0	0	0	0	0
Bacteria;Bacteroidetes;Bacteroidia;Cytophagales;Hymenobacteraceae;Pontibacter;	SWARM734_20	1	0.000179035	7.45979e-06	0	0	0	0	0	0	0	0	0	0	0	0	0	0.000179035	0	0	0	0	0	0	0	0	0	0
Bacteria;Bacteroidetes;Bacteroidia;Cytophagales;Hymenobacteraceae;Rufibacter;	SWARM260_147	10	0.00248281	0.000484477	0	0	0	0	0	0	0.00154732	0.000449438	0.00106669	0.000809717	0	0	0.000426294	0.00035807	0.000572279	0	0.0019208	0	0	0	0	0.00248281	0	0.00199402
Bacteria;Bacteroidetes;Bacteroidia;Cytophagales;Microscillaceae;	SWARM271_136	8	0.00279113	0.00052001	0	0	0	0	0	0	0.0013754	0.00070626	0.000660334	0.00062978	0.00259282	0.00279113	0.00272828	0	0	0	0	0	0	0	0	0	0.000996229	0
Bacteria;Bacteroidetes;Bacteroidia;Cytophagales;Microscillaceae;	SWARM993_7	1	0.00103428	4.3095e-05	0	0	0	0	0	0	0	0	0	0	0	0	0	0	0	0	0.00103428	0	0	0	0	0	0	0
Bacteria;Bacteroidetes;Bacteroidia;Cytophagales;Microscillaceae;Flexibacter;	SWARM835_14	3	0.000686735	5.64565e-05	0	0	0	0	0	0	0	0.000128411	0	0.000539811	0	0	0	0	0.000686735	0	0	0	0	0	0	0	0	0
Bacteria;Bacteroidetes;Bacteroidia;Cytophagales;Microscillaceae;uncultured;	SWARM1028_6	1	0.000622278	2.59282e-05	0	0	0	0	0	0	0	0	0	0	0.000622278	0	0	0	0	0	0	0	0	0	0	0	0	0
Bacteria;Bacteroidetes;Bacteroidia;Cytophagales;Microscillaceae;uncultured;	SWARM1127_3	1	0.000249252	1.03855e-05	0	0	0	0	0	0	0	0	0	0	0	0	0	0	0	0	0	0	0	0	0	0	0	0.000249252
Bacteria;Bacteroidetes;Bacteroidia;Cytophagales;Microscillaceae;uncultured;	SWARM209_219	9	0.00404858	0.000726728	0	0	0	0	0	0	0.00163328	0.00205457	0.00167623	0.00404858	0.00362995	0.00170569	0.000937846	0	0	0.00102197	0	0	0	0.000733339	0	0	0	0
Bacteria;Bacteroidetes;Bacteroidia;Cytophagales;Microscillaceae;uncultured;	SWARM444_56	8	0.00128334	0.000198929	0.00096565	0	0	0	0	0	0.000515774	0.000192616	0.000457154	0	0	0	0	0	0	0	0	0	0	0.00128334	0.000396197	0.000381971	0	0.000581589
Bacteria;Bacteroidetes;Bacteroidia;Cytophagales;Microscillaceae;uncultured;	SWARM484_50	1	0.00447588	0.000186495	0	0	0	0	0	0	0	0	0	0	0	0	0	0.00447588	0	0	0	0	0	0	0	0	0	0
Bacteria;Bacteroidetes;Bacteroidia;Cytophagales;Microscillaceae;uncultured;	SWARM578_34	3	0.0016554	0.000193702	0.0016554	0	0.0016042	0	0.00138924	0	0	0	0	0	0	0	0	0	0	0	0	0	0	0	0	0	0	0
Bacteria;Bacteroidetes;Bacteroidia;Cytophagales;Microscillaceae;uncultured;	SWARM741_20	2	0.00171887	0.000101155	0	0	0	0	0	0	0	0	0	0	0	0	0	0	0	0	0	0	0.000708854	0	0	0.00171887	0	0
Bacteria;Bacteroidetes;Bacteroidia;Cytophagales;Microscillaceae;uncultured;	SWARM919_10	2	0.000930377	5.36853e-05	0	0	0	0	0	0	0	0	0	0	0	0.000930377	0	0.00035807	0	0	0	0	0	0	0	0	0	0
Bacteria;Bacteroidetes;Bacteroidia;Cytophagales;Spirosomaceae;uncultured;	SWARM169_294	1	0.0149337	0.000622238	0	0	0	0	0	0	0	0	0.0149337	0	0	0	0	0	0	0	0	0	0	0	0	0	0	0
Bacteria;Bacteroidetes;Bacteroidia;Cytophagales;Spirosomaceae;uncultured;	SWARM17_2477	24	0.0672799	0.0201386	0.0144848	0.0173369	0.0118127	0.0448784	0.00580955	0.0224961	0.0119488	0.00693419	0.0107685	0.0221323	0.018046	0.0203132	0.0398158	0.0392087	0.016825	0.0672799	0.0103428	0.0131543	0.0264854	0.0120084	0.0206022	0.0156608	0.0102469	0.00473579
Bacteria;Bacteroidetes;Bacteroidia;Cytophagales;Spirosomaceae;uncultured;	SWARM218_197	15	0.00237718	0.000825691	0.0019313	0.000994742	0.000583345	0.00114194	0	0	0.0013754	0.00102729	0.00116828	0	0.00114084	0	0	0.0020589	0	0.00102197	0	0	0.00173991	0.000825007	0.00237718	0.00171887	0.000711592	0
Bacteria;Bacteroidetes;Bacteroidia;Cytophagales;Spirosomaceae;uncultured;	SWARM30_1338	23	0.0254303	0.0110976	0.00924265	0.0113685	0.00539595	0.0101633	0.0180601	0.0115049	0.00962778	0.00635634	0.00858434	0.00701754	0.0171126	0.0254303	0.0199505	0.0149494	0.00961428	0.00766479	0.00458038	0	0.02307	0.00925841	0.0118859	0.0078304	0.0145165	0.0031572
Bacteria;Bacteroidetes;Bacteroidia;Cytophagales;Spirosomaceae;uncultured;	SWARM310_109	11	0.00266483	0.000660098	0	0.00142106	0.00145836	0.00171292	0.000757767	0	0.00266483	0.0012199	0.00111749	0	0	0	0	0.000805658	0	0	0	0	0.00231989	0	0.00178288	0	0	0.000581589
Bacteria;Bacteroidetes;Bacteroidia;Cytophagales;Spirosomaceae;uncultured;	SWARM587_33	2	0.0032084	0.000163219	0	0	0.0032084	0	0	0	0	0	0	0	0	0	0	0	0	0	0	0	0.000708854	0	0	0	0	0
Bacteria;Bacteroidetes;Bacteroidia;Cytophagales;Spirosomaceae;uncultured;	SWARM84_583	10	0.0161014	0.00267106	0.0057939	0.00639477	0	0.0161014	0.00492549	0.0116076	0.0027508	0	0.00335247	0	0	0	0	0	0	0	0	0	0.00502642	0	0	0.00630252	0.00185014	0
Bacteria;Bacteroidetes;Bacteroidia;Cytophagales;Spirosomaceae;uncultured;	SWARM934_9	1	0.000773661	3.22359e-05	0	0	0	0	0	0	0.000773661	0	0	0	0	0	0	0	0	0	0	0	0	0	0	0	0	0
Bacteria;Bacteroidetes;Bacteroidia;Cytophagales;Spirosomaceae;uncultured;	SWARM953_8	2	0.00041542	2.53349e-05	0	0	0	0	0	0	0	0.000192616	0	0	0	0	0	0	0	0	0	0	0	0	0	0	0	0.00041542
Bacteria;Bacteroidetes;Bacteroidia;Flavobacteriales;Crocinitomicaceae;Fluviicola;	SWARM897_11	1	0.000355565	1.48152e-05	0	0	0	0	0	0	0	0	0.000355565	0	0	0	0	0	0	0	0	0	0	0	0	0	0	0
Bacteria;Bacteroidetes;Bacteroidia;Flavobacteriales;Flavobacteriaceae;Flavobacterium;	SWARM1061_5	1	0.000458337	1.90974e-05	0	0	0	0	0	0	0	0	0	0	0	0	0	0	0	0	0	0	0	0.000458337	0	0	0	0
Bacteria;Bacteroidetes;Bacteroidia;Flavobacteriales;Flavobacteriaceae;Flavobacterium;	SWARM1077_4	1	0.000410889	1.71204e-05	0	0	0	0	0	0.000410889	0	0	0	0	0	0	0	0	0	0	0	0	0	0	0	0	0	0
Bacteria;Bacteroidetes;Bacteroidia;Flavobacteriales;Flavobacteriaceae;Flavobacterium;	SWARM850_14	1	0.00116318	4.84657e-05	0	0	0	0	0	0	0	0	0	0	0	0	0	0	0	0	0	0	0	0	0	0	0	0.00116318
Bacteria;Bacteroidetes;Bacteroidia;Flavobacteriales;Weeksellaceae;Chryseobacterium;	SWARM1143_2	1	0.000276932	1.15388e-05	0	0	0	0	0	0	0	0	0	0	0	0	0	0	0	0	0	0.000276932	0	0	0	0	0	0
Bacteria;Bacteroidetes;Bacteroidia;Sphingobacteriales;env.OPS 17;	SWARM833_14	2	0.000773661	5.09793e-05	0	0	0	0	0	0	0.000773661	0	0	0.000449843	0	0	0	0	0	0	0	0	0	0	0	0	0	0
Bacteria;Bacteroidetes;Bacteroidia;Sphingobacteriales;Sphingobacteriaceae;	SWARM268_138	9	0.00315457	0.000815774	0	0	0.00233338	0.00182711	0	0	0	0	0.00152385	0	0	0.002481	0.00315457	0.00161132	0	0	0.0016253	0	0	0	0	0.0026738	0.00234825	0
Bacteria;Bacteroidetes;Bacteroidia;Sphingobacteriales;Sphingobacteriaceae;	SWARM327_97	4	0.0027508	0.000308766	0	0	0	0	0	0	0.0027508	0	0.000812719	0.00242915	0	0	0	0	0	0	0	0	0.00141771	0	0	0	0	0
Bacteria;Bacteroidetes;Bacteroidia;Sphingobacteriales;Sphingobacteriaceae;	SWARM550_38	2	0.00221545	0.000168471	0	0	0	0	0	0	0	0	0	0	0	0	0	0	0	0	0	0.00221545	0	0	0	0	0	0.00182785
Bacteria;Bacteroidetes;Bacteroidia;Sphingobacteriales;Sphingobacteriaceae;	SWARM660_27	1	0.00173355	7.22311e-05	0	0	0	0	0	0	0	0.00173355	0	0	0	0	0	0	0	0	0	0	0	0	0	0	0	0
Bacteria;Bacteroidetes;Bacteroidia;Sphingobacteriales;Sphingobacteriaceae;	SWARM661_27	1	0.00280025	0.000116677	0	0	0	0	0	0	0	0	0	0	0.00280025	0	0	0	0	0	0	0	0	0	0	0	0	0
Bacteria;Bacteroidetes;Bacteroidia;Sphingobacteriales;Sphingobacteriaceae;Mucilaginibacter;	SWARM744_20	1	0.00183335	7.63895e-05	0	0	0	0	0	0	0	0	0	0	0	0	0	0	0	0	0	0	0	0.00183335	0	0	0	0
Bacteria;Bacteroidetes;Bacteroidia;Sphingobacteriales;Sphingobacteriaceae;Pedobacter;	SWARM516_42	2	0.00125325	9.1618e-05	0	0	0	0	0	0	0.000945586	0	0	0	0	0	0	0.00125325	0	0	0	0	0	0	0	0	0	0
Bacteria;Bacteroidetes;Rhodothermia;Rhodothermales;Rhodothermaceae;	SWARM1080_4	1	0.000343849	1.43271e-05	0	0	0	0	0	0	0.000343849	0	0	0	0	0	0	0	0	0	0	0	0	0	0	0	0	0
Bacteria;Bacteroidetes;Rhodothermia;Rhodothermales;Rhodothermaceae;uncultured;	SWARM1018_6	1	0.000515774	2.14906e-05	0	0	0	0	0	0	0.000515774	0	0	0	0	0	0	0	0	0	0	0	0	0	0	0	0	0
Bacteria;Bacteroidetes;Rhodothermia;Rhodothermales;Rhodothermaceae;uncultured;	SWARM1066_5	1	0.00041542	1.73092e-05	0	0	0	0	0	0	0	0	0	0	0	0	0	0	0	0	0	0	0	0	0	0	0	0.00041542
Bacteria;BRC1;	SWARM1118_3	1	0.000255776	1.06573e-05	0	0	0	0	0	0	0	0	0	0	0	0	0.000255776	0	0	0	0	0	0	0	0	0	0	0
Bacteria;BRC1;	SWARM1135_2	1	0.000171925	7.16353e-06	0	0	0	0	0	0	0.000171925	0	0	0	0	0	0	0	0	0	0	0	0	0	0	0	0	0
Bacteria;Chloroflexi;	SWARM1039_6	1	0.000426955	1.77898e-05	0	0	0	0	0	0	0	0	0	0	0	0	0	0	0	0	0	0	0	0	0	0	0.000426955	0
Bacteria;Chloroflexi;Anaerolineae;Anaerolineales;Anaerolineaceae;uncultured;	SWARM1108_3	1	0.000308166	1.28403e-05	0	0	0	0	0	0.000308166	0	0	0	0	0	0	0	0	0	0	0	0	0	0	0	0	0	0
Bacteria;Chloroflexi;Anaerolineae;Ardenticatenales;Ardenticatenaceae;uncultured;	SWARM1003_7	1	0.000581589	2.42329e-05	0	0	0	0	0	0	0	0	0	0	0	0	0	0	0	0	0	0	0	0	0	0	0	0.000581589
Bacteria;Chloroflexi;Anaerolineae;Ardenticatenales;Ardenticatenaceae;uncultured;	SWARM694_23	4	0.000792393	7.32481e-05	0	0	0	0	0	0	0.000257887	0.000321027	0	0	0	0	0	0	0	0	0	0	0.000386648	0	0.000792393	0	0	0
Bacteria;Chloroflexi;Chloroflexia;Chloroflexales;Chloroflexaceae;Chloronema;	SWARM755_19	4	0.000809717	8.15808e-05	0	0	0	0	0	0	0.000429812	0	0	0.000809717	0.000207426	0	0	0	0	0.000510986	0	0	0	0	0	0	0	0
Bacteria;Chloroflexi;Chloroflexia;Chloroflexales;Chloroflexaceae;FFCH7168;	SWARM558_37	4	0.00310126	0.00017796	0	0	0	0	0	0	0	0.00070626	0.000152385	0	0.000311139	0.00310126	0	0	0	0	0	0	0	0	0	0	0	0
Bacteria;Chloroflexi;Chloroflexia;Chloroflexales;Herpetosiphonaceae;Herpetosiphon;	SWARM700_23	2	0.00152946	0.000102493	0	0	0	0	0	0	0	0	0	0.00152946	0	0.000930377	0	0	0	0	0	0	0	0	0	0	0	0
Bacteria;Chloroflexi;Chloroflexia;Chloroflexales;Herpetosiphonaceae;Herpetosiphon;	SWARM882_12	2	0.00103155	5.5294e-05	0	0	0	0	0	0	0.00103155	0	0	0	0	0	0	0	0	0	0.000295508	0	0	0	0	0	0	0
Bacteria;Chloroflexi;Chloroflexia;Chloroflexales;Herpetosiphonaceae;Herpetosiphon;	SWARM885_12	2	0.000933416	4.52417e-05	0	0	0	0	0	0	0	0	0.000152385	0	0.000933416	0	0	0	0	0	0	0	0	0	0	0	0	0
Bacteria;Chloroflexi;Chloroflexia;Kallotenuales;AKIW781;	SWARM1085_4	1	0.000256822	1.07009e-05	0	0	0	0	0	0	0	0.000256822	0	0	0	0	0	0	0	0	0	0	0	0	0	0	0	0
Bacteria;Chloroflexi;Chloroflexia;Kallotenuales;AKIW781;	SWARM144_355	14	0.00376841	0.00133455	0	0	0.00233338	0.00376841	0.00214701	0.00256805	0.00163328	0.00288925	0.00106669	0	0	0	0.00179043	0.00125325	0	0	0	0	0.00270653	0.00155835	0.00277338	0	0.00213478	0.00340645
Bacteria;Chloroflexi;Chloroflexia;Kallotenuales;AKIW781;	SWARM241_176	7	0.00315457	0.000585975	0	0.00312633	0	0	0	0	0.00146136	0	0	0	0	0	0.00315457	0.00187987	0	0	0	0	0.000644413	0	0	0	0.00163666	0.00216019
Bacteria;Chloroflexi;Chloroflexia;Kallotenuales;AKIW781;	SWARM259_147	6	0.00510427	0.000531654	0	0	0.00510427	0	0	0	0	0.00205457	0.00147305	0	0	0	0	0	0.00160238	0	0	0	0.00103106	0	0	0	0.00149434	0
Bacteria;Chloroflexi;Chloroflexia;Kallotenuales;AKIW781;	SWARM341_92	4	0.00340995	0.000352657	0	0	0	0	0.00340995	0	0	0	0	0	0	0	0	0	0	0	0	0	0.000579972	0	0	0	0.00106739	0.00340645
Bacteria;Chloroflexi;Chloroflexia;Kallotenuales;AKIW781;	SWARM35_1146	24	0.00684505	0.00407381	0.0030349	0.00582635	0.00291673	0.00308325	0.0023996	0.00523883	0.00429812	0.00372392	0.0059938	0.0034188	0.00684505	0.00511707	0.00426294	0.00214842	0.00331922	0.00374723	0.00384161	0.00415397	0.0048331	0.00513338	0.00455626	0.00324675	0.00355796	0.00307411
Bacteria;Chloroflexi;Chloroflexia;Kallotenuales;AKIW781;	SWARM355_86	12	0.00164183	0.000388107	0	0	0	0.00125614	0.00164183	0	0.000257887	0.00070626	0.000609539	0	0.000207426	0	0	0	0.00114456	0	0	0.000553863	0.000322206	0	0	0.000763942	0.00085391	0.000997009
Bacteria;Chloroflexi;Chloroflexia;Kallotenuales;AKIW781;	SWARM461_53	5	0.00119362	0.000174187	0	0	0	0	0	0	0	0	0.0010159	0	0	0	0.00119362	0	0	0	0	0	0	0.000733339	0	0.000572956	0	0.000664673
Bacteria;Chloroflexi;Chloroflexia;Kallotenuales;AKIW781;	SWARM479_50	9	0.000773661	0.000185721	0	0	0	0	0	0.000308166	0.000773661	0	0.000152385	0	0	0	0.000341035	0	0	0	0	0	0.000257765	0.000733339	0	0.000763942	0.000711592	0.00041542
Bacteria;Chloroflexi;Chloroflexia;Kallotenuales;AKIW781;	SWARM515_42	3	0.00228912	0.000185501	0	0	0.00116669	0	0	0	0	0	0	0	0	0	0	0	0.00228912	0	0	0	0	0	0	0	0.000996229	0
Bacteria;Chloroflexi;Chloroflexia;Kallotenuales;AKIW781;	SWARM556_37	2	0.0015786	8.00819e-05	0	0	0	0	0	0	0	0	0	0	0	0	0	0	0.000343367	0	0	0	0	0	0	0	0	0.0015786
Bacteria;Chloroflexi;Chloroflexia;Kallotenuales;AKIW781;	SWARM617_31	3	0.00257561	0.000189382	0	0	0	0	0	0	0	0	0	0	0	0	0	0	0	0	0	0	0.000902178	0	0	0	0.00106739	0.00257561
Bacteria;Chloroflexi;Chloroflexia;Kallotenuales;AKIW781;	SWARM746_19	2	0.000898876	6.70586e-05	0	0.00071053	0	0	0	0	0	0.000898876	0	0	0	0	0	0	0	0	0	0	0	0	0	0	0	0
Bacteria;Chloroflexi;Chloroflexia;Kallotenuales;AKIW781;	SWARM815_15	2	0.00101036	6.82074e-05	0	0	0	0	0.00101036	0	0	0	0	0	0	0	0	0.000626623	0	0	0	0	0	0	0	0	0	0
Bacteria;Chloroflexi;Chloroflexia;Kallotenuales;AKIW781;	SWARM883_12	3	0.000886525	8.45384e-05	0	0	0	0	0	0	0.000515774	0	0	0	0	0	0	0.000626623	0	0	0.000886525	0	0	0	0	0	0	0
Bacteria;Chloroflexi;Chloroflexia;Kallotenuales;AKIW781;	SWARM917_10	1	0.000507949	2.11646e-05	0	0	0	0	0	0	0	0	0.000507949	0	0	0	0	0	0	0	0	0	0	0	0	0	0	0
Bacteria;Chloroflexi;Chloroflexia;Kallotenuales;AKIW781;	SWARM983_7	1	0.00108544	4.52267e-05	0	0	0	0	0	0	0	0	0	0	0	0.00108544	0	0	0	0	0	0	0	0	0	0	0	0
Bacteria;Chloroflexi;Chloroflexia;Thermobaculales;Thermobaculaceae;Thermobaculum;	SWARM51_970	22	0.0116191	0.00406837	0.00538005	0.00696319	0.00539595	0.00650908	0.0116191	0.00924499	0.00232098	0.00263242	0.00172703	0	0.00186683	0	0.00264302	0.00241697	0.00377704	0.00221427	0.00561466	0.00470784	0.00393092	0.00256669	0.00515055	0.00324675	0.00305984	0.00465271
Bacteria;Chloroflexi;Chloroflexia;Thermobaculales;Thermobaculaceae;Thermobaculum;	SWARM647_28	4	0.000997009	9.34023e-05	0	0	0	0	0	0.000410889	0	0	0	0	0	0	0	0	0	0	0	0	0.000193324	0	0	0	0.000640433	0.000997009
Bacteria;Chloroflexi;Chloroflexia;Thermomicrobiales;AKYG1722;	SWARM167_295	17	0.00276932	0.00120558	0.00151745	0.00127895	0.0016042	0	0	0	0.00214906	0.00154093	0.00126987	0.000719748	0	0	0.00136414	0.00232746	0.0020602	0	0.00265957	0.00276932	0.000644413	0.00183335	0.00138669	0.00210084	0.00170782	0
Bacteria;Chloroflexi;Chloroflexia;Thermomicrobiales;AKYG1722;	SWARM258_148	9	0.00249252	0.00047881	0	0	0	0.00114194	0.00164183	0.000924499	0	0.000577849	0.000660334	0	0	0	0	0	0	0	0	0	0.000902178	0	0.00158479	0	0.0015655	0.00249252
Bacteria;Chloroflexi;Chloroflexia;Thermomicrobiales;AKYG1722;	SWARM519_41	4	0.00187362	0.000206068	0	0	0.00145836	0	0	0	0	0.000513644	0	0	0	0	0	0	0	0.00187362	0	0	0	0.00110001	0	0	0	0
Bacteria;Chloroflexi;Chloroflexia;Thermomicrobiales;AKYG1722;	SWARM698_23	2	0.00141243	8.45318e-05	0	0	0	0	0	0.000616333	0	0	0	0	0	0	0	0	0	0	0	0	0	0	0	0	0	0.00141243
Bacteria;Chloroflexi;Chloroflexia;Thermomicrobiales;JG30-KF-CM45;	SWARM1015_6	1	0.000757767	3.15736e-05	0	0	0	0	0.000757767	0	0	0	0	0	0	0	0	0	0	0	0	0	0	0	0	0	0	0
Bacteria;Chloroflexi;Chloroflexia;Thermomicrobiales;JG30-KF-CM45;	SWARM1065_5	1	0.000355796	1.48248e-05	0	0	0	0	0	0	0	0	0	0	0	0	0	0	0	0	0	0	0	0	0	0	0.000355796	0
Bacteria;Chloroflexi;Chloroflexia;Thermomicrobiales;JG30-KF-CM45;	SWARM164_298	12	0.00431757	0.00122437	0.00124155	0.00312633	0	0.00228389	0.00214701	0.00421161	0	0.00134831	0	0	0	0	0	0.00170083	0.00171684	0	0	0	0.00431757	0.00220002	0.00316957	0	0.0019213	0
Bacteria;Chloroflexi;Chloroflexia;Thermomicrobiales;JG30-KF-CM45;	SWARM184_252	11	0.00342583	0.000821458	0.0008277	0.00142106	0.00218755	0.00342583	0.00176812	0	0	0	0	0	0	0	0.0014494	0.00161132	0.00080119	0	0.00251182	0.00138466	0	0	0	0	0	0.00232635
Bacteria;Chloroflexi;Chloroflexia;Thermomicrobiales;JG30-KF-CM45;	SWARM195_239	18	0.00214701	0.000828925	0.0005518	0.00156317	0.00145836	0.00137033	0.00214701	0.00154083	0	0.0011557	0.000152385	0	0.000933416	0	0.000852588	0.000895175	0.00114456	0.0011923	0	0.00124619	0.000451089	0.00128334	0.00138669	0	0.000569273	0
Bacteria;Chloroflexi;Chloroflexia;Thermomicrobiales;JG30-KF-CM45;	SWARM204_229	15	0.00422925	0.00127985	0	0	0.00422925	0	0.00164183	0.00133539	0	0.00173355	0.000965104	0	0	0.00356644	0.00323983	0.000895175	0.0020602	0.00170329	0	0	0.00173991	0.000916674	0	0.00152788	0.00142318	0.00373878
Bacteria;Chloroflexi;Chloroflexia;Thermomicrobiales;JG30-KF-CM45;	SWARM216_204	12	0.00216019	0.000706553	0	0	0.00102085	0.0019413	0	0	0.00111751	0.0011557	0.00193021	0.0017094	0.00145198	0	0.00136414	0	0.00125901	0.00102197	0	0	0	0.000825007	0	0	0	0.00216019
Bacteria;Chloroflexi;Chloroflexia;Thermomicrobiales;JG30-KF-CM45;	SWARM24_1684	24	0.0154083	0.0067866	0.00731135	0.012079	0.00597929	0.00776522	0.00972468	0.0154083	0.00438408	0.0023114	0.00416519	0.00323887	0.00435594	0.00511707	0.00775855	0.00528153	0.00675289	0.00783512	0.00576241	0.0048463	0.0108261	0.00614172	0.00633914	0.0101222	0.00604853	0.00332336
Bacteria;Chloroflexi;Chloroflexia;Thermomicrobiales;JG30-KF-CM45;	SWARM267_139	12	0.00236407	0.000504701	0	0	0	0	0	0	0.00103155	0.000385233	0.000914309	0.00179937	0.00114084	0.00155063	0	0	0.000343367	0	0.00236407	0	0.000644413	0.00119168	0	0	0.000498114	0.000249252
Bacteria;Chloroflexi;Chloroflexia;Thermomicrobiales;JG30-KF-CM45;	SWARM33_1238	23	0.0219825	0.00748346	0.00703545	0.013358	0.0150211	0.0124472	0.0164183	0.0219825	0.00412619	0.00333868	0.00177782	0.00152946	0.00352624	0.00527214	0.00630915	0.00438636	0.00732517	0.00459888	0.00531915	0.00983107	0.00805516	0.00678339	0.00832013	0.00878533	0.00405607	0
Bacteria;Chloroflexi;Chloroflexia;Thermomicrobiales;JG30-KF-CM45;	SWARM373_79	6	0.00262105	0.000338352	0.00262105	0	0	0	0	0.00112994	0.00128944	0	0.00121908	0	0	0	0.000852588	0	0	0	0	0	0	0.00100834	0	0	0	0
Bacteria;Chloroflexi;Chloroflexia;Thermomicrobiales;JG30-KF-CM45;	SWARM401_68	4	0.001849	0.000238017	0	0	0	0.00125614	0	0.001849	0	0	0	0	0	0	0	0	0	0	0	0	0.00161103	0	0	0	0.000996229	0
Bacteria;Chloroflexi;Chloroflexia;Thermomicrobiales;JG30-KF-CM45;	SWARM423_60	3	0.00198948	0.000170849	0	0.00198948	0	0	0	0	0.000687699	0	0	0	0	0	0	0	0	0	0	0	0	0	0	0	0.00142318	0
Bacteria;Chloroflexi;Chloroflexia;Thermomicrobiales;JG30-KF-CM45;	SWARM49_988	23	0.00795655	0.00394439	0.0038626	0.00738951	0.00714598	0.00696586	0.00795655	0.00647149	0.00223502	0.00263242	0.0020318	0.00134953	0.00186683	0	0.00136414	0.0020589	0.00309031	0.0023846	0.00443262	0.00720022	0.00386648	0.00357503	0.00515055	0.00534759	0.00412723	0.00216019
Bacteria;Chloroflexi;Chloroflexia;Thermomicrobiales;JG30-KF-CM45;	SWARM533_39	4	0.00124619	0.00011168	0	0	0.000583345	0	0	0	0	0	0.000253975	0	0	0	0.000596811	0	0	0	0	0.00124619	0	0	0	0	0	0
Bacteria;Chloroflexi;Chloroflexia;Thermomicrobiales;JG30-KF-CM45;	SWARM845_14	2	0.00147754	8.06402e-05	0	0	0	0	0	0	0	0	0	0	0	0	0	0	0.000457823	0	0.00147754	0	0	0	0	0	0	0
Bacteria;Chloroflexi;Chloroflexia;Thermomicrobiales;JG30-KF-CM45;	SWARM943_9	1	0.000747757	3.11565e-05	0	0	0	0	0	0	0	0	0	0	0	0	0	0	0	0	0	0	0	0	0	0	0	0.000747757
Bacteria;Chloroflexi;Chloroflexia;Thermomicrobiales;JG30-KF-CM45;	SWARM963_8	1	0.000915646	3.81519e-05	0	0	0	0	0	0	0	0	0	0	0	0	0	0	0.000915646	0	0	0	0	0	0	0	0	0
Bacteria;Chloroflexi;Chloroflexia;Thermomicrobiales;JG30-KF-CM45;	SWARM990_7	1	0.000626623	2.61093e-05	0	0	0	0	0	0	0	0	0	0	0	0	0	0.000626623	0	0	0	0	0	0	0	0	0	0
Bacteria;Chloroflexi;Chloroflexia;Thermomicrobiales;Thermomicrobiaceae;	SWARM1147_2	1	0.000166168	6.92367e-06	0	0	0	0	0	0	0	0	0	0	0	0	0	0	0	0	0	0	0	0	0	0	0	0.000166168
Bacteria;Chloroflexi;Gitt-GS-136;	SWARM1044_6	1	0.000498504	2.0771e-05	0	0	0	0	0	0	0	0	0	0	0	0	0	0	0	0	0	0	0	0	0	0	0	0.000498504
Bacteria;Chloroflexi;JG30-KF-CM66;	SWARM281_128	7	0.0032084	0.000484643	0	0.00142106	0.0032084	0	0	0	0.00171925	0	0.000609539	0	0	0	0	0.000805658	0	0	0	0	0	0.00137501	0	0	0	0.00249252
Bacteria;Chloroflexi;JG30-KF-CM66;	SWARM867_13	1	0.000925069	3.85446e-05	0	0	0	0	0	0	0	0	0	0	0	0	0	0	0	0	0	0	0	0	0	0	0.000925069	0
Bacteria;Chloroflexi;KD4-96;	SWARM263_143	5	0.00315457	0.000473101	0	0	0	0.00274066	0	0	0	0	0.0010159	0	0	0	0.00315457	0	0	0	0	0	0	0.00220002	0	0	0	0.00224327
Bacteria;Chloroflexi;KD4-96;	SWARM297_115	4	0.00284212	0.00042049	0	0.00284212	0	0	0	0.00236261	0	0.00218299	0	0	0	0	0	0	0	0	0	0	0	0	0	0	0.00270405	0
Bacteria;Chloroflexi;KD4-96;	SWARM393_72	2	0.00212656	0.000152269	0	0	0	0	0	0	0	0	0	0	0	0	0	0	0	0	0	0	0.00212656	0	0	0.00152788	0	0
Bacteria;Chloroflexi;KD4-96;	SWARM718_21	1	0.00306256	0.000127607	0	0	0.00306256	0	0	0	0	0	0	0	0	0	0	0	0	0	0	0	0	0	0	0	0	0
Bacteria;Chloroflexi;KD4-96;	SWARM863_13	1	0.00116373	4.84886e-05	0	0	0	0	0	0	0	0	0	0	0	0	0	0.00116373	0	0	0	0	0	0	0	0	0	0
Bacteria;Chloroflexi;Ktedonobacteria;C0119;	SWARM1058_5	1	0.000426294	1.77622e-05	0	0	0	0	0	0	0	0	0	0	0	0	0.000426294	0	0	0	0	0	0	0	0	0	0	0
Bacteria;Chloroflexi;Ktedonobacteria;C0119;	SWARM764_19	2	0.00132935	6.42843e-05	0	0	0	0	0	0	0	0	0	0	0	0	0	0	0	0	0	0	0	0	0	0	0.000213478	0.00132935
Bacteria;Chloroflexi;SHA-26;	SWARM1067_5	1	0.00041542	1.73092e-05	0	0	0	0	0	0	0	0	0	0	0	0	0	0	0	0	0	0	0	0	0	0	0	0.00041542
Bacteria;Chloroflexi;SHA-26;	SWARM924_10	2	0.000664673	4.36102e-05	0	0	0	0	0	0	0	0	0	0	0	0	0	0	0	0	0	0	0	0	0	0.000381971	0	0.000664673
Bacteria;Chloroflexi;TK10;	SWARM1068_5	1	0.00041542	1.73092e-05	0	0	0	0	0	0	0	0	0	0	0	0	0	0	0	0	0	0	0	0	0	0	0	0.00041542
Bacteria;Chloroflexi;TK10;	SWARM1119_3	1	0.000255776	1.06573e-05	0	0	0	0	0	0	0	0	0	0	0	0	0.000255776	0	0	0	0	0	0	0	0	0	0	0
Bacteria;Chloroflexi;TK10;	SWARM1120_3	1	0.000268553	1.11897e-05	0	0	0	0	0	0	0	0	0	0	0	0	0	0.000268553	0	0	0	0	0	0	0	0	0	0
Bacteria;Chloroflexi;TK10;	SWARM122_407	16	0.00554178	0.00193249	0.00206925	0.00284212	0.00554178	0.00274066	0.00378884	0.00225989	0	0	0.00177782	0	0	0.00186075	0.00426294	0.00214842	0.00331922	0	0	0.00124619	0	0.00210835	0.00297147	0.00420168	0	0.00324028
Bacteria;Chloroflexi;TK10;	SWARM227_185	16	0.00265218	0.000833931	0.0005518	0.00142106	0.00131253	0.00102775	0.00265218	0	0.000515774	0.00128411	0.000507949	0	0	0	0.00230199	0.000537105	0.00217466	0	0.00147754	0	0.000708854	0.000825007	0.00138669	0	0	0.00132935
Bacteria;Chloroflexi;TK10;	SWARM320_100	4	0.0050523	0.000446963	0	0	0	0	0	0	0.00249291	0	0	0.000539811	0	0	0	0	0	0	0	0	0.00264209	0	0	0	0.0050523	0
Bacteria;Chloroflexi;TK10;	SWARM487_49	1	0.00314607	0.000131086	0	0	0	0	0	0	0	0.00314607	0	0	0	0	0	0	0	0	0	0	0	0	0	0	0	0
Bacteria;Chloroflexi;TK10;	SWARM520_41	2	0.00100834	5.89459e-05	0	0	0	0	0	0	0	0	0.00040636	0	0	0	0	0	0	0	0	0	0	0.00100834	0	0	0	0
Bacteria;Chloroflexi;TK10;	SWARM877_12	1	0.000256822	1.07009e-05	0	0	0	0	0	0	0	0.000256822	0	0	0	0	0	0	0	0	0	0	0	0	0	0	0	0
Bacteria;Chloroflexi;TK10;	SWARM926_9	1	0.00131253	5.46886e-05	0	0	0.00131253	0	0	0	0	0	0	0	0	0	0	0	0	0	0	0	0	0	0	0	0	0
Bacteria;Cyanobacteria;Oxyphotobacteria;	SWARM54_882	20	0.0265452	0.00413771	0.0035867	0.00369476	0.0016042	0.00959233	0.00442031	0.00441705	0.0013754	0.000963082	0.00350485	0.00584795	0.00342253	0.00232594	0.00068207	0.00179035	0	0	0	0	0.00470421	0.00632505	0.0265452	0.00706646	0.00668896	0.000747757
Bacteria;Cyanobacteria;Oxyphotobacteria;	SWARM7_5247	24	0.184826	0.0267907	0.0278659	0.0324002	0.0193962	0.0818774	0.0214701	0.0534155	0.00696295	0.00629213	0.00858434	0.00818713	0.00601535	0.00372151	0.0014494	0.00179035	0.00137347	0.00170329	0.00280733	0.00290778	0.0347983	0.0324503	0.184826	0.0664629	0.0228421	0.0133765
Bacteria;Cyanobacteria;Oxyphotobacteria;Nostocales;	SWARM112_433	10	0.00719748	0.00144983	0	0	0	0	0	0	0.00326657	0.00404494	0.00441916	0.00719748	0.00477079	0.00356644	0	0.00161132	0	0	0	0	0	0.00100834	0	0	0.00391376	0.000997009
Bacteria;Cyanobacteria;Oxyphotobacteria;Nostocales;	SWARM29_1386	24	0.0118251	0.00531691	0.0041385	0.00355265	0.00335424	0.00685166	0.00138924	0.00164355	0.00532967	0.00751204	0.00944786	0.0117859	0.00425223	0.00232594	0.00221673	0.00850416	0.00618061	0.00698348	0.00679669	0.00235392	0.00193324	0.0118251	0.00217908	0.00802139	0.00562158	0.00340645
Bacteria;Cyanobacteria;Oxyphotobacteria;Nostocales;	SWARM725_21	1	0.00106669	4.44456e-05	0	0	0	0	0	0	0	0	0.00106669	0	0	0	0	0	0	0	0	0	0	0	0	0	0	0
Bacteria;Cyanobacteria;Oxyphotobacteria;Nostocales;Chroococcidiopsaceae;uncultured;	SWARM65_752	20	0.0154517	0.00335833	0.00344875	0.00653688	0.0032084	0.0110769	0.00416772	0.00493066	0.000773661	0.00166934	0.00294611	0.00197931	0.00145198	0	0.00068207	0.00107421	0	0	0	0.000692329	0.00502642	0.00330003	0.0154517	0.0040107	0.00626201	0.00191093
Bacteria;Cyanobacteria;Oxyphotobacteria;Nostocales;Coleofasciculaceae;	SWARM121_410	11	0.019693	0.00203105	0	0	0	0	0	0	0.00120347	0.00192616	0.001981	0.00440846	0.00508193	0.019693	0	0.00170083	0.0038915	0	0	0	0.00360871	0.00247502	0	0	0.00277521	0
Bacteria;Cyanobacteria;Oxyphotobacteria;Nostocales;Coleofasciculaceae;	SWARM148_341	7	0.0161265	0.00153885	0	0	0	0	0	0	0.00154732	0.000834671	0.00177782	0.00647773	0.00954159	0.0161265	0	0.000626623	0	0	0	0	0	0	0	0	0	0
Bacteria;Cyanobacteria;Oxyphotobacteria;Nostocales;Coleofasciculaceae;	SWARM16_2500	21	0.0552907	0.00927707	0.00648365	0.00284212	0.00233338	0.00890716	0.00202071	0.00267078	0.00765065	0.0094382	0.0112257	0.0104363	0.0165941	0.0131803	0.00869639	0.00957837	0.00709626	0.0023846	0	0	0.0117283	0.0101751	0.00653724	0.0173797	0.0552907	0
Bacteria;Cyanobacteria;Oxyphotobacteria;Nostocales;Coleofasciculaceae;	SWARM203_231	8	0.00614619	0.000690324	0	0	0	0	0	0	0.0020631	0.00192616	0.00614619	0	0.000933416	0	0	0	0	0	0	0	0	0.00110001	0.00277338	0	0.000711592	0.000913925
Bacteria;Cyanobacteria;Oxyphotobacteria;Nostocales;Coleofasciculaceae;	SWARM386_74	3	0.0041867	0.000366669	0	0	0	0	0	0	0	0	0	0.0017094	0.00290396	0.0041867	0	0	0	0	0	0	0	0	0	0	0	0
Bacteria;Cyanobacteria;Oxyphotobacteria;Nostocales;Coleofasciculaceae;	SWARM465_53	1	0.00377144	0.000157143	0	0	0	0	0	0	0	0	0	0	0	0	0	0	0	0	0	0	0	0	0	0	0.00377144	0
Bacteria;Cyanobacteria;Oxyphotobacteria;Nostocales;Coleofasciculaceae;	SWARM482_50	3	0.00372151	0.000262264	0	0	0	0	0	0	0	0	0	0.000809717	0.00176312	0.00372151	0	0	0	0	0	0	0	0	0	0	0	0
Bacteria;Cyanobacteria;Oxyphotobacteria;Nostocales;Coleofasciculaceae;	SWARM69_661	8	0.03706	0.00300831	0	0	0	0	0	0	0.00343849	0.00404494	0.00345406	0.00854701	0.013379	0.03706	0.00127888	0	0	0	0	0	0	0	0	0	0	0.000997009
Bacteria;Cyanobacteria;Oxyphotobacteria;Nostocales;Coleofasciculaceae;	SWARM85_575	8	0.0226094	0.00300505	0	0	0	0	0	0	0.00515774	0.00385233	0.00573983	0.00701754	0.0226094	0.0169018	0.0014494	0	0	0	0	0	0	0	0	0	0.00939301	0
Bacteria;Cyanobacteria;Oxyphotobacteria;Nostocales;Coleofasciculaceae;	SWARM976_7	1	0.000449438	1.87266e-05	0	0	0	0	0	0	0	0.000449438	0	0	0	0	0	0	0	0	0	0	0	0	0	0	0	0
Bacteria;Cyanobacteria;Oxyphotobacteria;Nostocales;Coleofasciculaceae;Wilmottia Ant-Ph58;	SWARM369_81	3	0.00263607	0.000173869	0	0	0	0	0	0	0	0	0.000457154	0.00107962	0	0.00263607	0	0	0	0	0	0	0	0	0	0	0	0
Bacteria;Cyanobacteria;Oxyphotobacteria;Nostocales;Coleofasciculaceae;Wilmottia Ant-Ph58;	SWARM4_6695	24	0.0715961	0.0275457	0.0715961	0.018758	0.0281464	0.0311751	0.0276585	0.0344119	0.00722084	0.0258748	0.0446488	0.0219523	0.0221946	0.00992402	0.00673544	0.0386716	0.0251803	0.0292965	0.0122636	0.034478	0.0193968	0.0382253	0.0158479	0.0454545	0.0318793	0.0201063
Bacteria;Cyanobacteria;Oxyphotobacteria;Nostocales;Nostocaceae;Nostoc PCC-73102;	SWARM342_92	8	0.00158479	0.000317167	0	0	0	0	0	0	0.000945586	0.000385233	0.00116828	0	0	0	0.000852588	0	0	0	0	0	0	0.000825007	0.00158479	0	0.00135202	0.000498504
Bacteria;Cyanobacteria;Oxyphotobacteria;Nostocales;Nostocaceae;Nostoc PCC-73102;	SWARM717_22	2	0.0014395	0.00011905	0	0	0	0	0	0	0	0	0	0.0014395	0	0	0	0	0	0	0	0	0.00141771	0	0	0	0	0
Bacteria;Cyanobacteria;Oxyphotobacteria;Nostocales;Nostocaceae;Nostoc PCC-73102;	SWARM982_7	1	0.00072599	3.02496e-05	0	0	0	0	0	0	0	0	0	0	0.00072599	0	0	0	0	0	0	0	0	0	0	0	0	0
Bacteria;Cyanobacteria;Oxyphotobacteria;Nostocales;Phormidiaceae;	SWARM275_131	3	0.00378234	0.000258342	0	0	0	0	0	0	0.00378234	0.00160514	0.000812719	0	0	0	0	0	0	0	0	0	0	0	0	0	0	0
Bacteria;Cyanobacteria;Oxyphotobacteria;Nostocales;Phormidiaceae;Tychonema CCAP 1459-11B;	SWARM1_50518	24	0.357625	0.176441	0.264036	0.0299844	0.0621263	0.0255795	0.070346	0.0324602	0.20098	0.320578	0.245238	0.357625	0.177971	0.125601	0.0530309	0.311789	0.171684	0.335377	0.253398	0.330379	0.0313185	0.215418	0.145998	0.150115	0.103964	0.219591
Bacteria;Cyanobacteria;Oxyphotobacteria;Nostocales;Phormidiaceae;Tychonema CCAP 1459-11B;	SWARM172_289	5	0.0133153	0.00106991	0	0	0	0	0	0	0	0.00462279	0	0.0133153	0.00269654	0	0	0	0	0.00340657	0	0	0	0	0	0	0.00163666	0
Bacteria;Cyanobacteria;Oxyphotobacteria;Nostocales;uncultured;	SWARM187_250	6	0.0367499	0.00286514	0	0	0	0	0	0	0.00214906	0.0047512	0.00279372	0.0080072	0.0143124	0.0367499	0	0	0	0	0	0	0	0	0	0	0	0
Bacteria;Cyanobacteria;Oxyphotobacteria;Oxyphotobacteria Incertae Sedis;Unknown Family;Leptolyngbya EcFYyyy-00;	SWARM41_1067	23	0.0104501	0.00428351	0.0024831	0.00213159	0.00495844	0.00685166	0	0.00195172	0.0059314	0.00494382	0.00660334	0.00962663	0.00736362	0.00356644	0.0024725	0.00599767	0.00469269	0.0035769	0.00265957	0.00193852	0.00302874	0.0104501	0.00198098	0.00534759	0.00241941	0.00182785
Bacteria;Cyanobacteria;Sericytochromatia;	SWARM1040_6	1	0.000498504	2.0771e-05	0	0	0	0	0	0	0	0	0	0	0	0	0	0	0	0	0	0	0	0	0	0	0	0.000498504
Bacteria;Cyanobacteria;Sericytochromatia;	SWARM620_30	3	0.000954927	0.000108474	0	0	0	0	0	0	0	0	0.000761924	0	0	0	0	0	0	0	0.000886525	0	0	0	0	0.000954927	0	0
Bacteria;Cyanobacteria;Sericytochromatia;	SWARM949_8	1	0.000687699	2.86541e-05	0	0	0	0	0	0	0.000687699	0	0	0	0	0	0	0	0	0	0	0	0	0	0	0	0	0
Bacteria;Deinococcus-Thermus;Deinococci;Deinococcales;Deinococcaceae;Deinococcus;	SWARM246_167	15	0.00158479	0.000571567	0.0011036	0	0.00102085	0.00114194	0.00113665	0.000410889	0	0.000642055	0	0	0	0	0	0	0.000572279	0.00136263	0.00118203	0.000830795	0.000708854	0.000916674	0.00158479	0	0.000355796	0.000747757
Bacteria;Deinococcus-Thermus;Deinococci;Deinococcales;Deinococcaceae;Deinococcus;	SWARM511_44	4	0.00145198	0.000149896	0	0	0	0	0	0	0	0	0	0.00062978	0.00145198	0	0	0	0	0	0	0	0.00115994	0	0	0	0.000355796	0
Bacteria;Deinococcus-Thermus;Deinococci;Deinococcales;Deinococcaceae;Deinococcus;	SWARM537_39	3	0.0013369	0.00013823	0	0	0	0	0	0	0	0	0.00106669	0	0	0	0	0	0	0	0	0	0	0	0	0.0013369	0	0.000913925
Bacteria;Deinococcus-Thermus;Deinococci;Deinococcales;Deinococcaceae;Deinococcus;	SWARM905_11	1	0.000945586	3.93994e-05	0	0	0	0	0	0	0.000945586	0	0	0	0	0	0	0	0	0	0	0	0	0	0	0	0	0
Bacteria;Deinococcus-Thermus;Deinococci;Deinococcales;Deinococcaceae;uncultured;	SWARM629_29	6	0.000515774	8.26034e-05	0	0	0	0	0	0	0.000515774	0.000321027	0.00020318	0	0	0	0	0	0.000457823	0	0	0	0.000128883	0	0	0	0.000355796	0
Bacteria;Deinococcus-Thermus;Deinococci;Deinococcales;Trueperaceae;Truepera;	SWARM103_466	20	0.00376841	0.00153667	0.0016554	0	0.00145836	0.00376841	0.00151553	0.0027735	0	0.00102729	0.00126987	0.00116959	0.00114084	0.00201582	0.00161992	0	0	0.00374723	0.00206856	0.00318471	0.00161103	0.000825007	0.00138669	0.00248281	0.000996229	0.00116318
Bacteria;Deinococcus-Thermus;Deinococci;Deinococcales;Trueperaceae;Truepera;	SWARM318_102	1	0.00062978	2.62408e-05	0	0	0	0	0	0	0	0	0	0.00062978	0	0	0	0	0	0	0	0	0	0	0	0	0	0
Bacteria;Deinococcus-Thermus;Deinococci;Deinococcales;Trueperaceae;Truepera;	SWARM39_1098	24	0.00895734	0.00430328	0.002759	0.00582635	0.00204171	0.00856458	0.00732508	0.00832049	0.00532967	0.00160514	0.00320008	0.0031489	0.00394109	0.00232594	0.0024725	0.00438636	0.00331922	0.00340657	0.00428487	0.00304625	0.00895734	0.00385003	0.00475436	0.00343774	0.00448303	0.00249252
Bacteria;Deinococcus-Thermus;Deinococci;Deinococcales;Trueperaceae;Truepera;	SWARM542_38	3	0.00182711	0.000128586	0	0	0	0.00182711	0	0	0	0	0.00040636	0	0	0	0.000852588	0	0	0	0	0	0	0	0	0	0	0
Bacteria;Dependentiae;Babeliae;Babeliales;Vermiphilaceae;	SWARM1129_2	1	0.000291673	1.2153e-05	0	0	0.000291673	0	0	0	0	0	0	0	0	0	0	0	0	0	0	0	0	0	0	0	0	0
Bacteria;Epsilonbacteraeota;Campylobacteria;Campylobacterales;Sulfurovaceae;Sulfurovum;	SWARM1057_5	1	0.000426294	1.77622e-05	0	0	0	0	0	0	0	0	0	0	0	0	0.000426294	0	0	0	0	0	0	0	0	0	0	0
Bacteria;Epsilonbacteraeota;Campylobacteria;Campylobacterales;Sulfurovaceae;Sulfurovum;	SWARM956_8	2	0.000284637	2.03257e-05	0	0	0	0	0	0	0	0	0.00020318	0	0	0	0	0	0	0	0	0	0	0	0	0	0.000284637	0
Bacteria;FBP;	SWARM1019_6	1	0.000515774	2.14906e-05	0	0	0	0	0	0	0.000515774	0	0	0	0	0	0	0	0	0	0	0	0	0	0	0	0	0
Bacteria;FBP;	SWARM1033_6	1	0.000511553	2.13147e-05	0	0	0	0	0	0	0	0	0	0	0	0	0.000511553	0	0	0	0	0	0	0	0	0	0	0
Bacteria;FBP;	SWARM1036_6	1	0.000830795	3.46164e-05	0	0	0	0	0	0	0	0	0	0	0	0	0	0	0	0	0	0.000830795	0	0	0	0	0	0
Bacteria;FBP;	SWARM1052_5	1	0.000253975	1.05823e-05	0	0	0	0	0	0	0	0	0.000253975	0	0	0	0	0	0	0	0	0	0	0	0	0	0	0
Bacteria;FBP;	SWARM1087_4	1	0.00020318	8.46582e-06	0	0	0	0	0	0	0	0	0.00020318	0	0	0	0	0	0	0	0	0	0	0	0	0	0	0
Bacteria;FBP;	SWARM293_118	6	0.0023846	0.000424371	0	0	0	0	0	0	0.0020631	0.000898876	0.00182862	0	0	0	0	0.0015218	0.00148792	0.0023846	0	0	0	0	0	0	0	0
Bacteria;FBP;	SWARM301_113	10	0.00189587	0.000396749	0.00151745	0	0.00189587	0.00114194	0	0	0	0.000256822	0.000457154	0	0	0	0	0	0	0	0.00118203	0	0.00051553	0.000550005	0	0	0.000925069	0.00108009
Bacteria;FBP;	SWARM311_108	4	0.00269906	0.000320657	0	0	0	0	0	0	0.0020631	0.000963082	0	0.00269906	0.00197055	0	0	0	0	0	0	0	0	0	0	0	0	0
Bacteria;FBP;	SWARM345_91	11	0.0041867	0.000509754	0.0008277	0.000568424	0	0	0	0.000513611	0.000601736	0	0	0	0.00072599	0.0041867	0	0	0	0.000851644	0.000886525	0.000969261	0	0	0.00118859	0	0	0.000913925
Bacteria;FBP;	SWARM359_85	8	0.00277338	0.000466243	0	0	0.00131253	0.00102775	0	0	0	0	0.00142226	0	0.000622278	0	0	0.00071614	0	0	0	0	0.00148215	0.00183335	0.00277338	0	0	0
Bacteria;FBP;	SWARM436_58	5	0.000966619	0.000157851	0	0	0	0	0	0	0	0.000770465	0.000660334	0	0	0	0	0.000537105	0	0	0	0	0.000966619	0	0	0	0.00085391	0
Bacteria;FBP;	SWARM475_50	2	0.00197055	0.000128288	0	0	0	0	0	0	0	0	0	0	0.00197055	0	0.00110836	0	0	0	0	0	0	0	0	0	0	0
Bacteria;FBP;	SWARM535_39	3	0.00182785	0.000133737	0	0	0	0.000456777	0	0	0	0	0	0	0	0	0	0	0	0	0	0	0	0	0	0	0.000925069	0.00182785
Bacteria;FBP;	SWARM648_28	4	0.00146668	0.000153713	0	0	0	0	0	0	0.000257887	0.000577849	0	0	0	0	0	0	0	0	0	0	0	0.00146668	0.00138669	0	0	0
Bacteria;FBP;	SWARM664_26	2	0.00221545	0.000151521	0	0.00142106	0	0	0	0	0	0	0	0	0	0	0	0	0	0	0	0.00221545	0	0	0	0	0	0
Bacteria;FBP;	SWARM686_24	1	0.00215924	8.99685e-05	0	0	0	0	0	0	0	0	0	0.00215924	0	0	0	0	0	0	0	0	0	0	0	0	0	0
Bacteria;FBP;	SWARM801_16	1	0.00136414	5.68392e-05	0	0	0	0	0	0	0	0	0	0	0	0	0.00136414	0	0	0	0	0	0	0	0	0	0	0
Bacteria;FBP;	SWARM809_15	1	0.000443262	1.84693e-05	0	0	0	0	0	0	0	0	0	0	0	0	0	0	0	0	0.000443262	0	0	0	0	0	0	0
Bacteria;FBP;	SWARM881_12	1	0.00123267	5.13611e-05	0	0	0	0	0	0.00123267	0	0	0	0	0	0	0	0	0	0	0	0	0	0	0	0	0	0
Bacteria;FBP;	SWARM906_11	1	0.000945586	3.93994e-05	0	0	0	0	0	0	0.000945586	0	0	0	0	0	0	0	0	0	0	0	0	0	0	0	0	0
Bacteria;Fibrobacteres;Fibrobacteria;Fibrobacterales;Fibrobacteraceae;possible genus 04;	SWARM1117_3	1	0.000255776	1.06573e-05	0	0	0	0	0	0	0	0	0	0	0	0	0.000255776	0	0	0	0	0	0	0	0	0	0	0
Bacteria;Firmicutes;Bacilli;Bacillales;Alicyclobacillaceae;Tumebacillus;	SWARM607_31	1	0.000343849	1.43271e-05	0	0	0	0	0	0	0.000343849	0	0	0	0	0	0	0	0	0	0	0	0	0	0	0	0	0
Bacteria;Firmicutes;Bacilli;Bacillales;Bacillaceae;Aeribacillus;	SWARM552_37	2	0.00096565	5.81443e-05	0.00096565	0	0	0	0	0	0.000429812	0	0	0	0	0	0	0	0	0	0	0	0	0	0	0	0	0
Bacteria;Firmicutes;Bacilli;Bacillales;Bacillaceae;Bacillus;	SWARM402_67	1	0.00325059	0.000135441	0	0	0	0	0	0	0	0	0	0	0	0	0	0	0	0	0.00325059	0	0	0	0	0	0	0
Bacteria;Firmicutes;Bacilli;Bacillales;Bacillaceae;Bacillus;	SWARM431_59	4	0.0020602	0.000250391	0	0	0	0	0	0	0	0	0.000965104	0	0	0	0	0.00107421	0.0020602	0	0	0	0	0	0	0.00190985	0	0
Bacteria;Firmicutes;Bacilli;Bacillales;Bacillaceae;Bacillus;	SWARM567_35	2	0.00284212	0.000204963	0	0.00284212	0	0	0	0	0	0	0	0	0	0	0	0	0	0	0	0.00207699	0	0	0	0	0	0
Bacteria;Firmicutes;Bacilli;Bacillales;Bacillaceae;Bacillus;	SWARM645_28	1	0.00247922	0.000103301	0	0	0.00247922	0	0	0	0	0	0	0	0	0	0	0	0	0	0	0	0	0	0	0	0	0
Bacteria;Firmicutes;Bacilli;Bacillales;Paenibacillaceae;Paenibacillus;	SWARM192_243	9	0.00466708	0.00092042	0.00124155	0	0	0	0	0	0.00180521	0.00160514	0	0.0014395	0.00466708	0.00434176	0.00315457	0.00134276	0	0	0	0	0	0	0	0	0	0.00249252
Bacteria;Firmicutes;Bacilli;Bacillales;Paenibacillaceae;Paenibacillus;	SWARM611_31	2	0.00174168	0.00013818	0	0	0	0	0	0	0	0	0.00157464	0	0	0	0	0	0	0	0	0	0	0.00174168	0	0	0	0
Bacteria;Firmicutes;Bacilli;Bacillales;Planococcaceae;	SWARM756_19	1	0.00163328	6.80535e-05	0	0	0	0	0	0	0.00163328	0	0	0	0	0	0	0	0	0	0	0	0	0	0	0	0	0
Bacteria;Firmicutes;Clostridia;Clostridiales;	SWARM377_78	4	0.00265218	0.000378978	0	0	0	0	0.00265218	0	0.00154732	0	0	0	0	0	0	0	0.00240357	0	0	0.00249238	0	0	0	0	0	0
Bacteria;Firmicutes;Clostridia;Clostridiales;Lachnospiraceae;	SWARM87_555	10	0.0124294	0.00304134	0.0066216	0	0.0100627	0.0103917	0.00606214	0.0124294	0.00378234	0	0.00380962	0	0.0056005	0.00604745	0.00818484	0	0	0	0	0	0	0	0	0	0	0
Bacteria;Firmicutes;Clostridia;Clostridiales;Lachnospiraceae;[Ruminococcus] gnavus group;	SWARM233_180	3	0.00606514	0.000645681	0	0	0	0	0.00517808	0	0	0	0	0	0	0	0	0	0	0	0	0	0.00425313	0	0	0	0	0.00606514
Bacteria;Firmicutes;Clostridia;Clostridiales;Lachnospiraceae;Eisenbergiella;	SWARM399_69	1	0.00789745	0.00032906	0	0	0	0	0	0	0	0	0	0	0	0	0	0	0.00789745	0	0	0	0	0	0	0	0	0
Bacteria;Firmicutes;Clostridia;Clostridiales;Lachnospiraceae;Fusicatenibacter;	SWARM247_167	3	0.00647549	0.000610636	0	0	0	0	0	0	0	0	0	0	0	0.00325632	0	0.00492346	0	0	0	0	0	0	0	0	0.00647549	0
Bacteria;Firmicutes;Clostridia;Clostridiales;Lachnospiraceae;Roseburia;	SWARM349_89	2	0.0131501	0.00103345	0	0.0116527	0	0	0	0	0	0	0	0	0	0	0	0	0	0	0.0131501	0	0	0	0	0	0	0
Bacteria;Firmicutes;Clostridia;Clostridiales;Lachnospiraceae;Roseburia;	SWARM360_85	3	0.00752773	0.000706559	0	0	0	0	0	0	0	0	0	0	0	0	0	0	0	0	0	0.0048463	0	0.00458337	0.00752773	0	0	0
Bacteria;Firmicutes;Clostridia;Clostridiales;Ruminococcaceae;	SWARM225_187	4	0.00576241	0.000818234	0	0.00540003	0.0048126	0	0	0	0	0	0	0	0	0	0	0	0.00366258	0	0.00576241	0	0	0	0	0	0	0
Bacteria;Firmicutes;Clostridia;Clostridiales;Ruminococcaceae;	SWARM439_57	3	0.00341054	0.000312933	0	0.00341054	0	0	0	0	0	0	0	0	0	0	0	0	0	0	0.00310284	0	0	0	0	0	0	0.000997009
Bacteria;Firmicutes;Clostridia;Clostridiales;Ruminococcaceae;	SWARM702_23	1	0.00356644	0.000148602	0	0	0	0	0	0	0	0	0	0	0	0.00356644	0	0	0	0	0	0	0	0	0	0	0	0
Bacteria;Firmicutes;Clostridia;Clostridiales;Ruminococcaceae;Faecalibacterium;	SWARM251_158	6	0.00534759	0.000754555	0	0	0	0	0.00378884	0	0	0.00218299	0.00208259	0.00179937	0	0	0	0	0	0	0	0	0	0	0	0.00534759	0	0.00290794
Bacteria;Firmicutes;Clostridia;Clostridiales;Ruminococcaceae;Ruminococcaceae UCG-005;	SWARM561_37	1	0.00315457	0.000131441	0	0	0	0	0	0	0	0	0	0	0	0	0.00315457	0	0	0	0	0	0	0	0	0	0	0
Bacteria;Firmicutes;Clostridia;Clostridiales;Ruminococcaceae;Ruminococcaceae UCG-013;	SWARM731_20	1	0.00291673	0.00012153	0	0	0.00291673	0	0	0	0	0	0	0	0	0	0	0	0	0	0	0	0	0	0	0	0	0
Bacteria;Firmicutes;Clostridia;Clostridiales;Ruminococcaceae;Ruminococcus 2;	SWARM825_15	1	0.00124626	5.19276e-05	0	0	0	0	0	0	0	0	0	0	0	0	0	0	0	0	0	0	0	0	0	0	0	0.00124626
Bacteria;Firmicutes;Clostridia;Clostridiales;Ruminococcaceae;Ruminococcus 2;	SWARM922_10	1	0.00114456	4.76899e-05	0	0	0	0	0	0	0	0	0	0	0	0	0	0	0.00114456	0	0	0	0	0	0	0	0	0
Bacteria;Firmicutes;Erysipelotrichia;Erysipelotrichales;Erysipelotrichaceae;	SWARM1062_5	1	0.000990491	4.12705e-05	0	0	0	0	0	0	0	0	0	0	0	0	0	0	0	0	0	0	0	0	0.000990491	0	0	0
Bacteria;Firmicutes;Negativicutes;Selenomonadales;Acidaminococcaceae;Phascolarctobacterium;	SWARM1013_6	1	0.000685166	2.85486e-05	0	0	0	0.000685166	0	0	0	0	0	0	0	0	0	0	0	0	0	0	0	0	0	0	0	0
Bacteria;Firmicutes;Negativicutes;Selenomonadales;Veillonellaceae;Dialister;	SWARM739_20	3	0.00108009	0.000115719	0	0	0	0	0	0	0	0	0	0.00062978	0	0	0	0	0	0	0	0	0	0	0	0	0.00106739	0.00108009
Bacteria;Gemmatimonadetes;Gemmatimonadetes;Gemmatimonadales;Gemmatimonadaceae;	SWARM1053_5	1	0.000253975	1.05823e-05	0	0	0	0	0	0	0	0	0.000253975	0	0	0	0	0	0	0	0	0	0	0	0	0	0	0
Bacteria;Gemmatimonadetes;Gemmatimonadetes;Gemmatimonadales;Gemmatimonadaceae;	SWARM127_399	13	0.00833619	0.00159593	0.0035867	0.00454739	0	0.00833619	0.0045466	0.003698	0	0	0.00126987	0	0	0	0	0.00125325	0	0	0.0019208	0.00193852	0	0.000825007	0	0.00343774	0.00177898	0.00116318
Bacteria;Gemmatimonadetes;Gemmatimonadetes;Gemmatimonadales;Gemmatimonadaceae;	SWARM38_1104	22	0.0110935	0.00456112	0.00565595	0.0071053	0.00772933	0.00765102	0.00530437	0.00852594	0.0027508	0.0023114	0.00142226	0	0.00466708	0	0.00503027	0.00340167	0.00560833	0.00255493	0.00531915	0.00456937	0.00560639	0.00238335	0.0110935	0.00458365	0.00370028	0.00249252
Bacteria;Gemmatimonadetes;Gemmatimonadetes;Gemmatimonadales;Gemmatimonadaceae;	SWARM669_25	3	0.00183129	0.000183946	0	0	0	0.00159872	0	0	0	0	0	0	0	0	0	0.000984693	0.00183129	0	0	0	0	0	0	0	0	0
Bacteria;Gemmatimonadetes;Gemmatimonadetes;Gemmatimonadales;Gemmatimonadaceae;	SWARM723_21	1	0.00116318	4.84657e-05	0	0	0	0	0	0	0	0	0	0	0	0	0	0	0	0	0	0	0	0	0	0	0	0.00116318
Bacteria;Gemmatimonadetes;Gemmatimonadetes;Gemmatimonadales;Gemmatimonadaceae;	SWARM90_549	18	0.00821833	0.00193976	0.00151745	0.0024158	0.00277089	0	0.00151553	0	0.00352446	0.00160514	0.00157464	0.00260909	0	0.00821833	0.00315457	0.00187987	0.00343367	0.00255493	0.0035461	0	0.00161103	0.00146668	0	0	0.00149434	0.00166168
Bacteria;Gemmatimonadetes;Gemmatimonadetes;Gemmatimonadales;Gemmatimonadaceae;Gemmatimonas;	SWARM1133_2	1	0.000252589	1.05245e-05	0	0	0	0	0.000252589	0	0	0	0	0	0	0	0	0	0	0	0	0	0	0	0	0	0	0
Bacteria;Gemmatimonadetes;Gemmatimonadetes;Gemmatimonadales;Gemmatimonadaceae;Gemmatimonas;	SWARM162_308	14	0.00426318	0.00114927	0.0019313	0.00426318	0.00277089	0	0	0	0.00128944	0.00166934	0.000711129	0	0.00134827	0	0	0.00125325	0.00251803	0	0	0	0.00231989	0.00165001	0.00277338	0	0.0019213	0.00116318
Bacteria;Gemmatimonadetes;Gemmatimonadetes;Gemmatimonadales;Gemmatimonadaceae;Gemmatimonas;	SWARM330_95	9	0.00183129	0.00037334	0.0011036	0	0.00131253	0	0.00101036	0	0.000859623	0.000577849	0	0	0.00124456	0	0	0	0.00183129	0	0	0	0.000451089	0	0	0	0.000569273	0
Bacteria;Gemmatimonadetes;Gemmatimonadetes;Gemmatimonadales;Gemmatimonadaceae;Gemmatimonas;	SWARM418_61	6	0.00124619	0.000189311	0	0	0.000875018	0	0	0	0	0.000577849	0.000457154	0	0	0	0	0.000805658	0	0	0	0.00124619	0	0	0	0	0	0.000581589
Bacteria;Gemmatimonadetes;Gemmatimonadetes;Gemmatimonadales;Gemmatimonadaceae;Gemmatimonas;	SWARM555_37	2	0.000601736	4.62369e-05	0	0	0	0	0	0	0.000601736	0	0.000507949	0	0	0	0	0	0	0	0	0	0	0	0	0	0	0
Bacteria;Gemmatimonadetes;Gemmatimonadetes;Gemmatimonadales;Gemmatimonadaceae;Gemmatimonas;	SWARM632_29	2	0.00132935	0.000101952	0	0	0	0	0	0	0.00111751	0	0	0	0	0	0	0	0	0	0	0	0	0	0	0	0	0.00132935
Bacteria;Gemmatimonadetes;Gemmatimonadetes;Gemmatimonadales;Gemmatimonadaceae;Gemmatimonas;	SWARM846_14	1	0.00193852	8.07717e-05	0	0	0	0	0	0	0	0	0	0	0	0	0	0	0	0	0	0.00193852	0	0	0	0	0	0
Bacteria;Gemmatimonadetes;Gemmatimonadetes;Gemmatimonadales;Gemmatimonadaceae;Gemmatimonas;	SWARM952_8	1	0.000687699	2.86541e-05	0	0	0	0	0	0	0.000687699	0	0	0	0	0	0	0	0	0	0	0	0	0	0	0	0	0
Bacteria;Gemmatimonadetes;Gemmatimonadetes;Gemmatimonadales;Gemmatimonadaceae;Gemmatirosa;	SWARM1098_4	1	0.000553863	2.30776e-05	0	0	0	0	0	0	0	0	0	0	0	0	0	0	0	0	0	0.000553863	0	0	0	0	0	0
Bacteria;Gemmatimonadetes;Gemmatimonadetes;Gemmatimonadales;Gemmatimonadaceae;Gemmatirosa;	SWARM525_40	5	0.000924499	0.000151465	0.00068975	0	0	0	0	0.000924499	0.000687699	0	0	0	0	0	0	0	0	0	0	0	0	0	0	0.000763942	0.000569273	0
Bacteria;Gemmatimonadetes;Gemmatimonadetes;Gemmatimonadales;Gemmatimonadaceae;Gemmatirosa;	SWARM56_868	21	0.0070922	0.00337473	0.002759	0	0.00422925	0.00354003	0.0045466	0.00523883	0.00318061	0.00321027	0.00157464	0.00377868	0.0056005	0	0.00588285	0.00241697	0.00309031	0.00493953	0.0070922	0.00470784	0.0029643	0.00357503	0	0.00477464	0.00206362	0.00182785
Bacteria;Gemmatimonadetes;Gemmatimonadetes;Gemmatimonadales;Gemmatimonadaceae;uncultured;	SWARM770_18	2	0.000829703	5.57355e-05	0	0	0	0	0	0	0	0	0.000507949	0	0.000829703	0	0	0	0	0	0	0	0	0	0	0	0	0
Bacteria;Gemmatimonadetes;Gemmatimonadetes;Gemmatimonadales;Gemmatimonadaceae;uncultured;	SWARM840_14	1	0.00217088	9.04533e-05	0	0	0	0	0	0	0	0	0	0	0	0.00217088	0	0	0	0	0	0	0	0	0	0	0	0
Bacteria;Gemmatimonadetes;Longimicrobia;Longimicrobiales;Longimicrobiaceae;	SWARM1026_6	1	0.000539811	2.24921e-05	0	0	0	0	0	0	0	0	0	0.000539811	0	0	0	0	0	0	0	0	0	0	0	0	0	0
Bacteria;Gemmatimonadetes;Longimicrobia;Longimicrobiales;Longimicrobiaceae;	SWARM117_416	8	0.0119641	0.00148353	0.00620775	0	0	0	0	0	0.00386831	0.000963082	0.00325088	0	0	0	0	0	0	0.00545052	0	0	0.000966619	0.00293336	0	0	0	0.0119641
Bacteria;Gemmatimonadetes;Longimicrobia;Longimicrobiales;Longimicrobiaceae;	SWARM147_341	7	0.0115049	0.00123593	0	0	0.00335424	0	0	0.0115049	0.00378234	0.00205457	0.00279372	0	0.00342253	0	0	0	0	0	0	0	0	0.00275002	0	0	0	0
Bacteria;Gemmatimonadetes;Longimicrobia;Longimicrobiales;Longimicrobiaceae;	SWARM163_306	8	0.01225	0.00148932	0	0	0	0	0	0	0.00507178	0	0.000914309	0.00215924	0.0064302	0.01225	0.00511553	0.00196939	0	0	0	0	0	0.00183335	0	0	0	0
Bacteria;Gemmatimonadetes;Longimicrobia;Longimicrobiales;Longimicrobiaceae;	SWARM170_292	15	0.00397897	0.00136852	0	0.00397897	0	0.00251228	0.00391513	0.00133539	0	0.0011557	0.0010159	0	0	0	0	0.00161132	0.0020602	0	0.00280733	0.00290778	0.00122438	0.00293336	0	0.00190985	0.00106739	0.00240944
Bacteria;Gemmatimonadetes;Longimicrobia;Longimicrobiales;Longimicrobiaceae;	SWARM298_115	11	0.00180006	0.000494674	0	0.00113685	0.00116669	0.000799361	0.00126295	0	0	0.000963082	0	0	0	0	0	0.000984693	0.00114456	0	0	0.00180006	0.000708854	0.000825007	0	0	0	0.00108009
Bacteria;Gemmatimonadetes;Longimicrobia;Longimicrobiales;Longimicrobiaceae;	SWARM396_70	1	0.000596811	2.48671e-05	0	0	0	0	0	0	0	0	0	0	0	0	0.000596811	0	0	0	0	0	0	0	0	0	0	0
Bacteria;Gemmatimonadetes;Longimicrobia;Longimicrobiales;Longimicrobiaceae;	SWARM411_64	4	0.00283676	0.000390151	0	0	0	0	0	0	0.00283676	0.0023756	0.00167623	0	0	0	0	0	0	0	0	0	0	0.00247502	0	0	0	0
Bacteria;Gemmatimonadetes;Longimicrobia;Longimicrobiales;Longimicrobiaceae;	SWARM470_51	8	0.0016253	0.000231414	0	0	0	0	0	0	0	0.000128411	0	0	0	0	0.000767329	0.000447588	0	0.000681315	0.0016253	0.000415397	0	0	0.000990491	0	0.000498114	0
Bacteria;Gemmatimonadetes;Longimicrobia;Longimicrobiales;Longimicrobiaceae;	SWARM499_46	1	0.00295345	0.00012306	0	0	0	0	0	0	0	0.00295345	0	0	0	0	0	0	0	0	0	0	0	0	0	0	0	0
Bacteria;Gemmatimonadetes;Longimicrobia;Longimicrobiales;Longimicrobiaceae;	SWARM554_37	10	0.00102085	0.000267016	0.0008277	0.000852636	0.00102085	0.000913555	0	0	0.000515774	0.000128411	0	0	0	0	0	0.000268553	0.00080119	0	0	0	0	0	0	0	0.000498114	0.000581589
Bacteria;Gemmatimonadetes;Longimicrobia;Longimicrobiales;Longimicrobiaceae;	SWARM560_37	1	0.00187941	7.83089e-05	0	0	0	0	0	0	0	0	0.00187941	0	0	0	0	0	0	0	0	0	0	0	0	0	0	0
Bacteria;Gemmatimonadetes;Longimicrobia;Longimicrobiales;Longimicrobiaceae;	SWARM57_866	23	0.0077974	0.00344698	0.00234515	0.00568424	0.00437509	0.00125614	0.00315736	0	0.00197713	0.00308186	0.00162544	0.00305893	0.00591164	0.00155063	0.00298406	0.00393877	0.00297585	0.0023846	0.00206856	0.00415397	0.0077974	0.00375836	0.00277338	0.00687548	0.00434071	0.00465271
Bacteria;Gemmatimonadetes;Longimicrobia;Longimicrobiales;Longimicrobiaceae;	SWARM58_846	18	0.0133607	0.00388975	0	0.00369476	0.00743765	0.0133607	0.00555696	0.00236261	0	0.00109149	0	0.00548808	0.00207426	0.00496201	0.0039219	0.00501298	0.00457823	0	0.00458038	0.00304625	0.00328651	0	0.0103011	0.0078304	0.00476767	0
Bacteria;Gemmatimonadetes;Longimicrobia;Longimicrobiales;Longimicrobiaceae;	SWARM609_31	2	0.00228389	0.000118443	0	0	0	0.00228389	0	0	0	0	0.000558744	0	0	0	0	0	0	0	0	0	0	0	0	0	0	0
Bacteria;Gemmatimonadetes;Longimicrobia;Longimicrobiales;Longimicrobiaceae;	SWARM670_25	4	0.000775314	0.000110104	0	0	0	0	0	0	0.000515774	0	0	0	0	0.000775314	0	0	0.000686735	0	0	0	0	0	0	0	0	0.000664673
Bacteria;Gemmatimonadetes;Longimicrobia;Longimicrobiales;Longimicrobiaceae;	SWARM771_18	2	0.00062978	4.95218e-05	0	0	0	0	0	0	0	0	0.000558744	0.00062978	0	0	0	0	0	0	0	0	0	0	0	0	0	0
Bacteria;Gemmatimonadetes;Longimicrobia;Longimicrobiales;Longimicrobiaceae;	SWARM818_15	1	0.000761924	3.17468e-05	0	0	0	0	0	0	0	0	0.000761924	0	0	0	0	0	0	0	0	0	0	0	0	0	0	0
Bacteria;Planctomycetes;Phycisphaerae;Tepidisphaerales;Tepidisphaeraceae;	SWARM1038_6	1	0.000426955	1.77898e-05	0	0	0	0	0	0	0	0	0	0	0	0	0	0	0	0	0	0	0	0	0	0	0.000426955	0
Bacteria;Planctomycetes;Phycisphaerae;Tepidisphaerales;Tepidisphaeraceae;	SWARM842_14	1	0.00217088	9.04533e-05	0	0	0	0	0	0	0	0	0	0	0	0.00217088	0	0	0	0	0	0	0	0	0	0	0	0
Bacteria;Planctomycetes;Phycisphaerae;Tepidisphaerales;WD2101 soil group;	SWARM188_249	10	0.00352624	0.000789828	0	0	0	0	0	0	0.00240695	0.000963082	0.000761924	0.00296896	0.00352624	0	0.00221673	0	0.00183129	0	0.00118203	0	0.00167547	0	0	0	0.00142318	0
Bacteria;Planctomycetes;Phycisphaerae;Tepidisphaerales;WD2101 soil group;	SWARM208_221	12	0.00416772	0.00109248	0.0024831	0.00341054	0.00247922	0	0.00416772	0.00267078	0	0	0	0	0	0	0.00179043	0.00134276	0	0.00221427	0	0	0.00122438	0	0.000792393	0.00229183	0.00135202	0
Bacteria;Planctomycetes;Phycisphaerae;Tepidisphaerales;WD2101 soil group;	SWARM231_180	11	0.00452093	0.000857554	0	0	0.00452093	0.00159872	0.0022733	0.00102722	0.000429812	0.000770465	0	0	0	0	0.00238725	0	0	0	0.00265957	0.00221545	0.00141771	0	0	0	0.00128087	0
Bacteria;Planctomycetes;Phycisphaerae;Tepidisphaerales;WD2101 soil group;	SWARM255_152	7	0.00425822	0.000666789	0.0013795	0	0	0	0	0	0	0	0.0010159	0	0	0	0	0.00259601	0	0.00425822	0	0.00290778	0.0010955	0.00275002	0	0	0	0
Bacteria;Planctomycetes;Phycisphaerae;Tepidisphaerales;WD2101 soil group;	SWARM312_107	11	0.00189587	0.0004497	0.00068975	0.000852636	0.00189587	0	0	0	0.00111751	0	0.000507949	0	0	0	0	0	0	0	0.00118203	0.000692329	0.00135327	0.000641672	0.000792393	0	0.00106739	0
Bacteria;Planctomycetes;Phycisphaerae;Tepidisphaerales;WD2101 soil group;	SWARM315_105	4	0.00249057	0.000291202	0	0	0	0	0	0	0	0	0.00172703	0	0	0	0	0.00161132	0	0	0	0	0.00115994	0	0	0	0.00249057	0
Bacteria;Planctomycetes;Phycisphaerae;Tepidisphaerales;WD2101 soil group;	SWARM336_93	3	0.00568424	0.000477072	0	0.00568424	0	0.00319744	0	0.00256805	0	0	0	0	0	0	0	0	0	0	0	0	0	0	0	0	0	0
Bacteria;Planctomycetes;Phycisphaerae;Tepidisphaerales;WD2101 soil group;	SWARM383_75	3	0.00611154	0.000408385	0	0	0	0	0	0.00246533	0	0	0	0	0	0	0	0	0	0	0	0	0.00122438	0	0	0.00611154	0	0
Bacteria;Planctomycetes;Phycisphaerae;Tepidisphaerales;WD2101 soil group;	SWARM398_69	3	0.00429401	0.000278212	0	0	0	0	0.00429401	0	0	0	0	0	0	0	0	0	0	0	0	0	0.00103106	0	0	0	0.00135202	0
Bacteria;Planctomycetes;Phycisphaerae;Tepidisphaerales;WD2101 soil group;	SWARM400_68	4	0.0022737	0.000285689	0	0.0022737	0	0.00171292	0	0	0	0.0012199	0	0	0	0	0	0	0	0	0	0	0	0.00165001	0	0	0	0
Bacteria;Planctomycetes;Phycisphaerae;Tepidisphaerales;WD2101 soil group;	SWARM452_54	1	0.00400055	0.00016669	0.00400055	0	0	0	0	0	0	0	0	0	0	0	0	0	0	0	0	0	0	0	0	0	0	0
Bacteria;Planctomycetes;Phycisphaerae;Tepidisphaerales;WD2101 soil group;	SWARM510_44	3	0.00126987	0.000124043	0	0	0	0	0	0	0	0	0.00126987	0.00125956	0	0	0	0.000447588	0	0	0	0	0	0	0	0	0	0
Bacteria;Planctomycetes;Phycisphaerae;Tepidisphaerales;WD2101 soil group;	SWARM521_41	1	0.00349561	0.00014565	0	0	0	0	0	0	0	0	0	0	0	0	0.00349561	0	0	0	0	0	0	0	0	0	0	0
Bacteria;Planctomycetes;Phycisphaerae;Tepidisphaerales;WD2101 soil group;	SWARM528_40	1	0.00343849	0.000143271	0	0	0	0	0	0	0.00343849	0	0	0	0	0	0	0	0	0	0	0	0	0	0	0	0	0
Bacteria;Planctomycetes;Phycisphaerae;Tepidisphaerales;WD2101 soil group;	SWARM544_38	2	0.00325632	0.00019657	0	0	0	0	0	0	0.00146136	0	0	0	0	0.00325632	0	0	0	0	0	0	0	0	0	0	0	0
Bacteria;Planctomycetes;Phycisphaerae;Tepidisphaerales;WD2101 soil group;	SWARM559_37	1	0.0023756	9.89834e-05	0	0	0	0	0	0	0	0.0023756	0	0	0	0	0	0	0	0	0	0	0	0	0	0	0	0
Bacteria;Planctomycetes;Phycisphaerae;Tepidisphaerales;WD2101 soil group;	SWARM566_36	1	0.00231989	9.66619e-05	0	0	0	0	0	0	0	0	0	0	0	0	0	0	0	0	0	0	0.00231989	0	0	0	0	0
Bacteria;Planctomycetes;Phycisphaerae;Tepidisphaerales;WD2101 soil group;	SWARM568_35	3	0.000829703	7.38531e-05	0	0	0	0	0	0	0.000601736	0	0	0	0.000829703	0	0.000341035	0	0	0	0	0	0	0	0	0	0	0
Bacteria;Planctomycetes;Phycisphaerae;Tepidisphaerales;WD2101 soil group;	SWARM570_35	1	0.00224719	9.3633e-05	0	0	0	0	0	0	0	0.00224719	0	0	0	0	0	0	0	0	0	0	0	0	0	0	0	0
Bacteria;Planctomycetes;Phycisphaerae;Tepidisphaerales;WD2101 soil group;	SWARM667_26	1	0.00232746	9.69773e-05	0	0	0	0	0	0	0	0	0	0	0	0	0	0.00232746	0	0	0	0	0	0	0	0	0	0
Bacteria;Planctomycetes;Phycisphaerae;Tepidisphaerales;WD2101 soil group;	SWARM703_23	2	0.00119362	8.33033e-05	0	0	0	0	0	0	0	0	0	0	0	0	0.00119362	0.000805658	0	0	0	0	0	0	0	0	0	0
Bacteria;Planctomycetes;Phycisphaerae;Tepidisphaerales;WD2101 soil group;	SWARM73_638	16	0.00891442	0.00270404	0	0	0	0	0	0.00112994	0.00378234	0.00192616	0.000914309	0.00440846	0.0064302	0.00620251	0.00511553	0.00268553	0.00881309	0.00272526	0	0	0.00367315	0.00265836	0.00891442	0	0.00177898	0.00373878
Bacteria;Planctomycetes;Phycisphaerae;Tepidisphaerales;WD2101 soil group;	SWARM773_18	1	0.00186683	7.77847e-05	0	0	0	0	0	0	0	0	0	0	0.00186683	0	0	0	0	0	0	0	0	0	0	0	0	0
Bacteria;Planctomycetes;Phycisphaerae;Tepidisphaerales;WD2101 soil group;	SWARM860_13	2	0.000834671	6.43135e-05	0	0	0	0	0	0	0	0.000834671	0	0	0	0	0	0	0	0	0	0	0.000708854	0	0	0	0	0
Bacteria;Planctomycetes;Phycisphaerae;Tepidisphaerales;WD2101 soil group;	SWARM907_11	1	0.000558744	2.3281e-05	0	0	0	0	0	0	0	0	0.000558744	0	0	0	0	0	0	0	0	0	0	0	0	0	0	0
Bacteria;Planctomycetes;Phycisphaerae;Tepidisphaerales;WD2101 soil group;	SWARM925_10	1	0.000711592	2.96497e-05	0	0	0	0	0	0	0	0	0	0	0	0	0	0	0	0	0	0	0	0	0	0	0.000711592	0
Bacteria;Planctomycetes;Phycisphaerae;Tepidisphaerales;WD2101 soil group;	SWARM950_8	1	0.000687699	2.86541e-05	0	0	0	0	0	0	0.000687699	0	0	0	0	0	0	0	0	0	0	0	0	0	0	0	0	0
Bacteria;Planctomycetes;Phycisphaerae;Tepidisphaerales;WD2101 soil group;	SWARM981_7	1	0.00072599	3.02496e-05	0	0	0	0	0	0	0	0	0	0	0.00072599	0	0	0	0	0	0	0	0	0	0	0	0	0
Bacteria;Planctomycetes;Planctomycetacia;Isosphaerales;Isosphaeraceae;	SWARM420_61	4	0.00306932	0.00038877	0	0.0022737	0.00204171	0	0	0	0	0	0	0	0	0	0.00306932	0	0.00194575	0	0	0	0	0	0	0	0	0
Bacteria;Planctomycetes;Planctomycetacia;Isosphaerales;Isosphaeraceae;	SWARM480_50	5	0.00139557	0.000186654	0	0	0	0	0	0	0	0.000577849	0	0	0	0.00139557	0	0	0.00080119	0	0	0	0.000708854	0	0	0	0.000996229	0
Bacteria;Planctomycetes;Planctomycetacia;Isosphaerales;Isosphaeraceae;	SWARM800_16	1	0.00165941	6.91419e-05	0	0	0	0	0	0	0	0	0	0	0.00165941	0	0	0	0	0	0	0	0	0	0	0	0	0
Bacteria;Planctomycetes;Planctomycetacia;Isosphaerales;Isosphaeraceae;Aquisphaera;	SWARM707_22	2	0.00182711	0.000111656	0	0.000852636	0	0.00182711	0	0	0	0	0	0	0	0	0	0	0	0	0	0	0	0	0	0	0	0
Bacteria;Planctomycetes;Planctomycetacia;Isosphaerales;Isosphaeraceae;Singulisphaera;	SWARM387_73	4	0.0016042	0.000232683	0	0	0.0016042	0	0	0	0	0	0.00126987	0	0	0	0	0.00116373	0	0	0	0	0.00154659	0	0	0	0	0
Bacteria;Planctomycetes;Planctomycetacia;Isosphaerales;Isosphaeraceae;Singulisphaera;	SWARM518_41	2	0.00289695	0.000207134	0.00289695	0	0	0	0	0	0	0	0	0	0.00207426	0	0	0	0	0	0	0	0	0	0	0	0	0
Bacteria;Planctomycetes;Planctomycetacia;Isosphaerales;Isosphaeraceae;Singulisphaera;	SWARM769_18	1	0.0011557	4.81541e-05	0	0	0	0	0	0	0	0.0011557	0	0	0	0	0	0	0	0	0	0	0	0	0	0	0	0
Bacteria;Planctomycetes;Planctomycetacia;Isosphaerales;Isosphaeraceae;uncultured;	SWARM1056_5	1	0.000775314	3.23048e-05	0	0	0	0	0	0	0	0	0	0	0	0.000775314	0	0	0	0	0	0	0	0	0	0	0	0
Bacteria;Planctomycetes;Planctomycetacia;Isosphaerales;Isosphaeraceae;uncultured;	SWARM199_237	10	0.00496201	0.00108597	0	0	0	0	0	0.00287622	0	0.00186196	0.00126987	0	0	0.00496201	0	0.00116373	0.00217466	0	0	0	0.00238433	0	0.00376387	0.00286478	0	0.00274177
Bacteria;Planctomycetes;Planctomycetacia;Isosphaerales;Isosphaeraceae;uncultured;	SWARM332_95	5	0.00472793	0.000730425	0	0.00312633	0	0	0	0	0.00472793	0	0	0.0031489	0	0	0.00341035	0	0	0	0	0	0	0.00311669	0	0	0	0
Bacteria;Planctomycetes;Planctomycetacia;Isosphaerales;Isosphaeraceae;uncultured;	SWARM523_41	1	0.00291753	0.000121564	0	0	0	0	0	0	0	0	0	0	0	0	0	0	0	0	0	0	0	0	0	0	0.00291753	0
Bacteria;Planctomycetes;Planctomycetacia;Isosphaerales;Isosphaeraceae;uncultured;	SWARM866_13	1	0.00119168	4.96532e-05	0	0	0	0	0	0	0	0	0	0	0	0	0	0	0	0	0	0	0	0.00119168	0	0	0	0
Bacteria;Planctomycetes;Planctomycetacia;Pirellulales;Pirellulaceae;uncultured;	SWARM1054_5	1	0.000518565	2.16069e-05	0	0	0	0	0	0	0	0	0	0	0.000518565	0	0	0	0	0	0	0	0	0	0	0	0	0
Bacteria;Planctomycetes;Planctomycetacia;Planctomycetales;Rubinisphaeraceae;uncultured;	SWARM427_59	12	0.000875018	0.000241505	0	0.000568424	0.000875018	0.000456777	0.000252589	0.000410889	0	0	0.000457154	0	0	0	0.000426294	0	0	0	0.000295508	0.000553863	0.000451089	0.000550005	0	0	0	0.000498504
Bacteria;Planctomycetes;Planctomycetacia;Planctomycetales;uncultured;	SWARM1123_3	1	0.000213478	8.8949e-06	0	0	0	0	0	0	0	0	0	0	0	0	0	0	0	0	0	0	0	0	0	0	0.000213478	0
Bacteria;Planctomycetes;vadinHA49;	SWARM957_8	3	0.000269906	2.62382e-05	0	0	0	0	0	0	0	0	0.000152385	0.000269906	0.000207426	0	0	0	0	0	0	0	0	0	0	0	0	0
Bacteria;Proteobacteria;Alphaproteobacteria;	SWARM1102_4	1	0.000284637	1.18599e-05	0	0	0	0	0	0	0	0	0	0	0	0	0	0	0	0	0	0	0	0	0	0	0.000284637	0
Bacteria;Proteobacteria;Alphaproteobacteria;Acetobacterales;Acetobacteraceae;	SWARM1042_6	1	0.000498504	2.0771e-05	0	0	0	0	0	0	0	0	0	0	0	0	0	0	0	0	0	0	0	0	0	0	0	0.000498504
Bacteria;Proteobacteria;Alphaproteobacteria;Acetobacterales;Acetobacteraceae;	SWARM130_392	17	0.00380072	0.00149033	0.00289695	0	0.00306256	0.00251228	0.00202071	0.00380072	0.00111751	0.000963082	0.00111749	0.00062978	0	0	0.00170518	0	0	0.0023846	0	0	0.00277098	0.00192502	0.00198098	0.00171887	0.00241941	0.00274177
Bacteria;Proteobacteria;Alphaproteobacteria;Acetobacterales;Acetobacteraceae;	SWARM194_241	15	0.00383686	0.000918785	0	0.00383686	0	0	0.00113665	0.00236261	0.000515774	0.000513644	0.000609539	0	0.00124456	0.0012405	0.00119362	0.00107421	0.00183129	0	0.0019208	0.00152312	0.00148215	0	0	0	0.0015655	0
Bacteria;Proteobacteria;Alphaproteobacteria;Acetobacterales;Acetobacteraceae;	SWARM291_120	8	0.00217466	0.000381818	0	0	0	0.000913555	0	0	0	0	0.000711129	0	0	0.0012405	0.000767329	0	0.00217466	0	0.00147754	0.00152312	0	0	0	0	0.000355796	0
Bacteria;Proteobacteria;Alphaproteobacteria;Acetobacterales;Acetobacteraceae;	SWARM351_87	5	0.0035461	0.000411697	0	0	0	0	0.00189442	0.00225989	0.000601736	0	0	0	0	0	0	0	0	0	0.0035461	0	0	0	0	0	0	0.0015786
Bacteria;Proteobacteria;Alphaproteobacteria;Acetobacterales;Acetobacteraceae;	SWARM457_54	4	0.00119168	0.000163571	0	0	0	0	0	0	0	0.000577849	0	0	0	0	0	0	0	0	0	0	0.00115994	0.00119168	0	0	0.000996229	0
Bacteria;Proteobacteria;Alphaproteobacteria;Acetobacterales;Acetobacteraceae;	SWARM50_985	23	0.00753963	0.00345229	0.002759	0.00582635	0.00393758	0.00274066	0.00479919	0.00595788	0.00283676	0.00243981	0.00218418	0.0017094	0.00228168	0.00186075	0.00341035	0.00286456	0.00366258	0	0.00280733	0.00373858	0.00753963	0.00348336	0.00336767	0.00420168	0.00611969	0.00232635
Bacteria;Proteobacteria;Alphaproteobacteria;Acetobacterales;Acetobacteraceae;	SWARM663_27	2	0.00142318	7.80947e-05	0	0	0	0	0	0	0	0	0	0	0	0	0	0	0	0	0	0	0.000451089	0	0	0	0.00142318	0
Bacteria;Proteobacteria;Alphaproteobacteria;Acetobacterales;Acetobacteraceae;	SWARM76_626	20	0.00696586	0.00271783	0.00372465	0.00426318	0.00116669	0.00696586	0.00366254	0.00472522	0.00266483	0.00166934	0.00111749	0.00296896	0.00176312	0.00263607	0.00341035	0.00143228	0.00251803	0	0	0	0.00444645	0.00265836	0.00316957	0.00649351	0.00377144	0
Bacteria;Proteobacteria;Alphaproteobacteria;Acetobacterales;Acetobacteraceae;	SWARM823_15	3	0.000640433	5.8613e-05	0	0	0	0	0	0	0	0	0	0	0	0	0	0	0	0	0	0	0.000193324	0	0	0.000572956	0.000640433	0
Bacteria;Proteobacteria;Alphaproteobacteria;Acetobacterales;Acetobacteraceae;	SWARM910_11	1	0.000984693	4.10289e-05	0	0	0	0	0	0	0	0	0	0	0	0	0	0.000984693	0	0	0	0	0	0	0	0	0	0
Bacteria;Proteobacteria;Alphaproteobacteria;Acetobacterales;Acetobacteraceae;Roseomonas;	SWARM236_179	9	0.0023854	0.000633833	0	0	0	0	0	0	0.00214906	0.00141252	0.00121908	0.0014395	0.0023854	0	0.00153466	0	0	0	0	0	0.000773296	0	0.00237718	0	0.0019213	0
Bacteria;Proteobacteria;Alphaproteobacteria;Acetobacterales;Acetobacteraceae;Roseomonas;	SWARM302_113	2	0.00613183	0.000295622	0	0	0	0	0	0	0	0.000963082	0	0	0	0	0	0	0	0.00613183	0	0	0	0	0	0	0	0
Bacteria;Proteobacteria;Alphaproteobacteria;Acetobacterales;Acetobacteraceae;Roseomonas;	SWARM304_113	5	0.00264302	0.000414585	0	0	0	0	0	0	0	0	0.00137146	0.00251912	0.00155569	0.00186075	0.00264302	0	0	0	0	0	0	0	0	0	0	0
Bacteria;Proteobacteria;Alphaproteobacteria;Acetobacterales;Acetobacteraceae;Roseomonas;	SWARM415_62	3	0.00236261	0.000221025	0	0	0	0	0	0.00236261	0	0	0	0	0	0	0	0	0	0	0	0	0.00103106	0	0	0	0	0.00191093
Bacteria;Proteobacteria;Alphaproteobacteria;Acetobacterales;Acetobacteraceae;Roseomonas;	SWARM668_26	1	0.00232746	9.69773e-05	0	0	0	0	0	0	0	0	0	0	0	0	0	0.00232746	0	0	0	0	0	0	0	0	0	0
Bacteria;Proteobacteria;Alphaproteobacteria;Acetobacterales;Acetobacteraceae;uncultured;	SWARM201_232	6	0.00443091	0.000611437	0	0	0.00393758	0	0	0.00143811	0.00197713	0	0.00147305	0	0	0	0	0	0	0	0	0.00443091	0.00141771	0	0	0	0	0
Bacteria;Proteobacteria;Alphaproteobacteria;Azospirillales;Azospirillaceae;	SWARM1100_4	1	0.000257765	1.07402e-05	0	0	0	0	0	0	0	0	0	0	0	0	0	0	0	0	0	0	0.000257765	0	0	0	0	0
Bacteria;Proteobacteria;Alphaproteobacteria;Azospirillales;Azospirillaceae;Skermanella;	SWARM221_190	7	0.00326657	0.000646631	0	0	0	0	0	0	0.00326657	0	0	0.00161943	0.00186683	0.00325632	0.00315457	0.00116373	0	0	0	0	0	0.00119168	0	0	0	0
Bacteria;Proteobacteria;Alphaproteobacteria;Azospirillales;Azospirillaceae;Skermanella;	SWARM371_81	6	0.00350007	0.000532709	0.0008277	0	0.00350007	0	0	0	0	0	0	0	0	0	0	0	0.00263248	0	0	0	0.00180436	0	0	0.00152788	0	0.00249252
Bacteria;Proteobacteria;Alphaproteobacteria;Azospirillales;Azospirillaceae;Skermanella;	SWARM403_67	1	0.00157464	6.56101e-05	0	0	0	0	0	0	0	0	0.00157464	0	0	0	0	0	0	0	0	0	0	0	0	0	0	0
Bacteria;Proteobacteria;Alphaproteobacteria;Caedibacterales;Caedibacteraceae;Caedibacter;	SWARM1111_3	1	0.000152385	6.34937e-06	0	0	0	0	0	0	0	0	0.000152385	0	0	0	0	0	0	0	0	0	0	0	0	0	0	0
Bacteria;Proteobacteria;Alphaproteobacteria;Caulobacterales;Caulobacteraceae;	SWARM111_433	16	0.00517139	0.00166303	0	0.0024158	0.00218755	0.00182711	0	0.00205444	0.00283676	0.00179775	0.000914309	0	0	0	0.00272828	0.00116373	0.00354813	0.0023846	0.00517139	0.00415397	0.00180436	0	0	0	0.00135202	0.00357262
Bacteria;Proteobacteria;Alphaproteobacteria;Caulobacterales;Caulobacteraceae;	SWARM171_290	12	0.0046903	0.00136194	0.0046903	0.0024158	0.00218755	0.00239808	0.00303107	0.00154083	0	0.00160514	0.00157464	0	0	0	0	0	0	0.00391756	0	0	0.00238433	0.00430837	0	0	0.00263289	0
Bacteria;Proteobacteria;Alphaproteobacteria;Caulobacterales;Caulobacteraceae;	SWARM215_206	11	0.00255791	0.000721448	0	0.00255791	0	0	0	0.00112994	0.00120347	0.00134831	0.00147305	0	0	0.0012405	0.00170518	0.00214842	0	0	0	0	0.00173991	0.00155835	0	0	0.00120971	0
Bacteria;Proteobacteria;Alphaproteobacteria;Caulobacterales;Caulobacteraceae;	SWARM235_179	6	0.00441705	0.000675905	0	0.00412107	0	0	0	0.00441705	0	0	0.00172703	0	0	0	0.00238725	0.00179035	0	0	0	0	0	0	0	0	0.00177898	0
Bacteria;Proteobacteria;Alphaproteobacteria;Caulobacterales;Caulobacteraceae;	SWARM254_153	6	0.00312633	0.000634811	0	0.00312633	0.00204171	0.00308325	0.00202071	0	0	0	0	0	0	0	0	0	0	0	0	0	0.00289986	0	0	0	0.00206362	0
Bacteria;Proteobacteria;Alphaproteobacteria;Caulobacterales;Caulobacteraceae;	SWARM636_29	2	0.00135202	7.74989e-05	0	0	0	0	0	0	0	0	0.000507949	0	0	0	0	0	0	0	0	0	0	0	0	0	0.00135202	0
Bacteria;Proteobacteria;Alphaproteobacteria;Caulobacterales;Caulobacteraceae;	SWARM71_649	17	0.00706646	0.00269873	0	0	0.00218755	0.00308325	0.00315736	0	0.00326657	0	0.00294611	0.00359874	0.00508193	0.00558226	0.00588285	0.00286456	0.0038915	0.00340657	0	0	0.00180436	0.00265836	0.00594295	0.00706646	0.00234825	0
Bacteria;Proteobacteria;Alphaproteobacteria;Caulobacterales;Caulobacteraceae;	SWARM864_13	1	0.000837737	3.49057e-05	0	0	0	0	0	0	0	0	0	0	0	0	0	0	0	0	0	0	0.000837737	0	0	0	0	0
Bacteria;Proteobacteria;Alphaproteobacteria;Caulobacterales;Caulobacteraceae;Brevundimonas;	SWARM961_8	1	0.00068207	2.84196e-05	0	0	0	0	0	0	0	0	0	0	0	0	0.00068207	0	0	0	0	0	0	0	0	0	0	0
Bacteria;Proteobacteria;Alphaproteobacteria;Caulobacterales;Caulobacteraceae;Phenylobacterium;	SWARM761_19	1	0.00323625	0.000134844	0	0	0	0	0	0	0	0	0	0	0	0	0	0	0	0.00323625	0	0	0	0	0	0	0	0
Bacteria;Proteobacteria;Alphaproteobacteria;Caulobacterales;Caulobacteraceae;Phenylobacterium;	SWARM984_7	1	0.00108544	4.52267e-05	0	0	0	0	0	0	0	0	0	0	0	0.00108544	0	0	0	0	0	0	0	0	0	0	0	0
Bacteria;Proteobacteria;Alphaproteobacteria;Caulobacterales;Caulobacteraceae;PMMR1;	SWARM353_86	7	0.00350007	0.00040031	0	0	0.00350007	0.0020555	0.000884062	0	0	0	0	0	0.00103713	0	0.000596811	0	0	0	0	0	0.000708854	0.000825007	0	0	0	0
Bacteria;Proteobacteria;Alphaproteobacteria;Elsterales;uncultured;	SWARM1070_4	1	0.0005518	2.29917e-05	0.0005518	0	0	0	0	0	0	0	0	0	0	0	0	0	0	0	0	0	0	0	0	0	0	0
Bacteria;Proteobacteria;Alphaproteobacteria;Micropepsales;Micropepsaceae;uncultured;	SWARM682_24	1	0.000915646	3.81519e-05	0	0	0	0	0	0	0	0	0	0	0	0	0	0	0.000915646	0	0	0	0	0	0	0	0	0
Bacteria;Proteobacteria;Alphaproteobacteria;Micropepsales;Micropepsaceae;uncultured;	SWARM738_20	1	0.00205444	8.56018e-05	0	0	0	0	0	0.00205444	0	0	0	0	0	0	0	0	0	0	0	0	0	0	0	0	0	0
Bacteria;Proteobacteria;Alphaproteobacteria;Micropepsales;Micropepsaceae;uncultured;	SWARM871_12	1	0.00170527	7.1053e-05	0	0.00170527	0	0	0	0	0	0	0	0	0	0	0	0	0	0	0	0	0	0	0	0	0	0
Bacteria;Proteobacteria;Alphaproteobacteria;Micropepsales;Micropepsaceae;uncultured;	SWARM936_9	1	0.000457154	1.90481e-05	0	0	0	0	0	0	0	0	0.000457154	0	0	0	0	0	0	0	0	0	0	0	0	0	0	0
Bacteria;Proteobacteria;Alphaproteobacteria;Rhizobiales;	SWARM129_393	14	0.00512821	0.00142082	0	0	0	0.00125614	0	0	0.00300868	0.00160514	0.000965104	0.00512821	0.00165941	0	0.00136414	0.00125325	0.00194575	0.00442855	0	0.00456937	0	0.00192502	0.00416006	0	0	0.000830841
Bacteria;Proteobacteria;Alphaproteobacteria;Rhizobiales;	SWARM282_128	4	0.0102316	0.00060489	0	0.0102316	0	0	0	0.00143811	0	0	0	0	0	0	0	0	0	0	0	0	0.00135327	0	0	0	0.00149434	0
Bacteria;Proteobacteria;Alphaproteobacteria;Rhizobiales;A0839;	SWARM319_101	9	0.0019208	0.000434795	0	0.00071053	0.00145836	0.00125614	0.00126295	0	0	0.000642055	0	0	0.00114084	0	0	0	0	0	0.0019208	0	0.00051553	0	0	0.00152788	0	0
Bacteria;Proteobacteria;Alphaproteobacteria;Rhizobiales;Beijerinckiaceae;	SWARM1025_6	1	0.00030477	1.26987e-05	0	0	0	0	0	0	0	0	0.00030477	0	0	0	0	0	0	0	0	0	0	0	0	0	0	0
Bacteria;Proteobacteria;Alphaproteobacteria;Rhizobiales;Beijerinckiaceae;	SWARM107_456	15	0.00470421	0.00150401	0	0	0	0	0.00328366	0.00236261	0.00223502	0.00147673	0.001981	0	0.00103713	0	0.00238725	0.00268553	0.00228912	0.00204394	0	0.00207699	0.00470421	0.00302503	0	0	0.00284637	0.00166168
Bacteria;Proteobacteria;Alphaproteobacteria;Rhizobiales;Beijerinckiaceae;	SWARM1076_4	1	0.000456777	1.90324e-05	0	0	0	0.000456777	0	0	0	0	0	0	0	0	0	0	0	0	0	0	0	0	0	0	0	0
Bacteria;Proteobacteria;Alphaproteobacteria;Rhizobiales;Beijerinckiaceae;	SWARM331_95	5	0.00291673	0.000358848	0	0	0.00291673	0	0	0	0.000945586	0	0	0	0	0	0	0	0	0	0	0	0.0010955	0	0	0	0.00149434	0.00216019
Bacteria;Proteobacteria;Alphaproteobacteria;Rhizobiales;Beijerinckiaceae;	SWARM378_76	3	0.00477464	0.000438249	0	0	0.00350007	0	0	0	0	0	0	0	0	0	0	0	0	0	0	0	0	0	0	0.00477464	0	0.00224327
Bacteria;Proteobacteria;Alphaproteobacteria;Rhizobiales;Beijerinckiaceae;	SWARM441_57	1	0.00384161	0.000160067	0	0	0	0	0	0	0	0	0	0	0	0	0	0	0	0	0.00384161	0	0	0	0	0	0	0
Bacteria;Proteobacteria;Alphaproteobacteria;Rhizobiales;Beijerinckiaceae;	SWARM481_50	4	0.0013369	0.000169954	0	0	0	0	0	0	0	0	0.000507949	0	0	0	0	0	0	0	0	0	0.0010955	0	0	0.0013369	0.00113855	0
Bacteria;Proteobacteria;Alphaproteobacteria;Rhizobiales;Beijerinckiaceae;	SWARM60_826	21	0.00683078	0.0034566	0.00317285	0.00568424	0.00364591	0.00593811	0.00555696	0.00472522	0.0027508	0.00327448	0.00365724	0	0.00269654	0.00465188	0.00383664	0.00331215	0.00446377	0.00391756	0	0.00276932	0.00683078	0.00339169	0.00336767	0	0.0034868	0.00182785
Bacteria;Proteobacteria;Alphaproteobacteria;Rhizobiales;Beijerinckiaceae;	SWARM775_18	1	0.00153466	6.39441e-05	0	0	0	0	0	0	0	0	0	0	0	0	0.00153466	0	0	0	0	0	0	0	0	0	0	0
Bacteria;Proteobacteria;Alphaproteobacteria;Rhizobiales;Beijerinckiaceae;	SWARM834_14	2	0.000687699	4.64439e-05	0	0	0	0	0	0	0.000687699	0	0	0	0	0	0	0	0	0	0	0	0	0	0	0	0.000426955	0
Bacteria;Proteobacteria;Alphaproteobacteria;Rhizobiales;Beijerinckiaceae;Methylobacterium;	SWARM918_10	1	0.000899685	3.74869e-05	0	0	0	0	0	0	0	0	0	0.000899685	0	0	0	0	0	0	0	0	0	0	0	0	0	0
Bacteria;Proteobacteria;Alphaproteobacteria;Rhizobiales;Beijerinckiaceae;Methylobacterium;	SWARM985_7	1	0.00108544	4.52267e-05	0	0	0	0	0	0	0	0	0	0	0	0.00108544	0	0	0	0	0	0	0	0	0	0	0	0
Bacteria;Proteobacteria;Alphaproteobacteria;Rhizobiales;Beijerinckiaceae;Microvirga;	SWARM1005_7	1	0.000581589	2.42329e-05	0	0	0	0	0	0	0	0	0	0	0	0	0	0	0	0	0	0	0	0	0	0	0	0.000581589
Bacteria;Proteobacteria;Alphaproteobacteria;Rhizobiales;Beijerinckiaceae;Microvirga;	SWARM109_440	13	0.00470784	0.0013668	0	0.00355265	0.00364591	0	0	0.00297894	0	0.0023114	0.00132067	0.00215924	0	0	0.00196095	0.0015218	0	0	0	0.00470784	0.00277098	0.00201668	0	0	0.00177898	0.0020771
Bacteria;Proteobacteria;Alphaproteobacteria;Rhizobiales;Beijerinckiaceae;Microvirga;	SWARM139_368	9	0.00705248	0.00127036	0	0	0	0	0	0	0.00386831	0.00128411	0.00274293	0.00458839	0.00705248	0.00573732	0.00179043	0	0.00171684	0	0	0	0	0	0	0	0.00170782	0
Bacteria;Proteobacteria;Alphaproteobacteria;Rhizobiales;Beijerinckiaceae;Microvirga;	SWARM222_190	8	0.00249252	0.000625033	0	0	0	0	0	0	0.00240695	0.00141252	0.00147305	0	0.00197055	0	0.00204621	0	0.00171684	0	0	0	0.00148215	0	0	0	0	0.00249252
Bacteria;Proteobacteria;Alphaproteobacteria;Rhizobiales;Beijerinckiaceae;Microvirga;	SWARM32_1263	21	0.00845851	0.00503067	0.0035867	0.00525792	0.00845851	0	0	0.00215716	0.00670506	0.00455859	0.00579062	0.0062978	0.00508193	0.00744301	0.00554182	0.00555009	0.00709626	0.00698348	0.00650118	0	0.00367315	0.00531671	0.00812203	0.00649351	0.0050523	0.00506813
Bacteria;Proteobacteria;Alphaproteobacteria;Rhizobiales;Beijerinckiaceae;Microvirga;	SWARM97_506	17	0.00579118	0.00207697	0	0	0	0.00319744	0.00378884	0	0.00232098	0.000898876	0.00187941	0.00197931	0.00290396	0	0.0039219	0.00295408	0.00320476	0.00579118	0.00280733	0.00360011	0.00257765	0.00183335	0	0.00286478	0	0.00332336
Bacteria;Proteobacteria;Alphaproteobacteria;Rhizobiales;Beijerinckiaceae;uncultured;	SWARM186_251	12	0.00332883	0.00103507	0.00262105	0.00284212	0	0	0	0	0	0.00141252	0.000761924	0.00332883	0.00248911	0.00279113	0.00153466	0	0	0	0.00251182	0	0.00154659	0.00165001	0	0	0.00135202	0
Bacteria;Proteobacteria;Alphaproteobacteria;Rhizobiales;Beijerinckiaceae;uncultured;	SWARM498_46	3	0.00170518	0.000145126	0	0	0	0	0	0	0.00111751	0	0.000660334	0	0	0	0.00170518	0	0	0	0	0	0	0	0	0	0	0
Bacteria;Proteobacteria;Alphaproteobacteria;Rhizobiales;Beijerinckiaceae;uncultured;	SWARM64_786	20	0.0056005	0.00296374	0.0024831	0	0	0.00262647	0.00252589	0	0.0052437	0.00295345	0.00416519	0.00494827	0.0056005	0.00496201	0.00323983	0.0030436	0.00526497	0.00306592	0.00458038	0.00332318	0.00270653	0.00275002	0	0.00286478	0.00170782	0.00307411
Bacteria;Proteobacteria;Alphaproteobacteria;Rhizobiales;Beijerinckiaceae;uncultured;	SWARM705_23	1	0.00455626	0.000189844	0	0	0	0	0	0	0	0	0	0	0	0	0	0	0	0	0	0	0	0	0.00455626	0	0	0
Bacteria;Proteobacteria;Alphaproteobacteria;Rhizobiales;D05-2;	SWARM715_22	3	0.000644413	6.53675e-05	0	0	0	0	0	0	0	0	0	0	0	0	0.000426294	0	0	0	0	0	0.000644413	0	0	0	0.000498114	0
Bacteria;Proteobacteria;Alphaproteobacteria;Rhizobiales;Devosiaceae;	SWARM252_155	7	0.00325632	0.000646332	0	0	0	0	0	0	0.00240695	0	0	0.0031489	0.00155569	0.00325632	0.00204621	0	0.00160238	0	0	0	0	0	0	0	0	0.00149551
Bacteria;Proteobacteria;Alphaproteobacteria;Rhizobiales;Devosiaceae;	SWARM538_39	1	0.001981	8.25418e-05	0	0	0	0	0	0	0	0	0.001981	0	0	0	0	0	0	0	0	0	0	0	0	0	0	0
Bacteria;Proteobacteria;Alphaproteobacteria;Rhizobiales;Devosiaceae;Devosia;	SWARM572_35	2	0.00372151	0.000202598	0	0	0	0	0	0	0	0	0	0	0.00114084	0.00372151	0	0	0	0	0	0	0	0	0	0	0	0
Bacteria;Proteobacteria;Alphaproteobacteria;Rhizobiales;Hyphomicrobiaceae;Pedomicrobium;	SWARM986_7	1	0.000596811	2.48671e-05	0	0	0	0	0	0	0	0	0	0	0	0	0.000596811	0	0	0	0	0	0	0	0	0	0	0
Bacteria;Proteobacteria;Alphaproteobacteria;Rhizobiales;Rhizobiaceae;Allorhizobium-Neorhizobium-Pararhizobium-Rhizobium;	SWARM157_315	10	0.00757767	0.00148614	0.002759	0	0.00408342	0.00388261	0.00757767	0.00410889	0.00128944	0	0	0	0.00207426	0	0	0	0	0	0	0.00124619	0.00425313	0	0	0.00439267	0	0
Bacteria;Proteobacteria;Alphaproteobacteria;Rhizobiales;uncultured;	SWARM40_1079	21	0.00837339	0.00440054	0.0033108	0	0.00452093	0.0039968	0	0.00328711	0.004556	0.00481541	0.00436836	0.00413855	0.00539307	0.00837339	0.00665018	0.00447588	0.00606616	0	0.00591017	0.00318471	0.00328651	0.00504171	0.00614105	0.00458365	0.00811215	0.00540047
Bacteria;Proteobacteria;Alphaproteobacteria;Rhizobiales;uncultured;	SWARM688_24	1	0.00204621	8.52588e-05	0	0	0	0	0	0	0	0	0	0	0	0	0.00204621	0	0	0	0	0	0	0	0	0	0	0
Bacteria;Proteobacteria;Alphaproteobacteria;Rhizobiales;uncultured;	SWARM779_18	1	0.00115994	4.8331e-05	0	0	0	0	0	0	0	0	0	0	0	0	0	0	0	0	0	0	0.00115994	0	0	0	0	0
Bacteria;Proteobacteria;Alphaproteobacteria;Rhizobiales;uncultured;	SWARM794_16	1	0.00182711	7.61296e-05	0	0	0	0.00182711	0	0	0	0	0	0	0	0	0	0	0	0	0	0	0	0	0	0	0	0
Bacteria;Proteobacteria;Alphaproteobacteria;Rhizobiales;Xanthobacteraceae;Bradyrhizobium;	SWARM93_541	18	0.0103544	0.00374705	0.0044144	0	0.0103544	0.0060523	0.00618843	0.00410889	0	0.00359551	0.00355565	0	0.00269654	0.00589239	0.00647967	0.00322263	0.00618061	0	0.0054669	0	0.0029643	0.00440004	0	0.00592055	0.00370028	0.00473579
Bacteria;Proteobacteria;Alphaproteobacteria;Rhizobiales;Xanthobacteraceae;uncultured;	SWARM269_136	2	0.00591017	0.0004089	0	0	0	0	0	0.00390344	0	0	0	0	0	0	0	0	0	0	0.00591017	0	0	0	0	0	0	0
Bacteria;Proteobacteria;Alphaproteobacteria;Rhizobiales;Xanthobacteraceae;uncultured;	SWARM581_34	1	0.00352624	0.000146927	0	0	0	0	0	0	0	0	0	0	0.00352624	0	0	0	0	0	0	0	0	0	0	0	0	0
Bacteria;Proteobacteria;Alphaproteobacteria;Rhodobacterales;Rhodobacteraceae;	SWARM96_514	19	0.00582635	0.0020333	0.00151745	0.00582635	0	0.00228389	0.00303107	0.00308166	0.00163328	0.00224719	0	0.00188934	0.00176312	0.00310126	0.00281354	0	0.00354813	0	0.00384161	0.00180006	0.00154659	0.00146668	0	0.0026738	0.00199246	0.00274177
Bacteria;Proteobacteria;Alphaproteobacteria;Rhodobacterales;Rhodobacteraceae;Rubellimicrobium;	SWARM1037_6	1	0.000550005	2.29169e-05	0	0	0	0	0	0	0	0	0	0	0	0	0	0	0	0	0	0	0	0.000550005	0	0	0	0
Bacteria;Proteobacteria;Alphaproteobacteria;Rhodobacterales;Rhodobacteraceae;Rubellimicrobium;	SWARM116_418	19	0.00694444	0.00262551	0	0.00355265	0.00466676	0.00296905	0.00265218	0.00256805	0	0.00391653	0.00182862	0	0	0	0.0024725	0.00367022	0.00274694	0.00510986	0.00694444	0.00456937	0.00264209	0.00183335	0.00396197	0.00229183	0.00170782	0.00290794
Bacteria;Proteobacteria;Alphaproteobacteria;Rhodobacterales;Rhodobacteraceae;Rubellimicrobium;	SWARM165_298	8	0.00515774	0.000970863	0	0	0	0	0	0	0.00515774	0	0.00157464	0.00449843	0.00394109	0	0.00196095	0.00161132	0.00183129	0.00272526	0	0	0	0	0	0	0	0
Bacteria;Proteobacteria;Alphaproteobacteria;Rhodobacterales;Rhodobacteraceae;Rubellimicrobium;	SWARM358_85	4	0.00240695	0.000262878	0	0	0	0	0	0	0.00240695	0	0.000609539	0.00152946	0.00176312	0	0	0	0	0	0	0	0	0	0	0	0	0
Bacteria;Proteobacteria;Alphaproteobacteria;Rhodobacterales;Rhodobacteraceae;Rubellimicrobium;	SWARM504_45	3	0.00132979	0.000115233	0	0	0	0	0	0	0	0	0.000863514	0	0	0	0	0	0.000572279	0	0.00132979	0	0	0	0	0	0	0
Bacteria;Proteobacteria;Alphaproteobacteria;Rhodobacterales;Rhodobacteraceae;Rubellimicrobium;	SWARM557_37	3	0.00120347	0.000103852	0	0	0	0	0	0	0.00120347	0.000577849	0.000711129	0	0	0	0	0	0	0	0	0	0	0	0	0	0	0
Bacteria;Proteobacteria;Alphaproteobacteria;Rhodobacterales;Rhodobacteraceae;Rubellimicrobium;	SWARM580_34	1	0.00292272	0.00012178	0	0	0	0	0	0	0.00292272	0	0	0	0	0	0	0	0	0	0	0	0	0	0	0	0	0
Bacteria;Proteobacteria;Alphaproteobacteria;Rhodobacterales;Rhodobacteraceae;Rubellimicrobium;	SWARM75_629	18	0.00528019	0.0022324	0.0019313	0	0	0	0	0	0.00489985	0.00269663	0.00386042	0.00287899	0.00373367	0.00465188	0.00272828	0.00277504	0.00366258	0.00528019	0.00369385	0.00276932	0.000837737	0.00210835	0	0.00248281	0.000925069	0.00166168
Bacteria;Proteobacteria;Alphaproteobacteria;Rhodobacterales;Rhodobacteraceae;Rubellimicrobium;	SWARM9_4647	24	0.0440127	0.0186085	0.00896675	0.0113685	0.00525011	0.00970652	0.00479919	0.00647149	0.0440127	0.0161798	0.024026	0.0315789	0.0254097	0.0244999	0.0196095	0.0223794	0.0211743	0.0400273	0.0229019	0.0211853	0.0123083	0.0143918	0.00832013	0.0250191	0.0113143	0.0157029
Bacteria;Proteobacteria;Alphaproteobacteria;Sphingomonadales;Sphingomonadaceae;	SWARM102_471	3	0.00296896	0.00025391	0	0	0	0	0	0	0	0	0	0.00296896	0	0	0.0014494	0	0	0	0	0	0.00167547	0	0	0	0	0
Bacteria;Proteobacteria;Alphaproteobacteria;Sphingomonadales;Sphingomonadaceae;	SWARM106_462	17	0.00454739	0.00157938	0.00400055	0.00454739	0	0.00137033	0	0	0.00154732	0.0012199	0.00126987	0	0	0	0.00127888	0.00196939	0.00183129	0.00391756	0.00280733	0.00332318	0.00161103	0.00183335	0	0.00248281	0.0015655	0.00132935
Bacteria;Proteobacteria;Alphaproteobacteria;Sphingomonadales;Sphingomonadaceae;	SWARM113_428	12	0.00422925	0.00155589	0	0	0.00422925	0.00376841	0	0	0.00318061	0.00199037	0.00218418	0.0034188	0.00373367	0	0.00264302	0	0.00263248	0	0	0	0.00206212	0.00330003	0	0	0.00419839	0
Bacteria;Proteobacteria;Alphaproteobacteria;Sphingomonadales;Sphingomonadaceae;	SWARM232_180	8	0.00300868	0.000561639	0	0	0	0	0	0	0.00300868	0.00141252	0.00126987	0	0.00217797	0	0.00127888	0	0	0.00204394	0	0	0.000708854	0	0	0	0	0.0015786
Bacteria;Proteobacteria;Alphaproteobacteria;Sphingomonadales;Sphingomonadaceae;	SWARM28_1387	23	0.0149504	0.00524466	0.0033108	0.00582635	0.00218755	0	0.00315736	0.00287622	0.0052437	0.00410915	0.00533347	0.00350877	0.00549678	0.00589239	0.00417768	0.0051025	0.00446377	0.00391756	0.00531915	0.0048463	0.0149504	0.00779173	0.00614105	0.0078304	0.0108162	0.00357262
Bacteria;Proteobacteria;Alphaproteobacteria;Sphingomonadales;Sphingomonadaceae;	SWARM6_5549	24	0.0343897	0.021724	0.0209684	0.0343897	0.0217296	0.0285486	0.0253852	0.0174628	0.0177082	0.0136116	0.0153401	0.014305	0.0168015	0.0217088	0.0306079	0.0238117	0.0317042	0.0228241	0.0199468	0.0164774	0.0303518	0.0158585	0.0146593	0.0240642	0.0288195	0.0142905
Bacteria;Proteobacteria;Alphaproteobacteria;Sphingomonadales;Sphingomonadaceae;	SWARM689_24	2	0.00147754	0.000111299	0	0	0	0	0	0	0	0	0	0	0	0	0.00119362	0	0	0	0.00147754	0	0	0	0	0	0	0
Bacteria;Proteobacteria;Alphaproteobacteria;Sphingomonadales;Sphingomonadaceae;Altererythrobacter;	SWARM1060_5	1	0.000426294	1.77622e-05	0	0	0	0	0	0	0	0	0	0	0	0	0.000426294	0	0	0	0	0	0	0	0	0	0	0
Bacteria;Proteobacteria;Alphaproteobacteria;Sphingomonadales;Sphingomonadaceae;Altererythrobacter;	SWARM343_92	6	0.00187362	0.00033096	0	0	0	0	0	0	0	0.000834671	0.00167623	0.000809717	0	0	0.00136414	0	0	0.00187362	0	0.00138466	0	0	0	0	0	0
Bacteria;Proteobacteria;Alphaproteobacteria;Sphingomonadales;Sphingomonadaceae;Altererythrobacter;	SWARM888_12	1	0.00107421	4.47588e-05	0	0	0	0	0	0	0	0	0	0	0	0	0	0.00107421	0	0	0	0	0	0	0	0	0	0
Bacteria;Proteobacteria;Alphaproteobacteria;Sphingomonadales;Sphingomonadaceae;Sphingoaurantiacus;	SWARM339_92	10	0.00163328	0.0003404	0.00041385	0	0	0	0	0	0.00163328	0.000513644	0.000558744	0.00062978	0	0.00155063	0.000596811	0.000447588	0.000686735	0	0	0	0	0	0	0	0.00113855	0
Bacteria;Proteobacteria;Alphaproteobacteria;Sphingomonadales;Sphingomonadaceae;Sphingomonas;	SWARM145_348	20	0.00495246	0.00145941	0.00151745	0.00284212	0.00189587	0.00239808	0.00113665	0.00164355	0.000945586	0.00109149	0.00111749	0	0.000622278	0	0.0014494	0.000895175	0.00251803	0	0.0016253	0.00152312	0.00257765	0.00192502	0.00495246	0	0.00135202	0.000997009
Bacteria;Proteobacteria;Alphaproteobacteria;Sphingomonadales;Sphingomonadaceae;Sphingomonas;	SWARM151_325	18	0.00366258	0.00137859	0.00151745	0.00156317	0.00277089	0.00216969	0.0022733	0.001849	0.00103155	0.00102729	0.00126987	0.000809717	0.00248911	0	0.00238725	0	0.00366258	0	0	0.00221545	0.00148215	0	0	0.00190985	0.000996229	0.00166168
Bacteria;Proteobacteria;Alphaproteobacteria;Sphingomonadales;Sphingomonadaceae;Sphingomonas;	SWARM212_212	6	0.00544427	0.000812377	0	0	0	0	0.00315736	0.00544427	0	0	0	0	0	0	0	0.00331215	0.00240357	0	0	0	0.002191	0	0	0	0.00298869	0
Bacteria;Proteobacteria;Alphaproteobacteria;Sphingomonadales;Sphingomonadaceae;Sphingomonas;	SWARM337_93	1	0.00332318	0.000138466	0	0	0	0	0	0	0	0	0	0	0	0	0	0	0	0	0	0.00332318	0	0	0	0	0	0
Bacteria;Proteobacteria;Alphaproteobacteria;Sphingomonadales;Sphingomonadaceae;Sphingomonas;	SWARM494_47	2	0.00197713	0.000133176	0	0	0	0	0	0	0.00197713	0	0.00121908	0	0	0	0	0	0	0	0	0	0	0	0	0	0	0
Bacteria;Proteobacteria;Alphaproteobacteria;Sphingomonadales;Sphingomonadaceae;Sphingomonas;	SWARM527_40	2	0.00108009	8.44033e-05	0	0	0	0	0	0	0.000945586	0	0	0	0	0	0	0	0	0	0	0	0	0	0	0	0	0.00108009
Bacteria;Proteobacteria;Alphaproteobacteria;Sphingomonadales;Sphingomonadaceae;Sphingomonas;	SWARM548_38	1	0.00589239	0.000245516	0	0	0	0	0	0	0	0	0	0	0	0.00589239	0	0	0	0	0	0	0	0	0	0	0	0
Bacteria;Proteobacteria;Alphaproteobacteria;Sphingomonadales;Sphingomonadaceae;Sphingomonas;	SWARM66_751	20	0.00496198	0.00276465	0.00289695	0.0046895	0.00350007	0.00479616	0	0	0.00232098	0.00179775	0.00162544	0.0034188	0.00228168	0	0.00383664	0.00286456	0.00331922	0.00374723	0.0035461	0.00235392	0.00496198	0.00440004	0	0.00477464	0.00305984	0.00216019
Bacteria;Proteobacteria;Alphaproteobacteria;Sphingomonadales;Sphingomonadaceae;Sphingomonas;	SWARM728_21	1	0.00179043	7.46014e-05	0	0	0	0	0	0	0	0	0	0	0	0	0.00179043	0	0	0	0	0	0	0	0	0	0	0
Bacteria;Proteobacteria;Alphaproteobacteria;Sphingomonadales;Sphingomonadaceae;Sphingomonas;	SWARM742_20	1	0.00128883	5.37011e-05	0	0	0	0	0	0	0	0	0	0	0	0	0	0	0	0	0	0	0.00128883	0	0	0	0	0
Bacteria;Proteobacteria;Alphaproteobacteria;Sphingomonadales;Sphingomonadaceae;Sphingomonas;	SWARM766_18	1	0.0011557	4.81541e-05	0	0	0	0	0	0	0	0.0011557	0	0	0	0	0	0	0	0	0	0	0	0	0	0	0	0
Bacteria;Proteobacteria;Alphaproteobacteria;Sphingomonadales;Sphingomonadaceae;Sphingomonas;	SWARM796_16	1	0.0013754	5.73082e-05	0	0	0	0	0	0	0.0013754	0	0	0	0	0	0	0	0	0	0	0	0	0	0	0	0	0
Bacteria;Proteobacteria;Alphaproteobacteria;Sphingomonadales;Sphingomonadaceae;Sphingomonas;	SWARM88_553	14	0.00570972	0.00160728	0.0038626	0.00412107	0	0.00570972	0.00303107	0	0.0027508	0.000770465	0.00121908	0	0	0	0	0.00170083	0	0	0.00398936	0.00373858	0.00141771	0.00100834	0	0	0.0038426	0.00141243
Bacteria;Proteobacteria;Alphaproteobacteria;Sphingomonadales;Sphingomonadaceae;Sphingomonas;	SWARM99_487	18	0.00652398	0.00242992	0.0013795	0	0.00306256	0	0	0.00205444	0.00163328	0.00282504	0.00193021	0.00368871	0.00352624	0	0.00306932	0.00295408	0.00652398	0.00579118	0.00502364	0	0.00199768	0.00375836	0	0.00381971	0.00220593	0.00307411
Bacteria;Proteobacteria;Alphaproteobacteria;Tistrellales;Geminicoccaceae;Geminicoccus;	SWARM261_147	11	0.00176312	0.000443846	0	0	0	0	0	0	0.00111751	0.000770465	0.000457154	0.00116959	0.00176312	0.00170569	0.000767329	0	0	0	0	0	0.00103106	0.000458337	0	0	0.000498114	0.000913925
Bacteria;Proteobacteria;Alphaproteobacteria;uncultured;	SWARM1124_3	1	0.000213478	8.8949e-06	0	0	0	0	0	0	0	0	0	0	0	0	0	0	0	0	0	0	0	0	0	0	0.000213478	0
Bacteria;Proteobacteria;Deltaproteobacteria;Bdellovibrionales;Bacteriovoracaceae;Peredibacter;	SWARM1112_3	1	0.000269906	1.12461e-05	0	0	0	0	0	0	0	0	0	0.000269906	0	0	0	0	0	0	0	0	0	0	0	0	0	0
Bacteria;Proteobacteria;Deltaproteobacteria;Bdellovibrionales;Bdellovibrionaceae;Bdellovibrio;	SWARM1144_2	1	0.000128883	5.37011e-06	0	0	0	0	0	0	0	0	0	0	0	0	0	0	0	0	0	0	0.000128883	0	0	0	0	0
Bacteria;Proteobacteria;Deltaproteobacteria;Bdellovibrionales;Bdellovibrionaceae;Bdellovibrio;	SWARM916_10	1	0.000507949	2.11646e-05	0	0	0	0	0	0	0	0	0.000507949	0	0	0	0	0	0	0	0	0	0	0	0	0	0	0
Bacteria;Proteobacteria;Deltaproteobacteria;Bdellovibrionales;Bdellovibrionaceae;Bdellovibrio;	SWARM959_8	2	0.000414852	3.14953e-05	0	0	0	0	0	0	0	0	0	0	0.000414852	0	0.000341035	0	0	0	0	0	0	0	0	0	0	0
Bacteria;Proteobacteria;Deltaproteobacteria;Bradymonadales;	SWARM1137_2	1	0.00010159	4.23291e-06	0	0	0	0	0	0	0	0	0.00010159	0	0	0	0	0	0	0	0	0	0	0	0	0	0	0
Bacteria;Proteobacteria;Deltaproteobacteria;Desulfobacterales;Desulfobacteraceae;uncultured;	SWARM988_7	1	0.000626623	2.61093e-05	0	0	0	0	0	0	0	0	0	0	0	0	0	0.000626623	0	0	0	0	0	0	0	0	0	0
Bacteria;Proteobacteria;Deltaproteobacteria;Desulfobacterales;Desulfobulbaceae;uncultured;	SWARM357_86	4	0.00263085	0.00032374	0	0	0	0	0	0	0	0	0	0	0	0	0.00213147	0.00107421	0	0	0	0.00263085	0.00193324	0	0	0	0	0
Bacteria;Proteobacteria;Deltaproteobacteria;Desulfobacterales;Desulfobulbaceae;uncultured;	SWARM747_19	1	0.00277089	0.000115454	0	0	0.00277089	0	0	0	0	0	0	0	0	0	0	0	0	0	0	0	0	0	0	0	0	0
Bacteria;Proteobacteria;Deltaproteobacteria;Desulfovibrionales;Desulfovibrionaceae;Bilophila;	SWARM1078_4	1	0.000410889	1.71204e-05	0	0	0	0	0	0.000410889	0	0	0	0	0	0	0	0	0	0	0	0	0	0	0	0	0	0
Bacteria;Proteobacteria;Deltaproteobacteria;Desulfuromonadales;Geobacteraceae;Geobacter;	SWARM965_8	1	0.00118203	4.92514e-05	0	0	0	0	0	0	0	0	0	0	0	0	0	0	0	0	0.00118203	0	0	0	0	0	0	0
Bacteria;Proteobacteria;Deltaproteobacteria;Desulfuromonadales;Sva1033;	SWARM365_82	7	0.00202071	0.000366	0	0.00142106	0	0.00148453	0.00202071	0.00133539	0	0	0	0	0.000933416	0.00139557	0	0	0	0	0	0	0.000193324	0	0	0	0	0
Bacteria;Proteobacteria;Deltaproteobacteria;Myxococcales;	SWARM384_75	5	0.00189117	0.000306783	0	0	0	0	0	0	0.00189117	0	0	0.00161943	0.00134827	0.00139557	0.00110836	0	0	0	0	0	0	0	0	0	0	0
Bacteria;Proteobacteria;Deltaproteobacteria;Myxococcales;	SWARM397_70	4	0.00223794	0.000268807	0	0	0	0	0	0	0	0	0	0	0	0	0	0.00223794	0	0	0	0	0.000644413	0	0	0.00171887	0.00185014	0
Bacteria;Proteobacteria;Deltaproteobacteria;Myxococcales;	SWARM752_19	1	0.0023996	9.99832e-05	0	0	0	0	0.0023996	0	0	0	0	0	0	0	0	0	0	0	0	0	0	0	0	0	0	0
Bacteria;Proteobacteria;Deltaproteobacteria;Myxococcales;	SWARM816_15	1	0.000963082	4.01284e-05	0	0	0	0	0	0	0	0.000963082	0	0	0	0	0	0	0	0	0	0	0	0	0	0	0	0
Bacteria;Proteobacteria;Deltaproteobacteria;Myxococcales;Archangiaceae;	SWARM83_590	8	0.0146996	0.00221406	0	0.00326844	0	0	0	0	0.0146996	0.00218299	0.00187941	0.0100765	0.00954159	0.0079082	0.00358087	0	0	0	0	0	0	0	0	0	0	0
Bacteria;Proteobacteria;Deltaproteobacteria;Myxococcales;Archangiaceae;Anaeromyxobacter;	SWARM987_7	1	0.000596811	2.48671e-05	0	0	0	0	0	0	0	0	0	0	0	0	0.000596811	0	0	0	0	0	0	0	0	0	0	0
Bacteria;Proteobacteria;Deltaproteobacteria;Myxococcales;BIrii41;	SWARM430_59	5	0.00152788	0.000228731	0	0	0	0	0	0	0	0	0.000711129	0.000449843	0	0	0.00127888	0.0015218	0	0	0	0	0	0	0	0.00152788	0	0
Bacteria;Proteobacteria;Deltaproteobacteria;Myxococcales;BIrii41;	SWARM684_24	2	0.00176812	0.000116886	0	0	0	0	0.00176812	0	0	0	0	0	0.00103713	0	0	0	0	0	0	0	0	0	0	0	0	0
Bacteria;Proteobacteria;Deltaproteobacteria;Myxococcales;Haliangiaceae;Haliangium;	SWARM1022_6	1	0.000385233	1.60514e-05	0	0	0	0	0	0	0	0.000385233	0	0	0	0	0	0	0	0	0	0	0	0	0	0	0	0
Bacteria;Proteobacteria;Deltaproteobacteria;Myxococcales;Haliangiaceae;Haliangium;	SWARM1059_5	1	0.000426294	1.77622e-05	0	0	0	0	0	0	0	0	0	0	0	0	0.000426294	0	0	0	0	0	0	0	0	0	0	0
Bacteria;Proteobacteria;Deltaproteobacteria;Myxococcales;Haliangiaceae;Haliangium;	SWARM168_295	11	0.00445966	0.00107581	0	0	0	0	0	0	0.00240695	0.00128411	0.00126987	0.00287899	0.00445966	0.00310126	0.00187569	0.00295408	0.00240357	0	0	0	0	0.00183335	0	0	0.00135202	0
Bacteria;Proteobacteria;Deltaproteobacteria;Myxococcales;Haliangiaceae;Haliangium;	SWARM644_28	1	0.00198948	8.28952e-05	0	0.00198948	0	0	0	0	0	0	0	0	0	0	0	0	0	0	0	0	0	0	0	0	0	0
Bacteria;Proteobacteria;Deltaproteobacteria;Myxococcales;Haliangiaceae;Haliangium;	SWARM757_19	1	0.00163328	6.80535e-05	0	0	0	0	0	0	0.00163328	0	0	0	0	0	0	0	0	0	0	0	0	0	0	0	0	0
Bacteria;Proteobacteria;Deltaproteobacteria;Myxococcales;Haliangiaceae;Haliangium;	SWARM767_18	1	0.0011557	4.81541e-05	0	0	0	0	0	0	0	0.0011557	0	0	0	0	0	0	0	0	0	0	0	0	0	0	0	0
Bacteria;Proteobacteria;Deltaproteobacteria;Myxococcales;Haliangiaceae;Haliangium;	SWARM787_17	1	0.00263607	0.000109836	0	0	0	0	0	0	0	0	0	0	0	0.00263607	0	0	0	0	0	0	0	0	0	0	0	0
Bacteria;Proteobacteria;Deltaproteobacteria;Myxococcales;Haliangiaceae;Haliangium;	SWARM798_16	1	0.000812719	3.38633e-05	0	0	0	0	0	0	0	0	0.000812719	0	0	0	0	0	0	0	0	0	0	0	0	0	0	0
Bacteria;Proteobacteria;Deltaproteobacteria;Myxococcales;Nannocystaceae;Nannocystis;	SWARM108_441	14	0.0047692	0.00176239	0.0035867	0.00142106	0	0	0	0	0.0027508	0.00166934	0.00218418	0.00206928	0.00280025	0.00465188	0	0.00322263	0	0.0047692	0	0.00276932	0	0.0039417	0.00297147	0	0	0.00348953
Bacteria;Proteobacteria;Deltaproteobacteria;Myxococcales;Nannocystaceae;Nannocystis;	SWARM202_232	12	0.00534759	0.00115025	0	0	0	0	0	0	0.00146136	0.00128411	0.000914309	0.00134953	0.00373367	0	0.00409242	0.00241697	0.00160238	0	0.00251182	0	0.00161103	0	0	0.00534759	0.00128087	0
Bacteria;Proteobacteria;Deltaproteobacteria;Myxococcales;Polyangiaceae;	SWARM256_150	3	0.0079082	0.000738998	0	0	0	0	0	0	0	0	0	0.00287899	0.00694877	0.0079082	0	0	0	0	0	0	0	0	0	0	0	0
Bacteria;Proteobacteria;Deltaproteobacteria;Myxococcales;Polyangiaceae;	SWARM483_50	2	0.00342253	0.000252441	0	0	0	0	0	0	0	0	0	0	0.00342253	0.00263607	0	0	0	0	0	0	0	0	0	0	0	0
Bacteria;Proteobacteria;Deltaproteobacteria;Myxococcales;Polyangiaceae;Pajaroellobacter;	SWARM666_26	1	0.000451089	1.87954e-05	0	0	0	0	0	0	0	0	0	0	0	0	0	0	0	0	0	0	0.000451089	0	0	0	0	0
Bacteria;Proteobacteria;Deltaproteobacteria;Myxococcales;Polyangiaceae;Pajaroellobacter;	SWARM837_14	1	0.000711129	2.96304e-05	0	0	0	0	0	0	0	0	0.000711129	0	0	0	0	0	0	0	0	0	0	0	0	0	0	0
Bacteria;Proteobacteria;Deltaproteobacteria;Myxococcales;Sandaracinaceae;uncultured;	SWARM334_95	6	0.00190985	0.000346246	0	0	0	0	0	0	0	0	0.00121908	0	0	0	0.00187569	0.000984693	0	0	0	0	0	0.00146668	0	0.00190985	0.00085391	0
Bacteria;Proteobacteria;Deltaproteobacteria;Myxococcales;Sandaracinaceae;uncultured;	SWARM508_44	3	0.00204171	0.00020105	0	0	0.00204171	0	0	0	0	0	0	0	0	0	0	0	0.00194575	0	0	0	0.000837737	0	0	0	0	0
Bacteria;Proteobacteria;Deltaproteobacteria;Myxococcales;Sandaracinaceae;uncultured;	SWARM745_19	2	0.00151745	9.32166e-05	0.00151745	0	0	0	0	0	0	0	0	0.000719748	0	0	0	0	0	0	0	0	0	0	0	0	0	0
Bacteria;Proteobacteria;Deltaproteobacteria;Myxococcales;Sandaracinaceae;uncultured;	SWARM817_15	1	0.000963082	4.01284e-05	0	0	0	0	0	0	0	0.000963082	0	0	0	0	0	0	0	0	0	0	0	0	0	0	0	0
Bacteria;Proteobacteria;Deltaproteobacteria;Oligoflexales;0319-6G20;	SWARM1024_6	1	0.00030477	1.26987e-05	0	0	0	0	0	0	0	0	0.00030477	0	0	0	0	0	0	0	0	0	0	0	0	0	0	0
Bacteria;Proteobacteria;Deltaproteobacteria;Oligoflexales;0319-6G20;	SWARM836_14	1	0.000711129	2.96304e-05	0	0	0	0	0	0	0	0	0.000711129	0	0	0	0	0	0	0	0	0	0	0	0	0	0	0
Bacteria;Proteobacteria;Deltaproteobacteria;Oligoflexales;0319-6G20;	SWARM960_8	1	0.00068207	2.84196e-05	0	0	0	0	0	0	0	0	0	0	0	0	0.00068207	0	0	0	0	0	0	0	0	0	0	0
Bacteria;Proteobacteria;Deltaproteobacteria;Oligoflexales;Oligoflexaceae;	SWARM699_23	1	0.00197713	8.23806e-05	0	0	0	0	0	0	0.00197713	0	0	0	0	0	0	0	0	0	0	0	0	0	0	0	0	0
Bacteria;Proteobacteria;Deltaproteobacteria;Oligoflexales;Oligoflexaceae;	SWARM819_15	2	0.000913925	4.6546e-05	0	0	0	0	0	0	0	0	0.00020318	0	0	0	0	0	0	0	0	0	0	0	0	0	0	0.000913925
Bacteria;Proteobacteria;Deltaproteobacteria;Oligoflexales;Oligoflexaceae;Oligoflexus;	SWARM719_21	2	0.000596811	3.12165e-05	0	0	0	0	0	0	0	0	0.000152385	0	0	0	0.000596811	0	0	0	0	0	0	0	0	0	0	0
Bacteria;Proteobacteria;Deltaproteobacteria;Oligoflexales;Oligoflexaceae;Oligoflexus;	SWARM814_15	4	0.000378884	5.22342e-05	0	0	0	0	0.000378884	0	0	0	0	0	0	0	0	0	0	0	0	0	0.000257765	0	0	0	0.000284637	0.000332336
Bacteria;Proteobacteria;Deltaproteobacteria;Oligoflexales;Oligoflexaceae;Oligoflexus;	SWARM898_11	1	0.00040636	1.69316e-05	0	0	0	0	0	0	0	0	0.00040636	0	0	0	0	0	0	0	0	0	0	0	0	0	0	0
Bacteria;Proteobacteria;Deltaproteobacteria;Oligoflexales;Oligoflexaceae;uncultured;	SWARM1088_4	1	0.00020318	8.46582e-06	0	0	0	0	0	0	0	0	0.00020318	0	0	0	0	0	0	0	0	0	0	0	0	0	0	0
Bacteria;Proteobacteria;Deltaproteobacteria;Oligoflexales;Oligoflexaceae;uncultured;	SWARM376_78	5	0.00384161	0.000387205	0	0	0	0	0	0	0	0	0.000457154	0	0	0	0	0	0.000457823	0.00204394	0.00384161	0.00249238	0	0	0	0	0	0
Bacteria;Proteobacteria;Deltaproteobacteria;Oligoflexales;Oligoflexaceae;uncultured;	SWARM671_25	3	0.000898876	7.28541e-05	0	0	0	0	0	0	0	0.000898876	0.00040636	0	0	0	0	0	0	0	0.000443262	0	0	0	0	0	0	0
Bacteria;Proteobacteria;Deltaproteobacteria;Oligoflexales;Oligoflexaceae;uncultured;	SWARM743_20	2	0.00171887	0.000113634	0	0	0	0	0	0	0	0	0	0	0	0	0	0	0	0	0	0	0	0.00100834	0	0.00171887	0	0
Bacteria;Proteobacteria;Deltaproteobacteria;Oligoflexales;Oligoflexaceae;uncultured;	SWARM886_12	1	0.00107962	4.49843e-05	0	0	0	0	0	0	0	0	0	0.00107962	0	0	0	0	0	0	0	0	0	0	0	0	0	0
Bacteria;Proteobacteria;Deltaproteobacteria;SAR324 clade(Marine group B);	SWARM1093_4	1	0.000341035	1.42098e-05	0	0	0	0	0	0	0	0	0	0	0	0	0.000341035	0	0	0	0	0	0	0	0	0	0	0
Bacteria;Proteobacteria;Gammaproteobacteria;	SWARM223_189	3	0.0069462	0.000666449	0	0	0	0	0.0069462	0	0	0.00449438	0	0	0	0	0	0	0	0	0	0	0	0	0	0	0.00455419	0
Bacteria;Proteobacteria;Gammaproteobacteria;	SWARM586_33	2	0.0022737	0.000137658	0	0.0022737	0	0	0	0	0	0	0	0	0	0	0	0	0.0010301	0	0	0	0	0	0	0	0	0
Bacteria;Proteobacteria;Gammaproteobacteria;	SWARM690_24	1	0.00199402	8.30841e-05	0	0	0	0	0	0	0	0	0	0	0	0	0	0	0	0	0	0	0	0	0	0	0	0.00199402
Bacteria;Proteobacteria;Gammaproteobacteria;Betaproteobacteriales;Burkholderiaceae;	SWARM173_285	11	0.00485837	0.0011982	0.00206925	0	0.00247922	0	0	0	0.00335253	0.00141252	0.00193021	0	0	0	0.00221673	0.00259601	0.00274694	0	0	0	0.00231989	0.00485837	0	0	0.00277521	0
Bacteria;Proteobacteria;Gammaproteobacteria;Betaproteobacteriales;Burkholderiaceae;	SWARM224_189	5	0.0047692	0.00081458	0	0	0	0	0	0	0	0.00301766	0	0	0.00445966	0	0	0.00295408	0.00434932	0.0047692	0	0	0	0	0	0	0	0
Bacteria;Proteobacteria;Gammaproteobacteria;Betaproteobacteriales;Burkholderiaceae;	SWARM245_170	2	0.0125614	0.000839127	0	0	0	0.0125614	0.00757767	0	0	0	0	0	0	0	0	0	0	0	0	0	0	0	0	0	0	0
Bacteria;Proteobacteria;Gammaproteobacteria;Betaproteobacteriales;Burkholderiaceae;	SWARM491_48	1	0.00548133	0.000228389	0	0	0	0.00548133	0	0	0	0	0	0	0	0	0	0	0	0	0	0	0	0	0	0	0	0
Bacteria;Proteobacteria;Gammaproteobacteria;Betaproteobacteriales;Burkholderiaceae;Burkholderia-Caballeronia-Paraburkholderia;	SWARM765_19	1	0.0015786	6.57749e-05	0	0	0	0	0	0	0	0	0	0	0	0	0	0	0	0	0	0	0	0	0	0	0	0.0015786
Bacteria;Proteobacteria;Gammaproteobacteria;Betaproteobacteriales;Burkholderiaceae;Duganella;	SWARM947_8	1	0.000913555	3.80648e-05	0	0	0	0.000913555	0	0	0	0	0	0	0	0	0	0	0	0	0	0	0	0	0	0	0	0
Bacteria;Proteobacteria;Gammaproteobacteria;Betaproteobacteriales;Burkholderiaceae;Lautropia;	SWARM316_103	6	0.0011923	0.000241839	0	0	0	0	0	0	0	0	0.000863514	0	0.00114084	0	0	0.000984693	0	0.0011923	0	0	0.000708854	0	0	0	0	0.000913925
Bacteria;Proteobacteria;Gammaproteobacteria;Betaproteobacteriales;Burkholderiaceae;Massilia;	SWARM134_379	12	0.00534759	0.00138402	0	0.00170527	0	0	0	0.00143811	0.00438408	0	0.00162544	0.00206928	0.00425223	0	0.0028988	0.00196939	0.00309031	0	0	0	0.00161103	0	0	0.00534759	0	0.00282486
Bacteria;Proteobacteria;Gammaproteobacteria;Betaproteobacteriales;Burkholderiaceae;Massilia;	SWARM181_258	9	0.00679669	0.00112307	0	0	0	0	0	0	0.00395427	0.0012199	0.00132067	0	0	0	0.00272828	0	0.00263248	0.00425822	0.00679669	0.00263085	0	0	0	0	0	0.00141243
Bacteria;Proteobacteria;Gammaproteobacteria;Betaproteobacteriales;Burkholderiaceae;Noviherbaspirillum;	SWARM385_75	1	0.00644718	0.000268632	0	0	0	0	0	0	0.00644718	0	0	0	0	0	0	0	0	0	0	0	0	0	0	0	0	0
Bacteria;Proteobacteria;Gammaproteobacteria;Betaproteobacteriales;Burkholderiaceae;Noviherbaspirillum;	SWARM573_35	1	0.00298406	0.000124336	0	0	0	0	0	0	0	0	0	0	0	0	0.00298406	0	0	0	0	0	0	0	0	0	0	0
Bacteria;Proteobacteria;Gammaproteobacteria;Betaproteobacteriales;Burkholderiaceae;Noviherbaspirillum;	SWARM63_787	10	0.0178075	0.00311947	0.0060698	0.00426318	0.0126878	0	0.0178075	0.00996405	0	0	0.00609539	0	0	0	0	0	0	0	0	0.00249238	0.00231989	0	0	0	0.00967765	0.00348953
Bacteria;Proteobacteria;Gammaproteobacteria;Betaproteobacteriales;Burkholderiaceae;Parasutterella;	SWARM974_7	1	0.000719055	2.99606e-05	0	0	0	0	0	0.000719055	0	0	0	0	0	0	0	0	0	0	0	0	0	0	0	0	0	0
Bacteria;Proteobacteria;Gammaproteobacteria;Betaproteobacteriales;Burkholderiaceae;Ramlibacter;	SWARM26_1569	23	0.0140366	0.00629746	0.00344875	0.00696319	0.00350007	0.00479616	0	0.00493066	0.00670506	0.00346709	0.00523188	0.00476833	0.00715619	0.0106993	0.00665018	0.00384925	0.00652398	0.00936808	0.0140366	0.00581556	0.00425313	0.00339169	0.00970681	0.013751	0.00547926	0.00664673
Bacteria;Proteobacteria;Gammaproteobacteria;Betaproteobacteriales;Burkholderiaceae;Undibacterium;	SWARM432_59	1	0.00530814	0.000221173	0	0	0	0	0	0	0	0	0	0.00530814	0	0	0	0	0	0	0	0	0	0	0	0	0	0
Bacteria;Proteobacteria;Gammaproteobacteria;Betaproteobacteriales;Nitrosomonadaceae;Ellin6067;	SWARM1029_6	1	0.000622278	2.59282e-05	0	0	0	0	0	0	0	0	0	0	0.000622278	0	0	0	0	0	0	0	0	0	0	0	0	0
Bacteria;Proteobacteria;Gammaproteobacteria;Betaproteobacteriales;Nitrosomonadaceae;IS-44;	SWARM695_23	1	0.00262647	0.000109436	0	0	0	0.00262647	0	0	0	0	0	0	0	0	0	0	0	0	0	0	0	0	0	0	0	0
Bacteria;Proteobacteria;Gammaproteobacteria;Betaproteobacteriales;Nitrosomonadaceae;Nitrosomonas;	SWARM286_125	3	0.00236407	0.000200572	0	0	0	0	0	0	0.00120347	0	0	0	0	0	0	0	0	0	0.00236407	0.00124619	0	0	0	0	0	0
Bacteria;Proteobacteria;Gammaproteobacteria;Betaproteobacteriales;TRA3-20;	SWARM606_31	1	0.00452093	0.000188372	0	0	0.00452093	0	0	0	0	0	0	0	0	0	0	0	0	0	0	0	0	0	0	0	0	0
Bacteria;Proteobacteria;Gammaproteobacteria;Betaproteobacteriales;TRA3-20;	SWARM614_31	1	0.00264302	0.000110126	0	0	0	0	0	0	0	0	0	0	0	0	0.00264302	0	0	0	0	0	0	0	0	0	0	0
Bacteria;Proteobacteria;Gammaproteobacteria;CCD24;	SWARM1104_4	1	0.000332336	1.38473e-05	0	0	0	0	0	0	0	0	0	0	0	0	0	0	0	0	0	0	0	0	0	0	0	0.000332336
Bacteria;Proteobacteria;Gammaproteobacteria;Cellvibrionales;Cellvibrionaceae;Cellvibrio;	SWARM1000_7	1	0.0013369	5.57041e-05	0	0	0	0	0	0	0	0	0	0	0	0	0	0	0	0	0	0	0	0	0	0.0013369	0	0
Bacteria;Proteobacteria;Gammaproteobacteria;Cellvibrionales;Halieaceae;	SWARM631_29	1	0.00297894	0.000124123	0	0	0	0	0	0.00297894	0	0	0	0	0	0	0	0	0	0	0	0	0	0	0	0	0	0
Bacteria;Proteobacteria;Gammaproteobacteria;Cellvibrionales;Halieaceae;	SWARM650_28	2	0.00206856	0.000127699	0	0	0	0	0	0	0	0	0	0	0	0	0	0	0	0	0.00206856	0	0	0	0	0	0.000996229	0
Bacteria;Proteobacteria;Gammaproteobacteria;Cellvibrionales;Halieaceae;	SWARM653_28	1	0.00534759	0.000222816	0	0	0	0	0	0	0	0	0	0	0	0	0	0	0	0	0	0	0	0	0	0.00534759	0	0
Bacteria;Proteobacteria;Gammaproteobacteria;Cellvibrionales;Halieaceae;Halioglobus;	SWARM865_13	1	0.000837737	3.49057e-05	0	0	0	0	0	0	0	0	0	0	0	0	0	0	0	0	0	0	0.000837737	0	0	0	0	0
Bacteria;Proteobacteria;Gammaproteobacteria;Chromatiales;Chromatiaceae;Candidatus Thiobios;	SWARM442_57	2	0.00585516	0.000359422	0	0	0	0	0	0.00585516	0	0	0	0	0	0	0	0	0	0	0	0	0.00277098	0	0	0	0	0
Bacteria;Proteobacteria;Gammaproteobacteria;Diplorickettsiales;Diplorickettsiaceae;Aquicella;	SWARM1079_4	1	0.000343849	1.43271e-05	0	0	0	0	0	0	0.000343849	0	0	0	0	0	0	0	0	0	0	0	0	0	0	0	0	0
Bacteria;Proteobacteria;Gammaproteobacteria;Diplorickettsiales;Diplorickettsiaceae;Aquicella;	SWARM1082_4	1	0.000256822	1.07009e-05	0	0	0	0	0	0	0	0.000256822	0	0	0	0	0	0	0	0	0	0	0	0	0	0	0	0
Bacteria;Proteobacteria;Gammaproteobacteria;Enterobacteriales;Enterobacteriaceae;Escherichia-Shigella;	SWARM13_3276	24	0.0251182	0.013337	0.0144848	0.0193264	0.0164795	0.0163298	0.0138924	0.0186954	0.0105734	0.00764045	0.00645096	0.0103464	0.0117196	0.0189177	0.0117657	0.0107421	0.0122468	0.013967	0.0251182	0.0124619	0.00599304	0.0110918	0.00931062	0.0175707	0.0121682	0.0127949
Bacteria;Proteobacteria;Gammaproteobacteria;Enterobacteriales;Enterobacteriaceae;Kluyvera;	SWARM182_257	7	0.00652398	0.00141968	0	0	0.00583345	0	0.00543066	0	0	0	0.00314929	0.00377868	0.00466708	0	0.00468923	0	0.00652398	0	0	0	0	0	0	0	0	0
Bacteria;Proteobacteria;Gammaproteobacteria;Enterobacteriales;Enterobacteriaceae;Kluyvera;	SWARM390_73	2	0.00386831	0.000236086	0	0	0	0	0	0	0.00386831	0.00179775	0	0	0	0	0	0	0	0	0	0	0	0	0	0	0	0
Bacteria;Proteobacteria;Gammaproteobacteria;Gammaproteobacteria Incertae Sedis;Unknown Family;Acidibacter;	SWARM1035_6	1	0.000830795	3.46164e-05	0	0	0	0	0	0	0	0	0	0	0	0	0	0	0	0	0	0.000830795	0	0	0	0	0	0
Bacteria;Proteobacteria;Gammaproteobacteria;Gammaproteobacteria Incertae Sedis;Unknown Family;uncultured;	SWARM196_239	7	0.00618061	0.00110769	0.00400055	0	0	0	0	0	0	0	0.00274293	0	0	0.00589239	0	0.00223794	0.00618061	0	0.00206856	0.00346164	0	0	0	0	0	0
Bacteria;Proteobacteria;Gammaproteobacteria;Gammaproteobacteria Incertae Sedis;Unknown Family;uncultured;	SWARM763_19	1	0.00174168	7.257e-05	0	0	0	0	0	0	0	0	0	0	0	0	0	0	0	0	0	0	0	0.00174168	0	0	0	0
Bacteria;Proteobacteria;Gammaproteobacteria;Gammaproteobacteria Incertae Sedis;Unknown Family;uncultured;	SWARM894_12	1	0.000997009	4.1542e-05	0	0	0	0	0	0	0	0	0	0	0	0	0	0	0	0	0	0	0	0	0	0	0	0.000997009
Bacteria;Proteobacteria;Gammaproteobacteria;KI89A clade;	SWARM687_24	1	0.00248911	0.000103713	0	0	0	0	0	0	0	0	0	0	0.00248911	0	0	0	0	0	0	0	0	0	0	0	0	0
Bacteria;Proteobacteria;Gammaproteobacteria;Oceanospirillales;Halomonadaceae;Halomonas;	SWARM299_114	6	0.00204171	0.000324493	0	0	0.00204171	0	0.00113665	0	0.0013754	0	0	0	0.000933416	0	0.00110836	0	0	0.0011923	0	0	0	0	0	0	0	0
Bacteria;Proteobacteria;Gammaproteobacteria;Pseudomonadales;Moraxellaceae;Enhydrobacter;	SWARM540_38	7	0.00108544	0.000175222	0.0005518	0	0	0	0	0	0.000601736	0	0	0	0.000518565	0.00108544	0	0	0	0	0	0.000415397	0	0	0	0	0.000284637	0.000747757
Bacteria;Proteobacteria;Gammaproteobacteria;Steroidobacterales;Woeseiaceae;Woeseia;	SWARM313_106	2	0.00673747	0.000559019	0	0.00667898	0	0.00673747	0	0	0	0	0	0	0	0	0	0	0	0	0	0	0	0	0	0	0	0
Bacteria;Proteobacteria;Gammaproteobacteria;Steroidobacterales;Woeseiaceae;Woeseia;	SWARM526_40	1	0.00583345	0.000243061	0	0	0.00583345	0	0	0	0	0	0	0	0	0	0	0	0	0	0	0	0	0	0	0	0	0
Bacteria;Proteobacteria;Gammaproteobacteria;Steroidobacterales;Woeseiaceae;Woeseia;	SWARM595_33	1	0.00487589	0.000203162	0	0	0	0	0	0	0	0	0	0	0	0	0	0	0	0	0.00487589	0	0	0	0	0	0	0
Bacteria;Proteobacteria;Gammaproteobacteria;uncultured;	SWARM655_28	1	0.00232635	9.69314e-05	0	0	0	0	0	0	0	0	0	0	0	0	0	0	0	0	0	0	0	0	0	0	0	0.00232635
Bacteria;Proteobacteria;Gammaproteobacteria;Xanthomonadales;Rhodanobacteraceae;Luteibacter;	SWARM410_64	3	0.00295508	0.000280404	0	0	0	0	0	0	0	0	0	0	0	0.00263607	0	0	0	0	0.00295508	0	0	0	0	0	0.00113855	0
Bacteria;Proteobacteria;Gammaproteobacteria;Xanthomonadales;Rhodanobacteraceae;Rhodanobacter;	SWARM853_13	1	0.00184738	7.69741e-05	0	0.00184738	0	0	0	0	0	0	0	0	0	0	0	0	0	0	0	0	0	0	0	0	0	0
Bacteria;Proteobacteria;Gammaproteobacteria;Xanthomonadales;Xanthomonadaceae;Lysobacter;	SWARM776_18	1	0.0020602	8.58418e-05	0	0	0	0	0	0	0	0	0	0	0	0	0	0	0.0020602	0	0	0	0	0	0	0	0	0
Bacteria;Proteobacteria;Gammaproteobacteria;Xanthomonadales;Xanthomonadaceae;Pseudoxanthomonas;	SWARM389_73	5	0.00221427	0.000258765	0	0	0	0	0	0	0.00111751	0.00166934	0.000711129	0	0	0	0	0	0	0.00221427	0	0	0	0	0	0	0.000498114	0
Bacteria;Tenericutes;Mollicutes;Mollicutes Incertae Sedis;Unknown Family;Candidatus Phytoplasma;	SWARM449_55	9	0.000915646	0.000240937	0	0.000852636	0	0	0.000757767	0.000513611	0	0.000449438	0	0	0.000311139	0	0	0	0.000915646	0	0.000738771	0	0.000451089	0	0.000792393	0	0	0
Bacteria;Verrucomicrobia;Verrucomicrobiae;Chthoniobacterales;Chthoniobacteraceae;	SWARM440_57	5	0.000984693	0.00014354	0	0	0	0	0	0	0	0.000449438	0.000457154	0	0.000933416	0.000620251	0	0.000984693	0	0	0	0	0	0	0	0	0	0
Bacteria;Verrucomicrobia;Verrucomicrobiae;Chthoniobacterales;Chthoniobacteraceae;Candidatus Udaeobacter;	SWARM19_2181	24	0.0148215	0.0086694	0.00482825	0.0143527	0.0113752	0.00833619	0.00959838	0.00708783	0.0073068	0.00802568	0.00670493	0.00449843	0.00715619	0.00744301	0.00818484	0.00590816	0.0098432	0.00749446	0.00916076	0.00706176	0.0148215	0.00971675	0.0130745	0.00935829	0.00974881	0.00697906
Bacteria;Verrucomicrobia;Verrucomicrobiae;Chthoniobacterales;Chthoniobacteraceae;Candidatus Udaeobacter;	SWARM219_197	4	0.00667898	0.000856618	0	0.00667898	0.00656264	0	0	0	0	0	0	0	0	0	0	0	0	0	0	0	0.00148215	0	0	0	0.00583505	0
Bacteria;Verrucomicrobia;Verrucomicrobiae;Chthoniobacterales;Chthoniobacteraceae;Candidatus Udaeobacter;	SWARM295_117	4	0.00434176	0.000526657	0	0	0	0	0	0	0	0	0	0	0	0.00434176	0.00170518	0	0	0	0	0	0.00277098	0	0	0	0	0.00382187
Bacteria;Verrucomicrobia;Verrucomicrobiae;Chthoniobacterales;Chthoniobacteraceae;Candidatus Udaeobacter;	SWARM565_36	2	0.00246533	0.000145352	0	0	0	0	0	0.00246533	0	0	0	0	0	0	0.00102311	0	0	0	0	0	0	0	0	0	0	0
Bacteria;Verrucomicrobia;Verrucomicrobiae;Chthoniobacterales;Chthoniobacteraceae;Candidatus Udaeobacter;	SWARM612_31	1	0.00157464	6.56101e-05	0	0	0	0	0	0	0	0	0.00157464	0	0	0	0	0	0	0	0	0	0	0	0	0	0	0
Bacteria;Verrucomicrobia;Verrucomicrobiae;Chthoniobacterales;Chthoniobacteraceae;Candidatus Udaeobacter;	SWARM977_7	1	0.000355565	1.48152e-05	0	0	0	0	0	0	0	0	0.000355565	0	0	0	0	0	0	0	0	0	0	0	0	0	0	0
Bacteria;Verrucomicrobia;Verrucomicrobiae;Chthoniobacterales;Chthoniobacteraceae;Chthoniobacter;	SWARM1021_6	1	0.000385233	1.60514e-05	0	0	0	0	0	0	0	0.000385233	0	0	0	0	0	0	0	0	0	0	0	0	0	0	0	0
Bacteria;Verrucomicrobia;Verrucomicrobiae;Chthoniobacterales;Chthoniobacteraceae;Chthoniobacter;	SWARM1050_5	1	0.000429812	1.79088e-05	0	0	0	0	0	0	0.000429812	0	0	0	0	0	0	0	0	0	0	0	0	0	0	0	0	0
Bacteria;Verrucomicrobia;Verrucomicrobiae;Chthoniobacterales;Chthoniobacteraceae;Chthoniobacter;	SWARM198_239	10	0.00431849	0.000846889	0	0	0	0	0	0	0	0.00179775	0.00228577	0.00431849	0.0023854	0	0	0	0.000915646	0.00306592	0	0	0.00103106	0.00220002	0	0.00190985	0	0.00041542
Bacteria;Verrucomicrobia;Verrucomicrobiae;Chthoniobacterales;Chthoniobacteraceae;Chthoniobacter;	SWARM210_218	4	0.00976896	0.00096964	0	0	0	0	0	0	0.00232098	0	0	0	0	0.00976896	0.00554182	0.0056396	0	0	0	0	0	0	0	0	0	0
Bacteria;Verrucomicrobia;Verrucomicrobiae;Chthoniobacterales;Chthoniobacteraceae;Chthoniobacter;	SWARM217_203	10	0.00277338	0.000742817	0.0016554	0.00170527	0	0.00148453	0	0.000821777	0.00249291	0.00102729	0.00106669	0	0	0	0	0	0	0	0	0	0.00212656	0	0.00277338	0.0026738	0	0
Bacteria;Verrucomicrobia;Verrucomicrobiae;Chthoniobacterales;Chthoniobacteraceae;Chthoniobacter;	SWARM234_180	7	0.00286456	0.000631575	0	0	0	0	0	0	0.00283676	0.00154093	0.00187941	0	0	0	0	0.00286456	0.00171684	0	0	0	0	0	0	0.00190985	0	0.00240944
Bacteria;Verrucomicrobia;Verrucomicrobiae;Chthoniobacterales;Chthoniobacteraceae;Chthoniobacter;	SWARM382_75	5	0.00442855	0.000327723	0	0	0	0	0	0	0	0.00070626	0.000660334	0	0.000829703	0.0012405	0	0	0	0.00442855	0	0	0	0	0	0	0	0
Bacteria;Verrucomicrobia;Verrucomicrobiae;Chthoniobacterales;Chthoniobacteraceae;Chthoniobacter;	SWARM448_56	3	0.00527214	0.000415551	0	0	0	0	0	0	0	0	0	0	0.00228168	0.00527214	0	0	0	0	0	0	0	0	0	0	0.00241941	0
Bacteria;Verrucomicrobia;Verrucomicrobiae;Chthoniobacterales;Chthoniobacteraceae;Chthoniobacter;	SWARM458_54	1	0.0048583	0.000202429	0	0	0	0	0	0	0	0	0	0.0048583	0	0	0	0	0	0	0	0	0	0	0	0	0	0
Bacteria;Verrucomicrobia;Verrucomicrobiae;Chthoniobacterales;Chthoniobacteraceae;Chthoniobacter;	SWARM530_40	1	0.00341035	0.000142098	0	0	0	0	0	0	0	0	0	0	0	0	0.00341035	0	0	0	0	0	0	0	0	0	0	0
Bacteria;Verrucomicrobia;Verrucomicrobiae;Chthoniobacterales;Chthoniobacteraceae;Chthoniobacter;	SWARM534_39	1	0.00372151	0.000155063	0	0	0	0	0	0	0	0	0	0	0	0.00372151	0	0	0	0	0	0	0	0	0	0	0	0
Bacteria;Verrucomicrobia;Verrucomicrobiae;Chthoniobacterales;Chthoniobacteraceae;Chthoniobacter;	SWARM588_33	2	0.00291673	0.000156436	0	0	0.00291673	0	0	0	0	0	0	0	0	0	0	0	0	0	0	0	0.000837737	0	0	0	0	0
Bacteria;Verrucomicrobia;Verrucomicrobiae;Chthoniobacterales;Chthoniobacteraceae;Chthoniobacter;	SWARM615_31	1	0.00264302	0.000110126	0	0	0	0	0	0	0	0	0	0	0	0	0.00264302	0	0	0	0	0	0	0	0	0	0	0
Bacteria;Verrucomicrobia;Verrucomicrobiae;Chthoniobacterales;Chthoniobacteraceae;Chthoniobacter;	SWARM652_28	4	0.00183335	0.000197237	0	0	0.0016042	0	0.000631473	0	0	0	0	0	0	0	0	0	0	0	0	0	0	0.00183335	0	0	0	0.000664673
Bacteria;Verrucomicrobia;Verrucomicrobiae;Chthoniobacterales;Chthoniobacteraceae;Chthoniobacter;	SWARM673_25	1	0.00259282	0.000108034	0	0	0	0	0	0	0	0	0	0	0.00259282	0	0	0	0	0	0	0	0	0	0	0	0	0
Bacteria;Verrucomicrobia;Verrucomicrobiae;Chthoniobacterales;Chthoniobacteraceae;Chthoniobacter;	SWARM711_22	1	0.00111749	4.6562e-05	0	0	0	0	0	0	0	0	0.00111749	0	0	0	0	0	0	0	0	0	0	0	0	0	0	0
Bacteria;Verrucomicrobia;Verrucomicrobiae;Chthoniobacterales;Chthoniobacteraceae;Chthoniobacter;	SWARM726_21	1	0.00217797	9.07488e-05	0	0	0	0	0	0	0	0	0	0	0.00217797	0	0	0	0	0	0	0	0	0	0	0	0	0
Bacteria;Verrucomicrobia;Verrucomicrobiae;Chthoniobacterales;Chthoniobacteraceae;Chthoniobacter;	SWARM788_17	1	0.00263607	0.000109836	0	0	0	0	0	0	0	0	0	0	0	0.00263607	0	0	0	0	0	0	0	0	0	0	0	0
Bacteria;Verrucomicrobia;Verrucomicrobiae;Pedosphaerales;Pedosphaeraceae;	SWARM1020_6	1	0.000385233	1.60514e-05	0	0	0	0	0	0	0	0.000385233	0	0	0	0	0	0	0	0	0	0	0	0	0	0	0	0
Bacteria;Verrucomicrobia;Verrucomicrobiae;Verrucomicrobiales;Rubritaleaceae;Luteolibacter;	SWARM1091_4	1	0.000414852	1.72855e-05	0	0	0	0	0	0	0	0	0	0	0.000414852	0	0	0	0	0	0	0	0	0	0	0	0	0
Unclassified;	SWARM1001_7	1	0.000498114	2.07548e-05	0	0	0	0	0	0	0	0	0	0	0	0	0	0	0	0	0	0	0	0	0	0	0.000498114	0
Unclassified;	SWARM1007_6	2	0.000568424	2.96143e-05	0	0.000568424	0	0	0	0	0	0	0	0	0	0	0	0	0	0	0	0	0	0	0	0	0.000142318	0
Unclassified;	SWARM1043_6	1	0.000498504	2.0771e-05	0	0	0	0	0	0	0	0	0	0	0	0	0	0	0	0	0	0	0	0	0	0	0	0.000498504
Unclassified;	SWARM1048_5	1	0.000631473	2.63114e-05	0	0	0	0	0.000631473	0	0	0	0	0	0	0	0	0	0	0	0	0	0	0	0	0	0	0
Unclassified;	SWARM1063_5	1	0.000990491	4.12705e-05	0	0	0	0	0	0	0	0	0	0	0	0	0	0	0	0	0	0	0	0	0.000990491	0	0	0
Unclassified;	SWARM1064_5	1	0.000954927	3.97886e-05	0	0	0	0	0	0	0	0	0	0	0	0	0	0	0	0	0	0	0	0	0	0.000954927	0	0
Unclassified;	SWARM1081_4	1	0.000343849	1.43271e-05	0	0	0	0	0	0	0.000343849	0	0	0	0	0	0	0	0	0	0	0	0	0	0	0	0	0
Unclassified;	SWARM1083_4	1	0.000256822	1.07009e-05	0	0	0	0	0	0	0	0.000256822	0	0	0	0	0	0	0	0	0	0	0	0	0	0	0	0
Unclassified;	SWARM1084_4	1	0.000256822	1.07009e-05	0	0	0	0	0	0	0	0.000256822	0	0	0	0	0	0	0	0	0	0	0	0	0	0	0	0
Unclassified;	SWARM1086_4	1	0.00020318	8.46582e-06	0	0	0	0	0	0	0	0	0.00020318	0	0	0	0	0	0	0	0	0	0	0	0	0	0	0
Unclassified;	SWARM1089_4	1	0.000359874	1.49948e-05	0	0	0	0	0	0	0	0	0	0.000359874	0	0	0	0	0	0	0	0	0	0	0	0	0	0
Unclassified;	SWARM1094_4	1	0.000341035	1.42098e-05	0	0	0	0	0	0	0	0	0	0	0	0	0.000341035	0	0	0	0	0	0	0	0	0	0	0
Unclassified;	SWARM1096_4	1	0.000457823	1.9076e-05	0	0	0	0	0	0	0	0	0	0	0	0	0	0	0.000457823	0	0	0	0	0	0	0	0	0
Unclassified;	SWARM1097_4	1	0.000457823	1.9076e-05	0	0	0	0	0	0	0	0	0	0	0	0	0	0	0.000457823	0	0	0	0	0	0	0	0	0
Unclassified;	SWARM1099_4	1	0.000257765	1.07402e-05	0	0	0	0	0	0	0	0	0	0	0	0	0	0	0	0	0	0	0.000257765	0	0	0	0	0
Unclassified;	SWARM1101_4	1	0.000284637	1.18599e-05	0	0	0	0	0	0	0	0	0	0	0	0	0	0	0	0	0	0	0	0	0	0	0.000284637	0
Unclassified;	SWARM1110_3	1	0.000192616	8.02568e-06	0	0	0	0	0	0	0	0.000192616	0	0	0	0	0	0	0	0	0	0	0	0	0	0	0	0
Unclassified;	SWARM1113_3	1	0.000311139	1.29641e-05	0	0	0	0	0	0	0	0	0	0	0.000311139	0	0	0	0	0	0	0	0	0	0	0	0	0
Unclassified;	SWARM1114_3	1	0.000311139	1.29641e-05	0	0	0	0	0	0	0	0	0	0	0.000311139	0	0	0	0	0	0	0	0	0	0	0	0	0
Unclassified;	SWARM1115_3	1	0.000255776	1.06573e-05	0	0	0	0	0	0	0	0	0	0	0	0	0.000255776	0	0	0	0	0	0	0	0	0	0	0
Unclassified;	SWARM1116_3	1	0.000255776	1.06573e-05	0	0	0	0	0	0	0	0	0	0	0	0	0.000255776	0	0	0	0	0	0	0	0	0	0	0
Unclassified;	SWARM1122_3	1	0.000594295	2.47623e-05	0	0	0	0	0	0	0	0	0	0	0	0	0	0	0	0	0	0	0	0	0.000594295	0	0	0
Unclassified;	SWARM1128_2	1	0.000291673	1.2153e-05	0	0	0.000291673	0	0	0	0	0	0	0	0	0	0	0	0	0	0	0	0	0	0	0	0	0
Unclassified;	SWARM1134_2	1	0.000205444	8.56018e-06	0	0	0	0	0	0.000205444	0	0	0	0	0	0	0	0	0	0	0	0	0	0	0	0	0	0
Unclassified;	SWARM1136_2	1	0.00010159	4.23291e-06	0	0	0	0	0	0	0	0	0.00010159	0	0	0	0	0	0	0	0	0	0	0	0	0	0	0
Unclassified;	SWARM1139_2	1	0.000179937	7.49738e-06	0	0	0	0	0	0	0	0	0	0.000179937	0	0	0	0	0	0	0	0	0	0	0	0	0	0
Unclassified;	SWARM1140_2	1	0.000310126	1.29219e-05	0	0	0	0	0	0	0	0	0	0	0	0.000310126	0	0	0	0	0	0	0	0	0	0	0	0
Unclassified;	SWARM1141_2	1	0.000170518	7.1049e-06	0	0	0	0	0	0	0	0	0	0	0	0	0.000170518	0	0	0	0	0	0	0	0	0	0	0
Unclassified;	SWARM1145_2	1	0.000381971	1.59155e-05	0	0	0	0	0	0	0	0	0	0	0	0	0	0	0	0	0	0	0	0	0	0.000381971	0	0
Unclassified;	SWARM1146_2	1	0.000142318	5.92993e-06	0	0	0	0	0	0	0	0	0	0	0	0	0	0	0	0	0	0	0	0	0	0	0.000142318	0
Unclassified;	SWARM146_345	19	0.00305893	0.00144997	0.00206925	0.00127895	0.00189587	0	0.000884062	0	0.00232098	0.00147673	0.00121908	0.00305893	0	0	0.00204621	0.00143228	0.00286139	0	0.00206856	0.00193852	0.00180436	0.00137501	0.00217908	0.00229183	0.00135202	0.00124626
Unclassified;	SWARM159_310	14	0.00456937	0.00122983	0.00179335	0	0.00189587	0	0	0.00123267	0	0.00134831	0.000711129	0	0	0	0	0.00259601	0.00228912	0.00272526	0.00398936	0.00456937	0.00103106	0.00247502	0	0	0.00128087	0.0015786
Unclassified;	SWARM264_143	7	0.00214906	0.000460325	0	0	0	0	0	0	0.00214906	0	0.000609539	0.00107962	0.00186683	0	0.00204621	0	0	0	0	0	0	0	0.00138669	0.00190985	0	0
Unclassified;	SWARM284_127	10	0.00264302	0.000500852	0	0	0	0.000799361	0.000631473	0.000410889	0.00103155	0	0.000558744	0	0	0	0.00264302	0	0.00125901	0	0.00103428	0	0.00193324	0	0	0.00171887	0	0
Unclassified;	SWARM292_118	5	0.00289559	0.000383554	0	0	0	0	0	0.000821777	0	0	0.00172703	0	0.00197055	0	0	0.00179035	0	0.00289559	0	0	0	0	0	0	0	0
Unclassified;	SWARM306_112	6	0.00274694	0.000412476	0	0	0	0	0	0.00164355	0	0.000898876	0	0	0	0	0.00110836	0.00214842	0.00274694	0	0	0	0.00135327	0	0	0	0	0
Unclassified;	SWARM309_109	6	0.00331164	0.000406509	0	0	0	0.00331164	0	0	0	0	0.000609539	0	0	0	0	0	0.00137347	0	0	0	0.00122438	0.00174168	0	0	0	0.00149551
Unclassified;	SWARM317_102	12	0.00277848	0.000476256	0	0.000426318	0.000875018	0	0.00277848	0.000719055	0.000257887	0.00128411	0.000152385	0	0	0.00201582	0	0.000179035	0.00160238	0.000681315	0	0	0	0.000458337	0	0	0	0
Unclassified;	SWARM333_95	7	0.00356577	0.000390442	0	0	0	0	0	0	0.00146136	0	0.000965104	0.00062978	0	0	0	0	0	0	0	0	0.000579972	0.00174168	0.00356577	0	0.000426955	0
Unclassified;	SWARM34_1163	24	0.0116878	0.00635955	0.0102083	0.00781583	0.0113752	0.00776522	0.00909321	0.00667694	0.004556	0.00622793	0.0030477	0.00197931	0.0032151	0.00434176	0.00707648	0.0035807	0.00652398	0.00493953	0.00694444	0.0060925	0.00637969	0.00614172	0.0116878	0.00687548	0.00576389	0.00432037
Unclassified;	SWARM346_90	11	0.00135202	0.000366059	0.0005518	0.00127895	0.000875018	0	0	0.00112994	0.000343849	0.000834671	0.000558744	0	0	0	0	0.000537105	0	0	0	0	0.000773296	0.000550005	0	0	0.00135202	0
Unclassified;	SWARM395_71	5	0.00263085	0.000259738	0	0	0	0	0	0	0	0.0011557	0	0	0	0	0	0.000626623	0	0	0	0.00263085	0.000966619	0	0	0	0.00085391	0
Unclassified;	SWARM409_64	5	0.0016042	0.000205869	0	0	0.0016042	0	0	0	0	0.000898876	0	0	0.00072599	0	0	0	0	0	0	0	0.000644413	0	0	0	0.00106739	0
Unclassified;	SWARM433_58	9	0.00171292	0.000237614	0.00096565	0.000426318	0.000437509	0.00171292	0	0	0	0	0.00030477	0	0	0	0	0.00035807	0	0	0	0	0.000257765	0	0.000990491	0	0	0.000249252
Unclassified;	SWARM466_52	4	0.00127895	0.000170827	0	0.00127895	0	0	0	0	0	0.00109149	0.000812719	0	0	0	0	0	0	0	0	0	0	0.000916674	0	0	0	0
Unclassified;	SWARM471_51	9	0.000773661	0.000165701	0	0	0	0	0	0.000205444	0.000773661	0.00070626	0.000253975	0	0.000207426	0	0.000596811	0	0	0	0	0	0.000193324	0.000458337	0	0	0	0.000581589
Unclassified;	SWARM474_50	6	0.00112994	0.000204268	0	0.000852636	0	0.000799361	0.000757767	0.00112994	0	0	0	0	0	0	0	0	0	0	0	0	0.000579972	0	0	0	0.000782751	0
Unclassified;	SWARM501_46	1	0.0029643	0.000123512	0	0	0	0	0	0	0	0	0	0	0	0	0	0	0	0	0	0	0.0029643	0	0	0	0	0
Unclassified;	SWARM506_45	2	0.00199246	0.000155781	0	0	0	0	0	0.00174628	0	0	0	0	0	0	0	0	0	0	0	0	0	0	0	0	0.00199246	0
Unclassified;	SWARM52_925	9	0.040018	0.00273247	0.0008277	0	0.00291673	0.00102775	0	0.00133539	0	0	0	0	0	0	0	0	0	0	0	0	0.040018	0.0036667	0.000594295	0	0.0149434	0.000249252
Unclassified;	SWARM553_37	2	0.00298423	0.000208539	0	0.00298423	0	0	0.00202071	0	0	0	0	0	0	0	0	0	0	0	0	0	0	0	0	0	0	0
Unclassified;	SWARM564_36	5	0.00285486	0.000309385	0	0	0	0.00285486	0.000884062	0.00267078	0	0	0	0	0	0	0	0	0.000572279	0	0.000443262	0	0	0	0	0	0	0
Unclassified;	SWARM583_34	4	0.00127888	0.000148427	0	0	0	0	0	0	0	0	0	0	0	0	0.00127888	0	0	0	0	0	0.00051553	0	0	0	0.00085391	0.000913925
Unclassified;	SWARM603_32	3	0.00221545	0.000137468	0	0	0	0	0	0	0	0	0.000457154	0	0	0	0	0.000626623	0	0	0	0.00221545	0	0	0	0	0	0
Unclassified;	SWARM610_31	7	0.000594295	0.000110037	0	0	0	0	0	0	0	0.000256822	0.00030477	0	0	0	0	0.000537105	0.000228912	0	0	0	0.000386648	0	0.000594295	0	0	0.000332336
Unclassified;	SWARM613_31	5	0.00356577	0.000261978	0	0	0	0.00102775	0	0	0	0	0	0	0.000311139	0.0012405	0	0	0	0	0	0	0	0	0.00356577	0	0.000142318	0
Unclassified;	SWARM622_30	4	0.000711592	8.45978e-05	0	0	0	0	0	0	0.000257887	0	0	0	0	0	0	0	0	0	0	0	0	0	0.000396197	0	0.000711592	0.000664673
Unclassified;	SWARM628_29	1	0.000355796	1.48248e-05	0	0	0	0	0	0	0	0	0	0	0	0	0	0	0	0	0	0	0	0	0	0	0.000355796	0
Unclassified;	SWARM640_29	2	0.00167547	9.11025e-05	0	0	0	0	0	0	0	0	0	0	0	0	0	0	0	0.000510986	0	0	0.00167547	0	0	0	0	0
Unclassified;	SWARM656_27	7	0.000830841	0.000194001	0	0	0	0	0	0.000719055	0.000429812	0.000577849	0	0	0	0	0.000767329	0	0.000686735	0	0	0	0.000644413	0	0	0	0	0.000830841
Unclassified;	SWARM683_24	3	0.000913555	9.05959e-05	0	0	0	0.000913555	0	0.000616333	0	0	0	0	0	0	0	0	0	0	0	0	0.000644413	0	0	0	0	0
Unclassified;	SWARM729_21	1	0.00149434	6.22643e-05	0	0	0	0	0	0	0	0	0	0	0	0	0	0	0	0	0	0	0	0	0	0	0.00149434	0
Unclassified;	SWARM737_20	2	0.0022733	0.000100091	0	0	0	0	0.0022733	0	0	0	0	0	0	0	0	0	0	0	0	0	0.000128883	0	0	0	0	0
Unclassified;	SWARM750_19	2	0.000640433	4.10118e-05	0	0	0	0	0	0	0.000343849	0	0	0	0	0	0	0	0	0	0	0	0	0	0	0	0.000640433	0
Unclassified;	SWARM777_18	3	0.000644413	6.55486e-05	0	0	0	0	0	0	0	0	0	0	0	0	0	0	0	0	0	0	0.000644413	0	0	0.000572956	0.000355796	0
Unclassified;	SWARM781_17	3	0.00108009	0.000105147	0	0.000568424	0.000875018	0	0	0	0	0	0	0	0	0	0	0	0	0	0	0	0	0	0	0	0	0.00108009
Unclassified;	SWARM789_17	2	0.00170569	9.18415e-05	0	0	0	0	0	0	0	0	0	0	0	0.00170569	0	0	0	0	0	0	0	0	0	0	0	0.000498504
Unclassified;	SWARM804_16	1	0.00143228	5.96783e-05	0	0	0	0	0	0	0	0	0	0	0	0	0	0.00143228	0	0	0	0	0	0	0	0	0	0
Unclassified;	SWARM831_14	2	0.000757767	5.92683e-05	0	0	0	0	0.000757767	0	0	0	0	0	0	0	0	0	0	0	0	0	0	0	0	0	0	0.000664673
Unclassified;	SWARM857_13	1	0.00148453	6.18553e-05	0	0	0	0.00148453	0	0	0	0	0	0	0	0	0	0	0	0	0	0	0	0	0	0	0	0
Unclassified;	SWARM896_11	1	0.0016042	6.68417e-05	0	0	0.0016042	0	0	0	0	0	0	0	0	0	0	0	0	0	0	0	0	0	0	0	0	0
Unclassified;	SWARM909_11	1	0.00170569	7.10705e-05	0	0	0	0	0	0	0	0	0	0	0	0.00170569	0	0	0	0	0	0	0	0	0	0	0	0
Unclassified;	SWARM913_11	1	0.000913925	3.80802e-05	0	0	0	0	0	0	0	0	0	0	0	0	0	0	0	0	0	0	0	0	0	0	0	0.000913925
Unclassified;	SWARM928_9	1	0.000295508	1.23128e-05	0	0	0	0	0	0	0	0	0	0	0	0	0	0	0	0	0.000295508	0	0	0	0	0	0	0
Unclassified;	SWARM930_9	2	0.000570972	4.09108e-05	0	0	0	0.000570972	0	0.000410889	0	0	0	0	0	0	0	0	0	0	0	0	0	0	0	0	0	0
Unclassified;	SWARM940_9	2	0.00041542	2.80494e-05	0	0	0	0	0	0	0	0	0	0	0	0	0	0	0	0	0	0	0.000257765	0	0	0	0	0.00041542
Unclassified;	SWARM942_9	1	0.000747757	3.11565e-05	0	0	0	0	0	0	0	0	0	0	0	0	0	0	0	0	0	0	0	0	0	0	0	0.000747757
Unclassified;	SWARM951_8	1	0.000687699	2.86541e-05	0	0	0	0	0	0	0.000687699	0	0	0	0	0	0	0	0	0	0	0	0	0	0	0	0	0
Unclassified;	SWARM958_8	1	0.000829703	3.4571e-05	0	0	0	0	0	0	0	0	0	0	0.000829703	0	0	0	0	0	0	0	0	0	0	0	0	0
Unclassified;	SWARM996_7	1	0.000641672	2.67363e-05	0	0	0	0	0	0	0	0	0	0	0	0	0	0	0	0	0	0	0	0.000641672	0	0	0	0

## Sheet: Metagenomes_relative abundance
Taxonomy	MAX	AVERAGE	Avdat_B20	Avdat_F08	Avdat_G19	Avdat_C15_24h	Avdat_F12_24h
Archaea;Thaumarchaeota;Soil Crenarchaeotic Group(SCG);Crenarchaeota	0.00018085	3.617e-05	0.00018085	0	0	0	0
Archaea;Thaumarchaeota;Soil Crenarchaeotic Group(SCG);uncultured archaeon	0.00153723	0.00069541	0.00153723	0.000181826	0.000334113	0.0009375	0.000486381
Archaea;Thaumarchaeota;Soil Crenarchaeotic Group(SCG);uncultured crenarchaeote	0.000625	0.000125	0	0	0	0.000625	0
Archaea;Thaumarchaeota;Soil Crenarchaeotic Group(SCG);uncultured crenarchaeote TREC89-34	0.000101728	2.03456e-05	0.000101728	0	0	0	0
Archaea;Thaumarchaeota;Soil Crenarchaeotic Group(SCG);Unknown Order;Unknown Family;Candidatus Nitrososphaera	0.000810636	0.000162127	0	0	0	0	0.000810636
Bacteria;Acidobacteria;Blastocatellia;Blastocatellales;Blastocatellaceae (Subgroup 4);11-24	7.15956e-05	1.43191e-05	0	0	7.15956e-05	0	0
Bacteria;Acidobacteria;Blastocatellia;Blastocatellales;Blastocatellaceae (Subgroup 4);Blastocatella	0.00261376	0.00170739	0.00127725	0.00261376	0.000501169	0.001875	0.00226978
Bacteria;Acidobacteria;Blastocatellia;Blastocatellales;Blastocatellaceae (Subgroup 4);DS-100	9.54608e-05	1.90922e-05	0	0	9.54608e-05	0	0
Bacteria;Acidobacteria;Blastocatellia;Blastocatellales;Blastocatellaceae (Subgroup 4);Elev-16S-573	0.000486381	0.000158411	0.00021476	9.09132e-05	0	0	0.000486381
Bacteria;Acidobacteria;Blastocatellia;Blastocatellales;Blastocatellaceae (Subgroup 4);RB41	0.000477304	0.000152123	0.000146941	0.00013637	0.000477304	0	0
Bacteria;Acidobacteria;Blastocatellia;Blastocatellales;Blastocatellaceae (Subgroup 4);uncultured	0.000453439	0.000208631	0.000226063	0.000363653	0.000453439	0	0
Bacteria;Acidobacteria;Holophagae;Acanthopleuribacterales;Acanthopleuribacteraceae;Acanthopleuribacter	3.39094e-05	6.78188e-06	3.39094e-05	0	0	0	0
Bacteria;Acidobacteria;Holophagae;Holophagae Incertae Sedis;Unknown Family;Thermoanaerobaculum	9.54608e-05	1.90922e-05	0	0	9.54608e-05	0	0
Bacteria;Acidobacteria;Holophagae;Holophagales;Holophagaceae;uncultured bacterium	0.000340925	0.000109632	0.000135638	0.000340925	7.15956e-05	0	0
Bacteria;Acidobacteria;Holophagae;Subgroup 10;Sva0725;uncultured bacterium	9.54608e-05	1.90922e-05	0	0	9.54608e-05	0	0
Bacteria;Acidobacteria;Holophagae;Subgroup 7;uncultured Acidobacteria bacterium	7.15956e-05	1.43191e-05	0	0	7.15956e-05	0	0
Bacteria;Acidobacteria;Holophagae;Subgroup 7;uncultured bacterium	7.15956e-05	1.43191e-05	0	0	7.15956e-05	0	0
Bacteria;Acidobacteria;Solibacteres;Solibacterales;Solibacteraceae (Subgroup 3);Bryobacter	0.00102277	0.000380895	0.000452126	0.00102277	0.000429574	0	0
Bacteria;Acidobacteria;Subgroup 17;uncultured Acidobacteria bacterium	0.000214787	5.42605e-05	5.65157e-05	0	0.000214787	0	0
Bacteria;Acidobacteria;Subgroup 17;uncultured bacterium	0.0003125	0.000114248	6.78188e-05	0	0.000190922	0.0003125	0
Bacteria;Acidobacteria;Subgroup 2;uncultured bacterium	7.15956e-05	1.43191e-05	0	0	7.15956e-05	0	0
Bacteria;Acidobacteria;Subgroup 2;uncultured prokaryote	5.65157e-05	1.13031e-05	5.65157e-05	0	0	0	0
Bacteria;Acidobacteria;Subgroup 6;uncultured Acidobacteria bacterium	0.000363653	0.000120959	0.000169547	0.000363653	7.15956e-05	0	0
Bacteria;Acidobacteria;Subgroup 6;uncultured Acidobacteriaceae bacterium	0.000113642	2.27283e-05	0	0.000113642	0	0	0
Bacteria;Acidobacteria;Subgroup 6;uncultured bacterium	0.000668226	0.000546276	0.000452126	0.000522751	0.000668226	0.000520833	0.000567445
Bacteria;Acidobacteria;Subgroup 6;uncultured soil bacterium	0.000159098	4.99047e-05	9.04251e-05	0.000159098	0	0	0
Bacteria;Actinobacteria;Acidimicrobiia;Acidimicrobiales;Acidimicrobiaceae;CL500-29 marine group	0.00113642	0.00041769	0.000474732	0.00113642	0.000477304	0	0
Bacteria;Actinobacteria;Acidimicrobiia;Acidimicrobiales;Acidimicrobiaceae;Ilumatobacter	7.15956e-05	1.43191e-05	0	0	7.15956e-05	0	0
Bacteria;Actinobacteria;Acidimicrobiia;Acidimicrobiales;Acidimicrobiaceae;uncultured	0.00412868	0.00154697	0.00154853	0.00140915	0.00412868	0	0.000648508
Bacteria;Actinobacteria;Acidimicrobiia;Acidimicrobiales;Acidimicrobiales Incertae Sedis;Aciditerrimonas	0.000113642	5.0863e-05	4.52126e-05	0.000113642	9.54608e-05	0	0
Bacteria;Actinobacteria;Acidimicrobiia;Acidimicrobiales;Acidimicrobiales Incertae Sedis;Candidatus Microthrix	0.000227283	7.10789e-05	5.65157e-05	0.000227283	7.15956e-05	0	0
Bacteria;Actinobacteria;Acidimicrobiia;Acidimicrobiales;Iamiaceae;Iamia	0.000772762	0.000252772	0.00018085	0.000772762	0.000310248	0	0
Bacteria;Actinobacteria;Acidimicrobiia;Acidimicrobiales;OM1 clade;Candidatus Actinomarina	7.15956e-05	1.43191e-05	0	0	7.15956e-05	0	0
Bacteria;Actinobacteria;Acidimicrobiia;Acidimicrobiales;Sva0996 marine group;uncultured bacterium	6.81849e-05	1.3637e-05	0	6.81849e-05	0	0	0
Bacteria;Actinobacteria;Acidimicrobiia;Acidimicrobiales;uncultured bacterium	0.000167056	6.28971e-05	5.65157e-05	9.09132e-05	0.000167056	0	0
Bacteria;Actinobacteria;Acidimicrobiia;Acidimicrobiales;uncultured;bacterium YC-ZSS-LKJ199	0.000243191	0.000140769	0.000135638	0.000181826	0.000143191	0	0.000243191
Bacteria;Actinobacteria;Acidimicrobiia;Acidimicrobiales;uncultured;uncultured Acidimicrobiales bacterium	0.000286383	8.45017e-05	4.52126e-05	9.09132e-05	0.000286383	0	0
Bacteria;Actinobacteria;Acidimicrobiia;Acidimicrobiales;uncultured;uncultured Acidimicrobidae bacterium	0.000181826	4.54078e-05	4.52126e-05	0.000181826	0	0	0
Bacteria;Actinobacteria;Acidimicrobiia;Acidimicrobiales;uncultured;uncultured Acidimicrobineae bacterium	0.000113642	2.27283e-05	0	0.000113642	0	0	0
Bacteria;Actinobacteria;Acidimicrobiia;Acidimicrobiales;uncultured;uncultured Aciditerrimonas sp.	0.000271275	5.42551e-05	0.000271275	0	0	0	0
Bacteria;Actinobacteria;Acidimicrobiia;Acidimicrobiales;uncultured;uncultured actinobacterium	0.00206828	0.00088962	0.00123204	0.00206828	0.000835282	0.0003125	0
Bacteria;Actinobacteria;Acidimicrobiia;Acidimicrobiales;uncultured;uncultured Actinomycetales bacterium	0.00027274	0.000104035	5.65157e-05	0.00027274	0.000190922	0	0
Bacteria;Actinobacteria;Acidimicrobiia;Acidimicrobiales;uncultured;uncultured bacterium	0.0270694	0.0174851	0.0198709	0.0270694	0.0229106	0.00833333	0.00924125
Bacteria;Actinobacteria;Acidimicrobiia;Acidimicrobiales;uncultured;uncultured Iamia sp.	0.000143191	5.13666e-05	0	0.000113642	0.000143191	0	0
Bacteria;Actinobacteria;Acidimicrobiia;Acidimicrobiales;uncultured;uncultured soil bacterium	0.000214787	0.000104165	0.000146941	0.000159098	0.000214787	0	0
Bacteria;Actinobacteria;Acidimicrobiia;Acidimicrobiales;uncultured;wastewater metagenome	9.54608e-05	4.85535e-05	7.9122e-05	6.81849e-05	9.54608e-05	0	0
Bacteria;Actinobacteria;Actinobacteria;Actinomycetales;Actinomycetaceae;Actinomyces	0.000340925	0.000133749	0.000113031	0.000340925	0.000214787	0	0
Bacteria;Actinobacteria;Actinobacteria;Catenulisporales;Actinospicaceae;Actinospica	3.39094e-05	6.78188e-06	3.39094e-05	0	0	0	0
Bacteria;Actinobacteria;Actinobacteria;Corynebacteriales;Amycolicicoccus sp. LNNU 331112	0.000324254	0.00014429	0.000101728	0.000295468	0	0	0.000324254
Bacteria;Actinobacteria;Actinobacteria;Corynebacteriales;Corynebacteriaceae;Corynebacterium 1	0.00235084	0.00127333	0.000599066	0.00127279	0.000477304	0.00166667	0.00235084
Bacteria;Actinobacteria;Actinobacteria;Corynebacteriales;Corynebacteriales Incertae Sedis;Tomitella	0.000113642	2.27283e-05	0	0.000113642	0	0	0
Bacteria;Actinobacteria;Actinobacteria;Corynebacteriales;Dietziaceae;Dietzia	0.00027274	8.24308e-05	6.78188e-05	0.00027274	7.15956e-05	0	0
Bacteria;Actinobacteria;Actinobacteria;Corynebacteriales;Mycobacteriaceae;Amycolicicoccus	0.000636393	0.000183044	0.000135638	0.000636393	0.000143191	0	0
Bacteria;Actinobacteria;Actinobacteria;Corynebacteriales;Mycobacteriaceae;Mycobacterium	0.00536388	0.00356957	0.00206847	0.00536388	0.00257744	0.00354167	0.00429637
Bacteria;Actinobacteria;Actinobacteria;Corynebacteriales;Nocardiaceae;Gordonia	3.39094e-05	6.78188e-06	3.39094e-05	0	0	0	0
Bacteria;Actinobacteria;Actinobacteria;Corynebacteriales;Nocardiaceae;Nocardia	0.00013637	3.40559e-05	3.39094e-05	0.00013637	0	0	0
Bacteria;Actinobacteria;Actinobacteria;Corynebacteriales;Nocardiaceae;Rhodococcus	0.000886404	0.000364348	0.000339094	0.000886404	0.000190922	0	0.000405318
Bacteria;Actinobacteria;Actinobacteria;Corynebacteriales;Tsukamurellaceae;Tsukamurella	6.81849e-05	1.3637e-05	0	6.81849e-05	0	0	0
Bacteria;Actinobacteria;Actinobacteria;Frankiales;Acidothermaceae;Acidothermus	0.000729572	0.000406712	0.00018085	0.000363653	0.000238652	0.000520833	0.000729572
Bacteria;Actinobacteria;Actinobacteria;Frankiales;Cryptosporangiaceae;Cryptosporangium	0.00131824	0.000921792	0.000474732	0.00131824	0.000477304	0.00104167	0.00129702
Bacteria;Actinobacteria;Actinobacteria;Frankiales;Cryptosporangiaceae;Fodinicola	0.000567445	0.000304533	0.000305185	0.000363653	0.000286383	0	0.000567445
Bacteria;Actinobacteria;Actinobacteria;Frankiales;Frankiaceae;Frankia	0.000324254	0.000231037	0.000169547	0.000181826	0.000167056	0.0003125	0.000324254
Bacteria;Actinobacteria;Actinobacteria;Frankiales;Frankiaceae;Jatrophihabitans	0.00527421	0.0019928	0.00114162	0.000931861	0.00527421	0.0015625	0.00105383
Bacteria;Actinobacteria;Actinobacteria;Frankiales;Frankiaceae;uncultured bacterium	0.000181826	4.31472e-05	3.39094e-05	0.000181826	0	0	0
Bacteria;Actinobacteria;Actinobacteria;Frankiales;Geodermatophilaceae;Blastococcus	0.0422065	0.0283482	0.0360796	0.0422065	0.0213355	0.0188542	0.0232652
Bacteria;Actinobacteria;Actinobacteria;Frankiales;Geodermatophilaceae;Geodermatophilus	0.019069	0.0116422	0.0100259	0.019069	0.00849601	0.00854167	0.0120785
Bacteria;Actinobacteria;Actinobacteria;Frankiales;Geodermatophilaceae;Modestobacter	0.00810636	0.00579361	0.00491687	0.00743216	0.00288769	0.005625	0.00810636
Bacteria;Actinobacteria;Actinobacteria;Frankiales;Geodermatophilaceae;uncultured	0.000227283	9.82064e-05	0.000192153	0.000227283	7.15956e-05	0	0
Bacteria;Actinobacteria;Actinobacteria;Frankiales;Nakamurellaceae;Nakamurella	0.00194553	0.000825748	0.000316488	0.000636393	0.000501169	0.000729167	0.00194553
Bacteria;Actinobacteria;Actinobacteria;Frankiales;Sporichthyaceae;Sporichthya	0.000181826	8.30886e-05	9.04251e-05	0.000181826	0.000143191	0	0
Bacteria;Actinobacteria;Actinobacteria;Frankiales;Sporichthyaceae;uncultured	0.00283722	0.00201242	0.00119813	0.00270467	0.00155124	0.00177083	0.00283722
Bacteria;Actinobacteria;Actinobacteria;Frankiales;Sporichthyaceae;uncultured bacterium	0.000334113	0.000107636	9.04251e-05	0.000113642	0.000334113	0	0
Bacteria;Actinobacteria;Actinobacteria;Frankiales;Sporichthyaceae;uncultured Frankineae bacterium	0.000227283	7.56001e-05	7.9122e-05	0.000227283	7.15956e-05	0	0
Bacteria;Actinobacteria;Actinobacteria;Frankiales;Sporichthyaceae;uncultured Sporichthyaceae bacterium	0.00013637	4.98802e-05	0.000113031	0.00013637	0	0	0
Bacteria;Actinobacteria;Actinobacteria;Frankiales;uncultured;Halyomorpha halys (brown marmorated stink bug)	0.0136824	0.0059271	0.0043291	0.0136824	0.00386616	0.00208333	0.00567445
Bacteria;Actinobacteria;Actinobacteria;Frankiales;uncultured;uncultured actinobacterium	0.0144779	0.00652374	0.00408043	0.0144779	0.00365138	0.0034375	0.00697147
Bacteria;Actinobacteria;Actinobacteria;Frankiales;uncultured;uncultured bacterium	0.107891	0.0504671	0.035944	0.107891	0.023364	0.0275	0.0576362
Bacteria;Actinobacteria;Actinobacteria;Frankiales;uncultured;uncultured organism	0.00420474	0.00171954	0.000915554	0.00420474	0.000906878	0.000625	0.00194553
Bacteria;Actinobacteria;Actinobacteria;Frankiales;uncultured;uncultured Pseudonocardiaceae bacterium	7.15956e-05	1.43191e-05	0	0	7.15956e-05	0	0
Bacteria;Actinobacteria;Actinobacteria;Kineosporiales;Kineosporiaceae;Angustibacter	0.00154021	0.00100374	0.000497338	0.00143188	0.000715956	0.000833333	0.00154021
Bacteria;Actinobacteria;Actinobacteria;Kineosporiales;Kineosporiaceae;Kineococcus	0.00115914	0.000475936	0.000486035	0.00115914	0.000167056	0	0.000567445
Bacteria;Actinobacteria;Actinobacteria;Kineosporiales;Kineosporiaceae;Kineosporia	0.000282578	0.000156293	0.000282578	0.00013637	0.000119326	0	0.000243191
Bacteria;Actinobacteria;Actinobacteria;Kineosporiales;Kineosporiaceae;Pseudokineococcus	0.000250011	6.3566e-05	6.78188e-05	0.000250011	0	0	0
Bacteria;Actinobacteria;Actinobacteria;Kineosporiales;Kineosporiaceae;Quadrisphaera	0.003617	0.00218513	0.003617	0.00268194	0.00138418	0	0.00324254
Bacteria;Actinobacteria;Actinobacteria;Kineosporiales;Kineosporiaceae;uncultured bacterium	0.000227283	9.64494e-05	0.000135638	0.000227283	0.000119326	0	0
Bacteria;Actinobacteria;Actinobacteria;Micrococcales;Bogoriellaceae;Georgenia	0.000486381	0.000240424	0.000248669	0.000204555	0.000262517	0	0.000486381
Bacteria;Actinobacteria;Actinobacteria;Micrococcales;Cellulomonadaceae;Actinotalea	0.000613664	0.000240653	3.39094e-05	0.000613664	0	0.0003125	0.000243191
Bacteria;Actinobacteria;Actinobacteria;Micrococcales;Cellulomonadaceae;bacterium YC-ZSS-LKJ86	0.000181826	3.63653e-05	0	0.000181826	0	0	0
Bacteria;Actinobacteria;Actinobacteria;Micrococcales;Cellulomonadaceae;Cellulomonas	0.00631847	0.00210766	0.000565157	0.00631847	0.000644361	0.00114583	0.00186446
Bacteria;Actinobacteria;Actinobacteria;Micrococcales;Cellulomonadaceae;Oerskovia	3.39094e-05	6.78188e-06	3.39094e-05	0	0	0	0
Bacteria;Actinobacteria;Actinobacteria;Micrococcales;Cellulomonadaceae;Paraoerskovia	9.09132e-05	1.81826e-05	0	9.09132e-05	0	0	0
Bacteria;Actinobacteria;Actinobacteria;Micrococcales;Demequinaceae;Lysinimicrobium	0.00013637	2.7274e-05	0	0.00013637	0	0	0
Bacteria;Actinobacteria;Actinobacteria;Micrococcales;Dermabacteraceae;Brachybacterium	0.00013637	2.7274e-05	0	0.00013637	0	0	0
Bacteria;Actinobacteria;Actinobacteria;Micrococcales;Dermacoccaceae;Dermacoccus sp. PE3	6.81849e-05	1.3637e-05	0	6.81849e-05	0	0	0
Bacteria;Actinobacteria;Actinobacteria;Micrococcales;Dermatophilaceae;uncultured	0.00013637	2.7274e-05	0	0.00013637	0	0	0
Bacteria;Actinobacteria;Actinobacteria;Micrococcales;Intrasporangiaceae;Aquipuribacter	0.000972763	0.000510376	0.000305185	0.000772762	0.000501169	0	0.000972763
Bacteria;Actinobacteria;Actinobacteria;Micrococcales;Intrasporangiaceae;Arsenicicoccus	0.000159098	4.31228e-05	5.65157e-05	0.000159098	0	0	0
Bacteria;Actinobacteria;Actinobacteria;Micrococcales;Intrasporangiaceae;Intrasporangium	0.000324254	0.00013136	7.9122e-05	0.000181826	7.15956e-05	0	0.000324254
Bacteria;Actinobacteria;Actinobacteria;Micrococcales;Intrasporangiaceae;Knoellia	0.000101728	5.28474e-05	0.000101728	9.09132e-05	7.15956e-05	0	0
Bacteria;Actinobacteria;Actinobacteria;Micrococcales;Intrasporangiaceae;Lapillicoccus	6.81849e-05	1.3637e-05	0	6.81849e-05	0	0	0
Bacteria;Actinobacteria;Actinobacteria;Micrococcales;Intrasporangiaceae;Ornithinimicrobium	0.000204555	7.7081e-05	0.00018085	0.000204555	0	0	0
Bacteria;Actinobacteria;Actinobacteria;Micrococcales;Intrasporangiaceae;Phycicoccus	0.000648508	0.000278862	7.9122e-05	0.000250011	0	0.000416667	0.000648508
Bacteria;Actinobacteria;Actinobacteria;Micrococcales;Intrasporangiaceae;Terrabacter	0.000181826	9.66523e-05	0.000158244	0.000181826	0.000143191	0	0
Bacteria;Actinobacteria;Actinobacteria;Micrococcales;Intrasporangiaceae;Tetrasphaera	0.000648508	0.000282683	0.000192153	0.000477294	9.54608e-05	0	0.000648508
Bacteria;Actinobacteria;Actinobacteria;Micrococcales;Microbacteriaceae;Agromyces	0.000159098	4.08621e-05	4.52126e-05	0.000159098	0	0	0
Bacteria;Actinobacteria;Actinobacteria;Micrococcales;Microbacteriaceae;Cryobacterium	6.78188e-05	1.35638e-05	6.78188e-05	0	0	0	0
Bacteria;Actinobacteria;Actinobacteria;Micrococcales;Microbacteriaceae;Curtobacterium	0.000113642	2.95102e-05	3.39094e-05	0.000113642	0	0	0
Bacteria;Actinobacteria;Actinobacteria;Micrococcales;Microbacteriaceae;Frigoribacterium	0.000386381	0.000198054	0.000124335	0.000386381	0.000167056	0.0003125	0
Bacteria;Actinobacteria;Actinobacteria;Micrococcales;Microbacteriaceae;Galbitalea	6.78188e-05	1.35638e-05	6.78188e-05	0	0	0	0
Bacteria;Actinobacteria;Actinobacteria;Micrococcales;Microbacteriaceae;Leifsonia	0.000204555	6.47762e-05	0	0.000204555	0.000119326	0	0
Bacteria;Actinobacteria;Actinobacteria;Micrococcales;Microbacteriaceae;Leucobacter	0.000295468	7.26574e-05	6.78188e-05	0.000295468	0	0	0
Bacteria;Actinobacteria;Actinobacteria;Micrococcales;Microbacteriaceae;Marisediminicola	0.000113642	2.27283e-05	0	0.000113642	0	0	0
Bacteria;Actinobacteria;Actinobacteria;Micrococcales;Microbacteriaceae;Pseudoclavibacter	6.81849e-05	1.3637e-05	0	6.81849e-05	0	0	0
Bacteria;Actinobacteria;Actinobacteria;Micrococcales;Microbacteriaceae;uncultured actinobacterium	3.39094e-05	6.78188e-06	3.39094e-05	0	0	0	0
Bacteria;Actinobacteria;Actinobacteria;Micrococcales;Micrococcaceae;Acaricomes	0.000181826	7.25353e-05	0.00018085	0.000181826	0	0	0
Bacteria;Actinobacteria;Actinobacteria;Micrococcales;Micrococcaceae;Arthrobacter	0.00730183	0.00435041	0.00730183	0.00418201	0.0038423	0.00229167	0.00413424
Bacteria;Actinobacteria;Actinobacteria;Micrococcales;Micrococcaceae;Glutamicibacter	0.000324254	6.48508e-05	0	0	0	0	0.000324254
Bacteria;Actinobacteria;Actinobacteria;Micrococcales;Micrococcaceae;Kocuria	0.000486381	0.000232124	0.000146941	0.000431838	9.54608e-05	0	0.000486381
Bacteria;Actinobacteria;Actinobacteria;Micrococcales;Micrococcaceae;Micrococcus	9.04251e-05	3.24041e-05	9.04251e-05	0	7.15956e-05	0	0
Bacteria;Actinobacteria;Actinobacteria;Micrococcales;Micrococcaceae;Nesterenkonia	9.09132e-05	2.72252e-05	4.52126e-05	9.09132e-05	0	0	0
Bacteria;Actinobacteria;Actinobacteria;Micrococcales;Micrococcaceae;Paenarthrobacter	0.00013637	6.87206e-05	0.000135638	0.00013637	7.15956e-05	0	0
Bacteria;Actinobacteria;Actinobacteria;Micrococcales;Micrococcaceae;Paeniglutamicibacter	3.39094e-05	6.78188e-06	3.39094e-05	0	0	0	0
Bacteria;Actinobacteria;Actinobacteria;Micrococcales;Micrococcaceae;Pseudarthrobacter	0.000750034	0.000413121	0.000350397	0.000750034	0.000143191	0.000416667	0.000405318
Bacteria;Actinobacteria;Actinobacteria;Micrococcales;Micrococcaceae;Zhihengliuella	9.09132e-05	1.81826e-05	0	9.09132e-05	0	0	0
Bacteria;Actinobacteria;Actinobacteria;Micrococcales;Promicromonosporaceae;Cellulosimicrobium	0.000227283	4.54566e-05	0	0.000227283	0	0	0
Bacteria;Actinobacteria;Actinobacteria;Micrococcales;Promicromonosporaceae;Isoptericola	6.81849e-05	1.3637e-05	0	6.81849e-05	0	0	0
Bacteria;Actinobacteria;Actinobacteria;Micrococcales;Sanguibacteraceae;Sanguibacter	0.000181826	3.63653e-05	0	0.000181826	0	0	0
Bacteria;Actinobacteria;Actinobacteria;Micromonosporales;Micromonosporaceae;Actinoplanes	0.0114583	0.00582207	0.00222672	0.00600027	0.00269677	0.0114583	0.00672827
Bacteria;Actinobacteria;Actinobacteria;Micromonosporales;Micromonosporaceae;Asanoa	0.000295468	0.000114356	0.00018085	0.000295468	9.54608e-05	0	0
Bacteria;Actinobacteria;Actinobacteria;Micromonosporales;Micromonosporaceae;Catellatospora	7.15956e-05	1.43191e-05	0	0	7.15956e-05	0	0
Bacteria;Actinobacteria;Actinobacteria;Micromonosporales;Micromonosporaceae;Catenuloplanes	0.001875	0.000731275	0.000237366	0.000704577	0.000190922	0.001875	0.000648508
Bacteria;Actinobacteria;Actinobacteria;Micromonosporales;Micromonosporaceae;Dactylosporangium	0.000486381	0.000152888	6.78188e-05	9.09132e-05	0.000119326	0	0.000486381
Bacteria;Actinobacteria;Actinobacteria;Micromonosporales;Micromonosporaceae;Krasilnikovia	0.0009375	0.000469032	0.000418216	0.000250011	0.000334113	0.0009375	0.000405318
Bacteria;Actinobacteria;Actinobacteria;Micromonosporales;Micromonosporaceae;Longispora	9.09132e-05	3.25018e-05	0	9.09132e-05	7.15956e-05	0	0
Bacteria;Actinobacteria;Actinobacteria;Micromonosporales;Micromonosporaceae;Luedemannella	0.000250011	9.37096e-05	0.000146941	0.000250011	7.15956e-05	0	0
Bacteria;Actinobacteria;Actinobacteria;Micromonosporales;Micromonosporaceae;Micromonospora	0.001875	0.00130528	0.000904251	0.00129551	0.000668226	0.001875	0.0017834
Bacteria;Actinobacteria;Actinobacteria;Micromonosporales;Micromonosporaceae;Phytohabitans	0.000324254	0.000163716	0	0.000181826	0	0.0003125	0.000324254
Bacteria;Actinobacteria;Actinobacteria;Micromonosporales;Micromonosporaceae;Plantactinospora	0.000181826	4.31472e-05	3.39094e-05	0.000181826	0	0	0
Bacteria;Actinobacteria;Actinobacteria;Micromonosporales;Micromonosporaceae;Pseudosporangium	0.000625	0.000369396	0.000429519	0.000181826	0.000286383	0.000625	0.000324254
Bacteria;Actinobacteria;Actinobacteria;Micromonosporales;Micromonosporaceae;Spirilliplanes	9.54608e-05	1.90922e-05	0	0	9.54608e-05	0	0
Bacteria;Actinobacteria;Actinobacteria;Micromonosporales;Micromonosporaceae;uncultured	0.000522751	0.000388399	0.000305185	0.000522751	0.000477304	0.0003125	0.000324254
Bacteria;Actinobacteria;Actinobacteria;Micromonosporales;Micromonosporaceae;Verrucosispora	7.15956e-05	2.1101e-05	3.39094e-05	0	7.15956e-05	0	0
Bacteria;Actinobacteria;Actinobacteria;Micromonosporales;Micromonosporaceae;Xiangella	0.000159098	4.08621e-05	4.52126e-05	0.000159098	0	0	0
Bacteria;Actinobacteria;Actinobacteria;PeM15;uncultured actinobacterium	0.00013637	6.19387e-05	0.000101728	0.00013637	7.15956e-05	0	0
Bacteria;Actinobacteria;Actinobacteria;PeM15;uncultured bacterium	0.000113642	2.95102e-05	3.39094e-05	0.000113642	0	0	0
Bacteria;Actinobacteria;Actinobacteria;Propionibacteriales;Nocardioidaceae;Aeromicrobium	0.00040911	0.000149641	0.000339094	0.00040911	0	0	0
Bacteria;Actinobacteria;Actinobacteria;Propionibacteriales;Nocardioidaceae;Kribbella	0.000318196	0.000207985	0.000192153	0.000318196	0.000286383	0	0.000243191
Bacteria;Actinobacteria;Actinobacteria;Propionibacteriales;Nocardioidaceae;Marmoricola	0.0096368	0.00422715	0.00363961	0.0096368	0.0026729	0.00291667	0.00226978
Bacteria;Actinobacteria;Actinobacteria;Propionibacteriales;Nocardioidaceae;Mumia	9.54608e-05	3.27292e-05	0	6.81849e-05	9.54608e-05	0	0
Bacteria;Actinobacteria;Actinobacteria;Propionibacteriales;Nocardioidaceae;Nocardioides	0.0432974	0.0257439	0.0198596	0.0432974	0.0181614	0.0170833	0.0303178
Bacteria;Actinobacteria;Actinobacteria;Propionibacteriales;Nocardioidaceae;uncultured	0.00250011	0.00178774	0.00209108	0.00250011	0.00214787	0.00114583	0.00105383
Bacteria;Actinobacteria;Actinobacteria;Propionibacteriales;Propionibacteriaceae;Auraticoccus	6.81849e-05	1.3637e-05	0	6.81849e-05	0	0	0
Bacteria;Actinobacteria;Actinobacteria;Propionibacteriales;Propionibacteriaceae;Friedmanniella	0.00677304	0.00335708	0.0028823	0.00677304	0.000739821	0.00395833	0.00243191
Bacteria;Actinobacteria;Actinobacteria;Propionibacteriales;Propionibacteriaceae;Haloactinopolyspora	7.15956e-05	3.69986e-05	4.52126e-05	6.81849e-05	7.15956e-05	0	0
Bacteria;Actinobacteria;Actinobacteria;Propionibacteriales;Propionibacteriaceae;Jiangella	0.000119326	5.1066e-05	6.78188e-05	6.81849e-05	0.000119326	0	0
Bacteria;Actinobacteria;Actinobacteria;Propionibacteriales;Propionibacteriaceae;Microlunatus	0.000440822	0.000335369	0.000440822	0.00040911	0.000167056	0.000416667	0.000243191
Bacteria;Actinobacteria;Actinobacteria;Propionibacteriales;Propionibacteriaceae;Phytoactinopolyspora	5.65157e-05	1.13031e-05	5.65157e-05	0	0	0	0
Bacteria;Actinobacteria;Actinobacteria;Propionibacteriales;Propionibacteriaceae;Propionibacterium	0.000227283	5.90204e-05	6.78188e-05	0.000227283	0	0	0
Bacteria;Actinobacteria;Actinobacteria;Propionibacteriales;Propionibacteriaceae;Propionicicella	3.39094e-05	6.78188e-06	3.39094e-05	0	0	0	0
Bacteria;Actinobacteria;Actinobacteria;Propionibacteriales;Propionibacteriaceae;Propioniciclava	9.09132e-05	1.81826e-05	0	9.09132e-05	0	0	0
Bacteria;Actinobacteria;Actinobacteria;Propionibacteriales;Propionibacteriaceae;uncultured	0.00357179	0.00156425	0.00357179	0.00195463	0.00124099	0	0.00105383
Bacteria;Actinobacteria;Actinobacteria;Propionibacteriales;Propionibacteriaceae;uncultured bacterium	5.65157e-05	1.13031e-05	5.65157e-05	0	0	0	0
Bacteria;Actinobacteria;Actinobacteria;Pseudonocardiales;Pseudonocardiaceae;Actinoalloteichus	9.09132e-05	1.81826e-05	0	9.09132e-05	0	0	0
Bacteria;Actinobacteria;Actinobacteria;Pseudonocardiales;Pseudonocardiaceae;Actinomycetospora	0.00313651	0.00155472	0.00101728	0.00313651	0.000644361	0.00135417	0.00162127
Bacteria;Actinobacteria;Actinobacteria;Pseudonocardiales;Pseudonocardiaceae;Actinophytocola	4.52126e-05	9.04251e-06	4.52126e-05	0	0	0	0
Bacteria;Actinobacteria;Actinobacteria;Pseudonocardiales;Pseudonocardiaceae;Alloactinosynnema	6.81849e-05	1.3637e-05	0	6.81849e-05	0	0	0
Bacteria;Actinobacteria;Actinobacteria;Pseudonocardiales;Pseudonocardiaceae;Allokutzneria	3.39094e-05	6.78188e-06	3.39094e-05	0	0	0	0
Bacteria;Actinobacteria;Actinobacteria;Pseudonocardiales;Pseudonocardiaceae;Amycolatopsis	0.000243191	8.13673e-05	0	6.81849e-05	9.54608e-05	0	0.000243191
Bacteria;Actinobacteria;Actinobacteria;Pseudonocardiales;Pseudonocardiaceae;Crossiella	0.0015751	0.000605351	0.000406913	0.000477294	0.0015751	0	0.000567445
Bacteria;Actinobacteria;Actinobacteria;Pseudonocardiales;Pseudonocardiaceae;Goodfellowiella	9.09132e-05	1.81826e-05	0	9.09132e-05	0	0	0
Bacteria;Actinobacteria;Actinobacteria;Pseudonocardiales;Pseudonocardiaceae;Lechevalieria	0.000159098	5.09118e-05	0	0.000159098	9.54608e-05	0	0
Bacteria;Actinobacteria;Actinobacteria;Pseudonocardiales;Pseudonocardiaceae;Lentzea	0.000143191	2.86383e-05	0	0	0.000143191	0	0
Bacteria;Actinobacteria;Actinobacteria;Pseudonocardiales;Pseudonocardiaceae;Pseudonocardia	0.00980869	0.00718872	0.00753919	0.00584117	0.00577538	0.00697917	0.00980869
Bacteria;Actinobacteria;Actinobacteria;Pseudonocardiales;Pseudonocardiaceae;Thermocrispum	6.81849e-05	1.3637e-05	0	6.81849e-05	0	0	0
Bacteria;Actinobacteria;Actinobacteria;Pseudonocardiales;Pseudonocardiaceae;Umezawaea	5.65157e-05	1.13031e-05	5.65157e-05	0	0	0	0
Bacteria;Actinobacteria;Actinobacteria;Streptomycetales;Streptomycetaceae;E1B-B3-114	0.000159098	6.34684e-05	0.000158244	0.000159098	0	0	0
Bacteria;Actinobacteria;Actinobacteria;Streptomycetales;Streptomycetaceae;Kitasatospora	9.09132e-05	1.81826e-05	0	9.09132e-05	0	0	0
Bacteria;Actinobacteria;Actinobacteria;Streptomycetales;Streptomycetaceae;Streptomyces	0.00534115	0.00390124	0.00326661	0.00534115	0.00245812	0.00333333	0.005107
Bacteria;Actinobacteria;Actinobacteria;Streptosporangiales;Nocardiopsaceae;Nocardiopsis	0.000613664	0.000396328	0.000542551	0.000613664	0.000501169	0	0.000324254
Bacteria;Actinobacteria;Actinobacteria;Streptosporangiales;Nocardiopsaceae;Streptomonospora	0.000214787	7.69888e-05	5.65157e-05	0.000113642	0.000214787	0	0
Bacteria;Actinobacteria;Actinobacteria;Streptosporangiales;Nocardiopsaceae;Thermobifida	0.000204555	6.65332e-05	5.65157e-05	0.000204555	7.15956e-05	0	0
Bacteria;Actinobacteria;Actinobacteria;Streptosporangiales;Streptosporangiaceae;Microbispora	0.00013637	2.7274e-05	0	0.00013637	0	0	0
Bacteria;Actinobacteria;Actinobacteria;Streptosporangiales;Streptosporangiaceae;Nonomuraea	0.000545479	0.000280475	0.000203456	0.000545479	0.000167056	0	0.000486381
Bacteria;Actinobacteria;Actinobacteria;Streptosporangiales;Streptosporangiaceae;Sphaerisporangium	6.81849e-05	1.3637e-05	0	6.81849e-05	0	0	0
Bacteria;Actinobacteria;Actinobacteria;Streptosporangiales;Streptosporangiaceae;Streptosporangium	0.000243191	0.000114416	0.000124335	0.000204555	0	0	0.000243191
Bacteria;Actinobacteria;Actinobacteria;Streptosporangiales;Streptosporangiaceae;Thermopolyspora	0.000648508	0.000278113	0.00021476	0.000431838	9.54608e-05	0	0.000648508
Bacteria;Actinobacteria;Actinobacteria;Streptosporangiales;Streptosporangiaceae;uncultured	0.000204555	4.76928e-05	3.39094e-05	0.000204555	0	0	0
Bacteria;Actinobacteria;Actinobacteria;Streptosporangiales;Streptosporangiales Incertae Sedis;Motilibacter	0.000416667	0.000227987	4.52126e-05	0.00027274	0	0.000416667	0.000405318
Bacteria;Actinobacteria;Actinobacteria;Streptosporangiales;Thermomonosporaceae;Actinomadura	0.000891699	0.000457546	0.000327791	0.000590936	0.000477304	0	0.000891699
Bacteria;Actinobacteria;Actinobacteria;Streptosporangiales;Thermomonosporaceae;Thermobispora	0.000486381	0.000115459	0	9.09132e-05	0	0	0.000486381
Bacteria;Actinobacteria;Actinobacteria;Streptosporangiales;Thermomonosporaceae;Thermomonospora	0.000486381	0.000201872	0.000169547	9.09132e-05	0.000262517	0	0.000486381
Bacteria;Actinobacteria;MB-A2-108;uncultured bacterium	0.00121595	0.000495084	0.000146941	0.00027274	0.000214787	0.000625	0.00121595
Bacteria;Actinobacteria;Nitriliruptoria;Euzebyales;Euzebyaceae;uncultured	0.00124099	0.000766452	0.00079122	0.000931861	0.00124099	0.000625	0.000243191
Bacteria;Actinobacteria;Nitriliruptoria;Nitriliruptorales;Nitriliruptoraceae;uncultured bacterium	0.000143191	2.86383e-05	0	0	0.000143191	0	0
Bacteria;Actinobacteria;OPB41;marine sediment metagenome	0.000119326	3.29077e-05	4.52126e-05	0	0.000119326	0	0
Bacteria;Actinobacteria;Rubrobacteria;Rubrobacterales;Rubrobacteriaceae;Rubrobacter	0.158662	0.0761283	0.158662	0.0638893	0.0817861	0.0417708	0.0345331
Bacteria;Actinobacteria;TakashiAC-B11;uncultured bacterium	0.000972763	0.000522769	0.000259972	0.000454566	0.000405709	0.000520833	0.000972763
Bacteria;Actinobacteria;Thermoleophilia;Gaiellales;Gaiellaceae;Gaiella	0.00115914	0.000776322	0.000983373	0.00115914	0.000859148	0.0003125	0.000567445
Bacteria;Actinobacteria;Thermoleophilia;Gaiellales;uncultured;uncultured actinobacterium	0.000227283	9.89618e-05	0.000124335	0.000227283	0.000143191	0	0
Bacteria;Actinobacteria;Thermoleophilia;Gaiellales;uncultured;uncultured bacterium	0.00640402	0.00435586	0.0025093	0.00322742	0.00453439	0.00510417	0.00640402
Bacteria;Actinobacteria;Thermoleophilia;Gaiellales;uncultured;uncultured Conexibacter sp.	6.81849e-05	1.3637e-05	0	6.81849e-05	0	0	0
Bacteria;Actinobacteria;Thermoleophilia;Gaiellales;uncultured;uncultured Solirubrobacter sp.	0.000119326	3.51683e-05	5.65157e-05	0	0.000119326	0	0
Bacteria;Actinobacteria;Thermoleophilia;Solirubrobacterales;0319-6M6;uncultured actinobacterium	0.0032218	0.00153645	0.0014581	0.00163644	0.0032218	0.00104167	0.000324254
Bacteria;Actinobacteria;Thermoleophilia;Solirubrobacterales;0319-6M6;uncultured bacterium	0.0027445	0.00187585	0.00153723	0.00229556	0.0027445	0.0009375	0.00186446
Bacteria;Actinobacteria;Thermoleophilia;Solirubrobacterales;0319-6M6;uncultured Conexibacter sp.	3.39094e-05	6.78188e-06	3.39094e-05	0	0	0	0
Bacteria;Actinobacteria;Thermoleophilia;Solirubrobacterales;0319-6M6;uncultured organism	0.00656848	0.00372494	0.00322139	0.00656848	0.0043196	0.00208333	0.00243191
Bacteria;Actinobacteria;Thermoleophilia;Solirubrobacterales;288-2;uncultured bacterium	0.000636393	0.000335929	0.000418216	0.000636393	0.000381843	0	0.000243191
Bacteria;Actinobacteria;Thermoleophilia;Solirubrobacterales;Conexibacteraceae;Conexibacter	0.00198081	0.0015187	0.00154853	0.00184099	0.00198081	0.000520833	0.00170233
Bacteria;Actinobacteria;Thermoleophilia;Solirubrobacterales;Elev-16S-1332;uncultured actinobacterium	0.000119326	2.38652e-05	0	0	0.000119326	0	0
Bacteria;Actinobacteria;Thermoleophilia;Solirubrobacterales;Elev-16S-1332;uncultured bacterium	0.000648508	0.000356297	0.00021476	0.000295468	0.000310248	0.0003125	0.000648508
Bacteria;Actinobacteria;Thermoleophilia;Solirubrobacterales;FFCH11085;uncultured actinobacterium	0.000203456	5.43283e-05	0.000203456	6.81849e-05	0	0	0
Bacteria;Actinobacteria;Thermoleophilia;Solirubrobacterales;FFCH11085;uncultured bacterium	0.00391389	0.00166759	0.00181981	0.00188645	0.00391389	0.0003125	0.000405318
Bacteria;Actinobacteria;Thermoleophilia;Solirubrobacterales;FFCH12655;uncultured bacterium	0.000119326	2.38652e-05	0	0	0.000119326	0	0
Bacteria;Actinobacteria;Thermoleophilia;Solirubrobacterales;Gsoil-1167;Rubrobacteridae bacterium Gsoil 1167	3.39094e-05	6.78188e-06	3.39094e-05	0	0	0	0
Bacteria;Actinobacteria;Thermoleophilia;Solirubrobacterales;Gsoil-1167;uncultured actinobacterium	0.00453439	0.002563	0.00266754	0.00259103	0.00453439	0.000833333	0.00218872
Bacteria;Actinobacteria;Thermoleophilia;Solirubrobacterales;Gsoil-1167;uncultured bacterium	0.00330052	0.0019466	0.00330052	0.00211373	0.00195695	0.00114583	0.00121595
Bacteria;Actinobacteria;Thermoleophilia;Solirubrobacterales;Gsoil-1167;uncultured endolithic bacterium	0.000835282	0.000452652	0.000723401	0.000704577	0.000835282	0	0
Bacteria;Actinobacteria;Thermoleophilia;Solirubrobacterales;Gsoil-1167;uncultured organism	6.81849e-05	2.26795e-05	4.52126e-05	6.81849e-05	0	0	0
Bacteria;Actinobacteria;Thermoleophilia;Solirubrobacterales;p35j06ok;Conexibacter sp. JCM 18997	0.00013637	6.87206e-05	0.000135638	0.00013637	7.15956e-05	0	0
Bacteria;Actinobacteria;Thermoleophilia;Solirubrobacterales;p35j06ok;uncultured bacterium	0.000405318	0.000257063	0.000135638	0.000386381	0.000357978	0	0.000405318
Bacteria;Actinobacteria;Thermoleophilia;Solirubrobacterales;Parviterribacteraceae;Parviterribacter	0.00590936	0.00371498	0.00332312	0.00590936	0.00386616	0.00239583	0.00308042
Bacteria;Actinobacteria;Thermoleophilia;Solirubrobacterales;Patulibacteraceae;Patulibacter	0.00526913	0.00390315	0.00310836	0.00302286	0.00353205	0.00458333	0.00526913
Bacteria;Actinobacteria;Thermoleophilia;Solirubrobacterales;Solirubrobacteraceae;Solirubrobacter	0.0279104	0.0172294	0.0204248	0.0279104	0.0163477	0.0105208	0.0109436
Bacteria;Actinobacteria;Thermoleophilia;Solirubrobacterales;TM146;uncultured actinobacterium	0.000159098	4.99047e-05	9.04251e-05	0.000159098	0	0	0
Bacteria;Actinobacteria;Thermoleophilia;Solirubrobacterales;TM146;uncultured bacterium	0.000520833	0.000285787	0.000192153	0.000477294	0.000238652	0.000520833	0
Bacteria;Actinobacteria;Thermoleophilia;Solirubrobacterales;TM146;uncultured Conexibacteraceae bacterium	7.15956e-05	1.43191e-05	0	0	7.15956e-05	0	0
Bacteria;Actinobacteria;Thermoleophilia;Solirubrobacterales;uncultured bacterium	7.15956e-05	1.43191e-05	0	0	7.15956e-05	0	0
Bacteria;Actinobacteria;Thermoleophilia;Solirubrobacterales;uncultured;uncultured bacterium	0.0005489	0.000182389	0.000113031	0.000250011	0.0005489	0	0
Bacteria;Actinobacteria;Thermoleophilia;Solirubrobacterales;uncultured;uncultured Conexibacter sp.	9.09132e-05	2.94858e-05	5.65157e-05	9.09132e-05	0	0	0
Bacteria;Actinobacteria;Thermoleophilia;Solirubrobacterales;YNPFFP1;bacterium Ellin5025	0.000181826	6.12322e-05	0.000124335	0.000181826	0	0	0
Bacteria;Actinobacteria;Thermoleophilia;Solirubrobacterales;YNPFFP1;uncultured bacterium	0.000590936	0.000302726	0.000226063	0.000590936	0.000453439	0	0.000243191
Bacteria;Actinobacteria;Thermoleophilia;Solirubrobacterales;YNPFFP1;uncultured Conexibacteraceae bacterium	0.00018085	6.41262e-05	0.00018085	6.81849e-05	7.15956e-05	0	0
Bacteria;Actinobacteria;Thermoleophilia;Solirubrobacterales;YNPFFP1;uncultured soil bacterium	0.000181826	4.99291e-05	6.78188e-05	0.000181826	0	0	0
Bacteria;Actinobacteria;Thermoleophilia;Thermophilales;Thermoleophilaceae;Thermoleophilum	6.81849e-05	1.3637e-05	0	6.81849e-05	0	0	0
Bacteria;Armatimonadetes;Armatimonadia;Armatimonadales;Armatimonadaceae;Armatimonas	0.000167056	6.28971e-05	5.65157e-05	9.09132e-05	0.000167056	0	0
Bacteria;Armatimonadetes;Armatimonadia;Armatimonadales;Hypsibius dujardini	0.000167056	8.55522e-05	0.000124335	0.00013637	0.000167056	0	0
Bacteria;Armatimonadetes;Armatimonadia;Armatimonadales;uncultured Armatimonadetes bacterium	0.00245812	0.00151014	0.00133377	0.000818219	0.00245812	0.0015625	0.00137808
Bacteria;Armatimonadetes;Armatimonadia;Armatimonadales;uncultured bacterium	0.0172307	0.00890941	0.00656712	0.0040911	0.0172307	0.0111458	0.00551232
Bacteria;Armatimonadetes;Armatimonadia;Armatimonadales;uncultured organism	9.54608e-05	3.03953e-05	5.65157e-05	0	9.54608e-05	0	0
Bacteria;Armatimonadetes;Armatimonadia;Armatimonadales;uncultured soil bacterium	0.000416667	0.000116745	0	0	0.000167056	0.000416667	0
Bacteria;Armatimonadetes;Chthonomonadetes;Chthonomonadales;Chthonomonadaceae;Chthonomonas	0.000190922	4.72268e-05	4.52126e-05	0	0.000190922	0	0
Bacteria;Armatimonadetes;Chthonomonadetes;Chthonomonadales;uncultured bacterium	0.000143191	4.68209e-05	0	9.09132e-05	0.000143191	0	0
Bacteria;Armatimonadetes;Fimbriimonadia;Fimbriimonadales;Fimbriimonadaceae;uncultured bacterium	0.000143191	3.54201e-05	3.39094e-05	0	0.000143191	0	0
Bacteria;Armatimonadetes;uncultured;uncultured bacterium	0.00138418	0.000514422	0.000983373	0.000204555	0.00138418	0	0
Bacteria;Armatimonadetes;uncultured;uncultured Firmicutes bacterium	9.54608e-05	1.90922e-05	0	0	9.54608e-05	0	0
Bacteria;Atribacteria;Atribacteria Incertae Sedis;Unknown Order;Unknown Family;Candidatus Caldatribacterium	0.000143191	2.86383e-05	0	0	0.000143191	0	0
Bacteria;Bacteroidetes;Bacteroidetes Incertae Sedis;Order II;Rhodothermaceae;uncultured	0.000190922	3.81843e-05	0	0	0.000190922	0	0
Bacteria;Bacteroidetes;Bacteroidetes Incertae Sedis;Order III;ML310M-34;uncultured bacterium	4.52126e-05	9.04251e-06	4.52126e-05	0	0	0	0
Bacteria;Bacteroidetes;Bacteroidia;Bacteroidales;Rikenellaceae;Rikenellaceae RC9 gut group	6.78188e-05	1.35638e-05	6.78188e-05	0	0	0	0
Bacteria;Bacteroidetes;Cytophagia;Cytophagales;Cyclobacteriaceae;Algoriphagus	0.000124335	2.48669e-05	0.000124335	0	0	0	0
Bacteria;Bacteroidetes;Cytophagia;Cytophagales;Cyclobacteriaceae;uncultured	0.000972763	0.000401008	0.000339094	6.81849e-05	0	0.000625	0.000972763
Bacteria;Bacteroidetes;Cytophagia;Cytophagales;Cytophagaceae;Adhaeribacter	0.00606979	0.00363055	0.00606979	0.00309105	0.000238652	0.00291667	0.00583658
Bacteria;Bacteroidetes;Cytophagia;Cytophagales;Cytophagaceae;Arcicella	0.000243191	7.12444e-05	0.000113031	0	0	0	0.000243191
Bacteria;Bacteroidetes;Cytophagia;Cytophagales;Cytophagaceae;Cytophaga	0.0003125	7.60638e-05	6.78188e-05	0	0	0.0003125	0
Bacteria;Bacteroidetes;Cytophagia;Cytophagales;Cytophagaceae;Dyadobacter	0.000813826	0.000423607	0.000813826	9.09132e-05	0.000310248	0.000416667	0.000486381
Bacteria;Bacteroidetes;Cytophagia;Cytophagales;Cytophagaceae;Hymenobacter	0.0046682	0.00216542	0.0046682	0.000727306	0.000835282	0.00208333	0.00251297
Bacteria;Bacteroidetes;Cytophagia;Cytophagales;Cytophagaceae;Nibribacter	0.000248669	4.97338e-05	0.000248669	0	0	0	0
Bacteria;Bacteroidetes;Cytophagia;Cytophagales;Cytophagaceae;Pontibacter	0.000972763	0.000220175	5.65157e-05	0	7.15956e-05	0	0.000972763
Bacteria;Bacteroidetes;Cytophagia;Cytophagales;Cytophagaceae;Pseudarcicella	3.39094e-05	6.78188e-06	3.39094e-05	0	0	0	0
Bacteria;Bacteroidetes;Cytophagia;Cytophagales;Cytophagaceae;Rhodocytophaga	0.0021875	0.00110607	0.00100598	0.000977317	0.0005489	0.0021875	0.000810636
Bacteria;Bacteroidetes;Cytophagia;Cytophagales;Cytophagaceae;Rufibacter	0.000972763	0.000304672	0.000101728	0.00013637	0	0.0003125	0.000972763
Bacteria;Bacteroidetes;Cytophagia;Cytophagales;Cytophagaceae;Sporocytophaga	0.000520833	0.000173906	3.39094e-05	0	7.15956e-05	0.000520833	0.000243191
Bacteria;Bacteroidetes;Cytophagia;Cytophagales;Cytophagaceae;uncultured	0.0222446	0.0120283	0.0222446	0.00370471	0.00985633	0.0110417	0.0132944
Bacteria;Bacteroidetes;Cytophagia;Cytophagales;Cytophagaceae;uncultured bacterium	3.39094e-05	6.78188e-06	3.39094e-05	0	0	0	0
Bacteria;Bacteroidetes;Cytophagia;Cytophagales;Flammeovirgaceae;Cesiribacter	3.39094e-05	6.78188e-06	3.39094e-05	0	0	0	0
Bacteria;Bacteroidetes;Cytophagia;Cytophagales;Flammeovirgaceae;Flexithrix	3.39094e-05	6.78188e-06	3.39094e-05	0	0	0	0
Bacteria;Bacteroidetes;Cytophagia;Cytophagales;Flammeovirgaceae;uncultured	0.000405318	9.01061e-05	4.52126e-05	0	0	0	0.000405318
Bacteria;Bacteroidetes;Cytophagia;Cytophagales;MWH-CFBk5;uncultured bacterium	0.0003125	0.000148567	6.78188e-05	0	0.000119326	0.0003125	0.000243191
Bacteria;Bacteroidetes;Sphingobacteriia;Sphingobacteriales;AKYH767;uncultured bacterium	0.000405709	0.000152684	4.52126e-05	0	0.000405709	0.0003125	0
Bacteria;Bacteroidetes;Sphingobacteriia;Sphingobacteriales;Chitinophagaceae;Cnuella	9.09132e-05	1.81826e-05	0	9.09132e-05	0	0	0
Bacteria;Bacteroidetes;Sphingobacteriia;Sphingobacteriales;Chitinophagaceae;Ferruginibacter	0.000418216	0.000138191	0.000418216	0.00027274	0	0	0
Bacteria;Bacteroidetes;Sphingobacteriia;Sphingobacteriales;Chitinophagaceae;Flavihumibacter	4.52126e-05	9.04251e-06	4.52126e-05	0	0	0	0
Bacteria;Bacteroidetes;Sphingobacteriia;Sphingobacteriales;Chitinophagaceae;Flavisolibacter	0.000520833	0.000321405	0.00018085	0.000500023	0	0.000520833	0.000405318
Bacteria;Bacteroidetes;Sphingobacteriia;Sphingobacteriales;Chitinophagaceae;Segetibacter	0.00461385	0.00252421	0.0039787	0.00461385	0.000381843	0.0021875	0.00145914
Bacteria;Bacteroidetes;Sphingobacteriia;Sphingobacteriales;Chitinophagaceae;uncultured	0.000891699	0.000406873	0.000316488	0.000659121	0.000167056	0	0.000891699
Bacteria;Bacteroidetes;Sphingobacteriia;Sphingobacteriales;Saprospiraceae;Phaeodactylibacter	7.9122e-05	1.58244e-05	7.9122e-05	0	0	0	0
Bacteria;Bacteroidetes;Sphingobacteriia;Sphingobacteriales;Saprospiraceae;uncultured	0.000113031	2.26063e-05	0.000113031	0	0	0	0
Bacteria;Bacteroidetes;Sphingobacteriia;Sphingobacteriales;Sphingobacteriaceae;Arcticibacter	6.81849e-05	1.3637e-05	0	6.81849e-05	0	0	0
Bacteria;Bacteroidetes;Sphingobacteriia;Sphingobacteriales;Sphingobacteriaceae;Pedobacter	0.000416667	0.000101516	0	9.09132e-05	0	0.000416667	0
Bacteria;Bacteroidetes;Sphingobacteriia;Sphingobacteriales;Sphingobacteriaceae;uncultured	3.39094e-05	6.78188e-06	3.39094e-05	0	0	0	0
Bacteria;Bacteroidetes;Sphingobacteriia;Sphingobacteriales;uncultured;uncultured bacterium	0.000520833	0.000104167	0	0	0	0.000520833	0
Bacteria;Chloroflexi;Anaerolineae;Anaerolineales;Anaerolineaceae;uncultured	0.000262517	9.78869e-05	6.78188e-05	0.000159098	0.000262517	0	0
Bacteria;Chloroflexi;Ardenticatenia;Ardenticatenales;uncultured bacterium	9.54608e-05	1.90922e-05	0	0	9.54608e-05	0	0
Bacteria;Chloroflexi;Ardenticatenia;uncultured;uncultured bacterium	9.54608e-05	1.90922e-05	0	0	9.54608e-05	0	0
Bacteria;Chloroflexi;Ardenticatenia;uncultured;uncultured Chloroflexi bacterium	0.000119326	3.29077e-05	4.52126e-05	0	0.000119326	0	0
Bacteria;Chloroflexi;Caldilineae;Caldilineales;Caldilineaceae;uncultured	7.15956e-05	1.43191e-05	0	0	7.15956e-05	0	0
Bacteria;Chloroflexi;Chloroflexi Incertae Sedis;Unknown Order;Unknown Family;Thermobaculum	0.0148297	0.00887803	0.0148297	0.00375017	0.00914038	0.0108333	0.00583658
Bacteria;Chloroflexi;Chloroflexia;Chloroflexales;Chloroflexales Incertae Sedis;Candidatus Chlorothrix	0.000214787	7.24432e-05	5.65157e-05	9.09132e-05	0.000214787	0	0
Bacteria;Chloroflexi;Chloroflexia;Chloroflexales;FFCH7168;uncultured bacterium	0.000262517	5.25035e-05	0	0	0.000262517	0	0
Bacteria;Chloroflexi;Chloroflexia;Chloroflexales;Roseiflexaceae;Roseiflexus	0.000486381	0.000203131	5.65157e-05	9.09132e-05	0.000381843	0	0.000486381
Bacteria;Chloroflexi;Chloroflexia;Kallotenuales;AKIW781;uncultured bacterium	0.0843396	0.0516173	0.031954	0.0147961	0.0843396	0.0747917	0.0522049
Bacteria;Chloroflexi;Chloroflexia;Kallotenuales;AKIW781;uncultured Chloroflexi bacterium	0.00666667	0.00407235	0.00335703	0.00147734	0.00594244	0.00666667	0.00291829
Bacteria;Chloroflexi;Chloroflexia;Kallotenuales;AKIW781;uncultured endolithic bacterium	0.00255358	0.00167701	0.00185371	0.000886404	0.00255358	0.00114583	0.00194553
Bacteria;Chloroflexi;Chloroflexia;Kallotenuales;AKIW781;uncultured Kouleothrix sp.	0.00159897	0.000984665	0.00105119	0.00040911	0.00159897	0.000729167	0.00113489
Bacteria;Chloroflexi;Chloroflexia;Kallotenuales;AKIW781;uncultured soil bacterium	0.00114553	0.000538176	0.000452126	0.000363653	0.00114553	0	0.000729572
Bacteria;Chloroflexi;Chloroflexia;Kallotenuales;Kallotenuaceae;Kallotenue	0.00479167	0.00265578	0.00181981	0.000545479	0.00417641	0.00479167	0.00194553
Bacteria;Chloroflexi;JG30-KF-CM66;uncultured Anaerolineales bacterium	0.000324254	0.000107808	0	0	0.000214787	0	0.000324254
Bacteria;Chloroflexi;JG30-KF-CM66;uncultured bacterium	0.00131259	0.000607301	0.000350397	0.000227283	0.00131259	0.000416667	0.000729572
Bacteria;Chloroflexi;JG30-KF-CM66;uncultured Chloroflexi bacterium	0.000620495	0.000254801	5.65157e-05	0.00027274	0.000620495	0	0.000324254
Bacteria;Chloroflexi;KD4-96;bacterium Ellin6529	6.81849e-05	1.3637e-05	0	6.81849e-05	0	0	0
Bacteria;Chloroflexi;KD4-96;uncultured bacterium	0.0027445	0.000800586	0.000553854	0.000704577	0.0027445	0	0
Bacteria;Chloroflexi;KD4-96;uncultured Chloroflexi bacterium	0.000763687	0.00023434	0.000203456	0.000204555	0.000763687	0	0
Bacteria;Chloroflexi;KD4-96;uncultured Levilinea sp.	3.39094e-05	6.78188e-06	3.39094e-05	0	0	0	0
Bacteria;Chloroflexi;Ktedonobacteria;C0119;uncultured bacterium	0.000243191	9.71917e-05	7.9122e-05	6.81849e-05	9.54608e-05	0	0.000243191
Bacteria;Chloroflexi;S085;uncultured bacterium	0.000405318	0.000140097	5.65157e-05	0	0.000238652	0	0.000405318
Bacteria;Chloroflexi;SBR2076;uncultured bacterium	0.00013637	5.51569e-05	6.78188e-05	0.00013637	7.15956e-05	0	0
Bacteria;Chloroflexi;SHA-26;uncultured bacterium	0.000334113	8.03864e-05	6.78188e-05	0	0.000334113	0	0
Bacteria;Chloroflexi;SJA-68;uncultured bacterium	0.000262517	5.25035e-05	0	0	0.000262517	0	0
Bacteria;Chloroflexi;Thermoflexia;Thermoflexales;Thermoflexaceae;Thermoflexus	7.15956e-05	1.43191e-05	0	0	7.15956e-05	0	0
Bacteria;Chloroflexi;Thermomicrobia;AKYG1722;uncultured bacterium	0.00226719	0.0013956	0.000689491	0.00102277	0.00226719	0.00145833	0.00154021
Bacteria;Chloroflexi;Thermomicrobia;AKYG1722;uncultured Chloroflexi bacterium	0.000739821	0.00037804	0.000146941	0.000204555	0.000739821	0.0003125	0.000486381
Bacteria;Chloroflexi;Thermomicrobia;AKYG1722;uncultured Sphaerobacter sp.	0.000190922	4.72268e-05	4.52126e-05	0	0.000190922	0	0
Bacteria;Chloroflexi;Thermomicrobia;AKYG1722;uncultured Sphaerobacteraceae bacterium	3.39094e-05	6.78188e-06	3.39094e-05	0	0	0	0
Bacteria;Chloroflexi;Thermomicrobia;AKYG1722;wastewater metagenome	0.000729167	0.000437516	6.78188e-05	0.000431838	0.000310248	0.000729167	0.000648508
Bacteria;Chloroflexi;Thermomicrobia;JG30-KF-CM45;bacterium QTYC46b	0.00208333	0.00127889	0.0010625	0.000386381	0.00124099	0.00208333	0.00162127
Bacteria;Chloroflexi;Thermomicrobia;JG30-KF-CM45;uncultured bacterium	0.131875	0.086363	0.0542551	0.041161	0.10441	0.131875	0.100113
Bacteria;Chloroflexi;Thermomicrobia;JG30-KF-CM45;uncultured Chloroflexi bacterium	0.0096875	0.00505975	0.00269015	0.00218192	0.00563219	0.0096875	0.005107
Bacteria;Chloroflexi;Thermomicrobia;JG30-KF-CM45;uncultured soil bacterium	0.0344792	0.0196571	0.00941551	0.00970499	0.0206911	0.0344792	0.0239948
Bacteria;Chloroflexi;Thermomicrobia;JG30-KF-CM45;uncultured Thermomicrobia bacterium	0.0075	0.00470326	0.00231714	0.00245466	0.005489	0.0075	0.00575551
Bacteria;Chloroflexi;Thermomicrobia;JG30-KF-CM45;uncultured Thermomicrobium sp.	0.000729572	0.000523483	0.000508641	0.000363653	0.000286383	0.000729167	0.000729572
Bacteria;Chloroflexi;Thermomicrobia;Sphaerobacterales;Sphaerobacteraceae;Nitrolancea	0.00416667	0.002606	0.00195544	0.000568208	0.00252971	0.00416667	0.00380999
Bacteria;Chloroflexi;Thermomicrobia;Sphaerobacterales;Sphaerobacteraceae;Sphaerobacter	0.00135417	0.000784787	0.000429519	0.000318196	0.000525035	0.00135417	0.00129702
Bacteria;Chloroflexi;Thermomicrobia;Thermomicrobiales;Thermomicrobiaceae;Thermorudis	9.54608e-05	1.90922e-05	0	0	9.54608e-05	0	0
Bacteria;Chloroflexi;TK10;Chloroflexi bacterium JEA33	7.15956e-05	1.43191e-05	0	0	7.15956e-05	0	0
Bacteria;Chloroflexi;TK10;uncultured bacterium	0.0198797	0.00866336	0.00389958	0.00390927	0.0198797	0.00979167	0.00583658
Bacteria;Chloroflexi;TK10;uncultured Chloroflexi bacterium	0.00405709	0.0012363	0.000542551	0.000227283	0.00405709	0.000625	0.000729572
Bacteria;Chloroflexi;TK10;uncultured Chloroflexus sp.	0.000243191	4.86381e-05	0	0	0	0	0.000243191
Bacteria;Chloroflexi;TK10;uncultured Firmicutes bacterium	0.000405709	0.000161824	0	9.09132e-05	0.000405709	0.0003125	0
Bacteria;Chloroflexi;TK10;uncultured soil bacterium	0.000286383	8.89985e-05	9.04251e-05	6.81849e-05	0.000286383	0	0
Bacteria;CPR2;uncultured eubacterium WCHB1-60	7.15956e-05	1.43191e-05	0	0	7.15956e-05	0	0
Bacteria;Cyanobacteria;Chloroplast;Arachis duranensis	0.000135638	2.71275e-05	0.000135638	0	0	0	0
Bacteria;Cyanobacteria;Chloroplast;Arachis ipaensis	4.52126e-05	9.04251e-06	4.52126e-05	0	0	0	0
Bacteria;Cyanobacteria;Chloroplast;Archidium alternifolium	0.000248669	4.97338e-05	0.000248669	0	0	0	0
Bacteria;Cyanobacteria;Chloroplast;Atrichum undulatum (Catherine's moss)	4.52126e-05	9.04251e-06	4.52126e-05	0	0	0	0
Bacteria;Cyanobacteria;Chloroplast;Bryum argenteum var. argenteum	0.000892948	0.000202455	0.000892948	0	0.000119326	0	0
Bacteria;Cyanobacteria;Chloroplast;Camellia sinensis var. sinensis	3.39094e-05	6.78188e-06	3.39094e-05	0	0	0	0
Bacteria;Cyanobacteria;Chloroplast;Castanea mollissima (Chinese chestnut)	7.9122e-05	1.58244e-05	7.9122e-05	0	0	0	0
Bacteria;Cyanobacteria;Chloroplast;Chlamydomonas sphaeroides	3.39094e-05	6.78188e-06	3.39094e-05	0	0	0	0
Bacteria;Cyanobacteria;Chloroplast;Cycas taitungensis	4.52126e-05	9.04251e-06	4.52126e-05	0	0	0	0
Bacteria;Cyanobacteria;Chloroplast;Desmochloris halophila	0.000192153	3.84307e-05	0.000192153	0	0	0	0
Bacteria;Cyanobacteria;Chloroplast;Elodea nuttallii	6.78188e-05	1.35638e-05	6.78188e-05	0	0	0	0
Bacteria;Cyanobacteria;Chloroplast;Gerbera hybrid cultivar	0.000486381	9.72763e-05	0	0	0	0	0.000486381
Bacteria;Cyanobacteria;Chloroplast;Gossypium hirsutum (upland cotton)	0.000519944	0.000185052	0.000519944	0	0	0	0.000405318
Bacteria;Cyanobacteria;Chloroplast;Isoetes flaccida	4.52126e-05	9.04251e-06	4.52126e-05	0	0	0	0
Bacteria;Cyanobacteria;Chloroplast;Klebsormidium flaccidum	0.000712098	0.00014242	0.000712098	0	0	0	0
Bacteria;Cyanobacteria;Chloroplast;Loriellopsis cavernicola LF-B5	0.000416667	0.000170502	0.000101728	0	0.000334113	0.000416667	0
Bacteria;Cyanobacteria;Chloroplast;Malus domestica (apple)	3.39094e-05	6.78188e-06	3.39094e-05	0	0	0	0
Bacteria;Cyanobacteria;Chloroplast;Mnium hornum	6.78188e-05	1.35638e-05	6.78188e-05	0	0	0	0
Bacteria;Cyanobacteria;Chloroplast;Myrmecia israelensis	0.00021476	4.29519e-05	0.00021476	0	0	0	0
Bacteria;Cyanobacteria;Chloroplast;Neocystis brevis	4.52126e-05	9.04251e-06	4.52126e-05	0	0	0	0
Bacteria;Cyanobacteria;Chloroplast;Nicotiana otophora	0.00039561	7.9122e-05	0.00039561	0	0	0	0
Bacteria;Cyanobacteria;Chloroplast;Nicotiana sylvestris (wood tobacco)	7.9122e-05	1.58244e-05	7.9122e-05	0	0	0	0
Bacteria;Cyanobacteria;Chloroplast;Nicotiana tabacum (common tobacco)	3.39094e-05	6.78188e-06	3.39094e-05	0	0	0	0
Bacteria;Cyanobacteria;Chloroplast;Nicotiana tomentosiformis	0.000248669	4.97338e-05	0.000248669	0	0	0	0
Bacteria;Cyanobacteria;Chloroplast;Nyholmiella obtusifolia	0.000416667	0.000112721	0.000146941	0	0	0.000416667	0
Bacteria;Cyanobacteria;Chloroplast;Oryza longistaminata	0.000135638	4.14467e-05	0.000135638	0	7.15956e-05	0	0
Bacteria;Cyanobacteria;Chloroplast;Physcomitrella patens	0.000237366	4.74732e-05	0.000237366	0	0	0	0
Bacteria;Cyanobacteria;Chloroplast;Prunus mume (Japanese apricot)	0.000416667	9.68971e-05	6.78188e-05	0	0	0.000416667	0
Bacteria;Cyanobacteria;Chloroplast;Sanionia uncinata	0.000655582	0.000159755	0.000655582	0	0.000143191	0	0
Bacteria;Cyanobacteria;Chloroplast;Selaginella uliginosa	5.65157e-05	1.13031e-05	5.65157e-05	0	0	0	0
Bacteria;Cyanobacteria;Chloroplast;Solanum lycopersicum (tomato)	3.39094e-05	6.78188e-06	3.39094e-05	0	0	0	0
Bacteria;Cyanobacteria;Chloroplast;Solanum melongena (eggplant)	0.000324254	6.48508e-05	0	0	0	0	0.000324254
Bacteria;Cyanobacteria;Chloroplast;Tmesipteris elongata	0.000101728	2.03456e-05	0.000101728	0	0	0	0
Bacteria;Cyanobacteria;Chloroplast;Trebouxiophyceae sp. TP-2016a	0.000259972	5.19944e-05	0.000259972	0	0	0	0
Bacteria;Cyanobacteria;Chloroplast;Trifolium pratense	0.000248669	4.97338e-05	0.000248669	0	0	0	0
Bacteria;Cyanobacteria;Chloroplast;uncultured bacterium	0.0169321	0.00545186	0.0169321	0.000318196	0.00295929	0.00510417	0.00194553
Bacteria;Cyanobacteria;Chloroplast;uncultured Chlorophyta	0.00851126	0.0019759	0.00851126	0.000204555	0.000190922	0	0.000972763
Bacteria;Cyanobacteria;Chloroplast;uncultured cyanobacterium	0.000143191	4.67233e-05	9.04251e-05	0	0.000143191	0	0
Bacteria;Cyanobacteria;Chloroplast;uncultured eukaryote	0.000497338	9.94676e-05	0.000497338	0	0	0	0
Bacteria;Cyanobacteria;Chloroplast;uncultured organism	9.04251e-05	1.8085e-05	9.04251e-05	0	0	0	0
Bacteria;Cyanobacteria;Chloroplast;uncultured Oscillatoriales cyanobacterium	0.000143191	2.86383e-05	0	0	0.000143191	0	0
Bacteria;Cyanobacteria;Chloroplast;uncultured phototrophic eukaryote	0.000318196	8.17243e-05	9.04251e-05	0.000318196	0	0	0
Bacteria;Cyanobacteria;Chloroplast;uncultured Streptophyta	0.000113031	2.26063e-05	0.000113031	0	0	0	0
Bacteria;Cyanobacteria;Chloroplast;Vigna angularis var. angularis	4.52126e-05	9.04251e-06	4.52126e-05	0	0	0	0
Bacteria;Cyanobacteria;Chloroplast;Ziziphus jujuba	0.000237366	6.11102e-05	0.000237366	6.81849e-05	0	0	0
Bacteria;Cyanobacteria;Cyanobacteria;SubsectionI;FamilyI;Acaryochloris	0.00018085	5.52622e-05	0.00018085	0	9.54608e-05	0	0
Bacteria;Cyanobacteria;Cyanobacteria;SubsectionI;FamilyI;Brasilonema	5.65157e-05	1.13031e-05	5.65157e-05	0	0	0	0
Bacteria;Cyanobacteria;Cyanobacteria;SubsectionI;FamilyI;Mastigocladopsis	3.39094e-05	6.78188e-06	3.39094e-05	0	0	0	0
Bacteria;Cyanobacteria;Cyanobacteria;SubsectionI;FamilyI;uncultured	0.000192153	6.22959e-05	0.000192153	0	0.000119326	0	0
Bacteria;Cyanobacteria;Cyanobacteria;SubsectionII;FamilyII;Chroococcidiopsis	0.0168727	0.00727116	0.0154853	0.00163644	0.0168727	0.001875	0.000486381
Bacteria;Cyanobacteria;Cyanobacteria;SubsectionII;FamilyII;Pleurocapsa	9.09132e-05	3.25018e-05	0	9.09132e-05	7.15956e-05	0	0
Bacteria;Cyanobacteria;Cyanobacteria;SubsectionIII;FamilyI;Arthrospira	0.00104167	0.000334163	7.9122e-05	0.000454566	9.54608e-05	0.00104167	0
Bacteria;Cyanobacteria;Cyanobacteria;SubsectionIII;FamilyI;Caldora penicillata VP642c	4.52126e-05	9.04251e-06	4.52126e-05	0	0	0	0
Bacteria;Cyanobacteria;Cyanobacteria;SubsectionIII;FamilyI;Chamaesiphon	0.000169547	5.66377e-05	0.000169547	0.000113642	0	0	0
Bacteria;Cyanobacteria;Cyanobacteria;SubsectionIII;FamilyI;Coleofasciculus chthonoplastes EcFYyyy500	0.00125	0.000398412	0.00021476	0.000431838	9.54608e-05	0.00125	0
Bacteria;Cyanobacteria;Cyanobacteria;SubsectionIII;FamilyI;Crinalium	0.0010455	0.000369868	0.000350397	0.0010455	0.000453439	0	0
Bacteria;Cyanobacteria;Cyanobacteria;SubsectionIII;FamilyI;Geitlerinema	0.000339094	9.1684e-05	0.000339094	0	0.000119326	0	0
Bacteria;Cyanobacteria;Cyanobacteria;SubsectionIII;FamilyI;Leptolyngbya	0.00226719	0.000860421	0.00154853	0	0.00226719	0	0.000486381
Bacteria;Cyanobacteria;Cyanobacteria;SubsectionIII;FamilyI;Leptolyngbya cf. compacta EcFYyyy_10	3.39094e-05	6.78188e-06	3.39094e-05	0	0	0	0
Bacteria;Cyanobacteria;Cyanobacteria;SubsectionIII;FamilyI;Leptolyngbya nostocorum UAM 387	9.04251e-05	1.8085e-05	9.04251e-05	0	0	0	0
Bacteria;Cyanobacteria;Cyanobacteria;SubsectionIII;FamilyI;Leptolyngbya sp. CENA375	0.000124335	2.48669e-05	0.000124335	0	0	0	0
Bacteria;Cyanobacteria;Cyanobacteria;SubsectionIII;FamilyI;Lyngbya	3.39094e-05	6.78188e-06	3.39094e-05	0	0	0	0
Bacteria;Cyanobacteria;Cyanobacteria;SubsectionIII;FamilyI;Microcoleus	0.0357062	0.0161164	0.00642018	0.0357062	0.00730275	0.0180208	0.0131323
Bacteria;Cyanobacteria;Cyanobacteria;SubsectionIII;FamilyI;Oscillatoria	4.52126e-05	9.04251e-06	4.52126e-05	0	0	0	0
Bacteria;Cyanobacteria;Cyanobacteria;SubsectionIII;FamilyI;Phormidium	0.0106193	0.00674608	0.00813826	0.00609119	0.00283996	0.00604167	0.0106193
Bacteria;Cyanobacteria;Cyanobacteria;SubsectionIII;FamilyI;Phormidium autumnale Ant-Ph68	0.000863676	0.000270955	0.00018085	0.000863676	0.000310248	0	0
Bacteria;Cyanobacteria;Cyanobacteria;SubsectionIII;FamilyI;Planktothrix	9.09132e-05	1.81826e-05	0	9.09132e-05	0	0	0
Bacteria;Cyanobacteria;Cyanobacteria;SubsectionIII;FamilyI;Pseudanabaena tremula UTCC 471	0.000167056	6.05388e-05	0.000135638	0	0.000167056	0	0
Bacteria;Cyanobacteria;Cyanobacteria;SubsectionIII;FamilyI;Trichocoleus	0.000324254	0.000193031	0.00021476	0.000113642	0	0.0003125	0.000324254
Bacteria;Cyanobacteria;Cyanobacteria;SubsectionIII;FamilyI;Trichodesmium	6.81849e-05	1.3637e-05	0	6.81849e-05	0	0	0
Bacteria;Cyanobacteria;Cyanobacteria;SubsectionIII;FamilyI;uncultured	0.00162127	0.00136192	0.00135638	0.000909132	0.00136032	0.0015625	0.00162127
Bacteria;Cyanobacteria;Cyanobacteria;SubsectionIII;FamilyI;uncultured bacterium	0.00125	0.000576324	0.000474732	0.000250011	0.000906878	0.00125	0
Bacteria;Cyanobacteria;Cyanobacteria;SubsectionIII;FamilyI;uncultured cyanobacterium	0.000334113	0.000119037	5.65157e-05	0.000204555	0.000334113	0	0
Bacteria;Cyanobacteria;Cyanobacteria;SubsectionIII;FamilyI;uncultured Leptolyngbya sp.	6.78188e-05	1.35638e-05	6.78188e-05	0	0	0	0
Bacteria;Cyanobacteria;Cyanobacteria;SubsectionIV;FamilyI;Nostoc	0.000324254	9.43122e-05	7.9122e-05	6.81849e-05	0	0	0.000324254
Bacteria;Cyanobacteria;Cyanobacteria;SubsectionIV;FamilyI;Scytonema	0.0003125	0.000113184	0	0.000181826	7.15956e-05	0.0003125	0
Bacteria;Cyanobacteria;Cyanobacteria;SubsectionIV;FamilyI;uncultured bacterium	0.000238652	6.58154e-05	9.04251e-05	0	0.000238652	0	0
Bacteria;Cyanobacteria;Cyanobacteria;SubsectionIV;FamilyII;Calothrix	3.39094e-05	6.78188e-06	3.39094e-05	0	0	0	0
Bacteria;Cyanobacteria;Cyanobacteria;uncultured bacterium	3.39094e-05	6.78188e-06	3.39094e-05	0	0	0	0
Bacteria;Cyanobacteria;Cyanobacteria;uncultured;uncultured bacterium	0.00250011	0.00139416	0.00139029	0.00250011	0.000811417	0.00145833	0.000810636
Bacteria;Cyanobacteria;ML635J-21;uncultured bacterium	0.000486381	0.000133642	0	0.000181826	0	0	0.000486381
Bacteria;Deinococcus-Thermus;Deinococci;Deinococcales;Deinococcaceae;Deinococcus	0.00197736	0.000753377	0.000553854	0.00197736	0.000668226	0	0.000567445
Bacteria;Deinococcus-Thermus;Deinococci;Deinococcales;Deinococcaceae;uncultured	0.00100234	0.000288925	0.000169547	0.00027274	0.00100234	0	0
Bacteria;Deinococcus-Thermus;Deinococci;Deinococcales;Trueperaceae;Truepera	0.0036057	0.0014067	0.0036057	0.00143188	0.000930743	0.000416667	0.000648508
Bacteria;FBP;uncultured bacterium	0.00348573	0.0019695	0.00116422	0.00236374	0.00147964	0.00135417	0.00348573
Bacteria;FBP;uncultured endolithic bacterium	0.000565157	0.000354781	0.000565157	0.000477294	7.15956e-05	0.000416667	0.000243191
Bacteria;FBP;uncultured organism	6.81849e-05	2.49401e-05	5.65157e-05	6.81849e-05	0	0	0
Bacteria;FBP;uncultured soil bacterium	7.15956e-05	1.43191e-05	0	0	7.15956e-05	0	0
Bacteria;Fervidibacteria;uncultured bacterium	0.000119326	2.38652e-05	0	0	0.000119326	0	0
Bacteria;Firmicutes;Bacilli;Bacillales;Bacillaceae;Bacillus	0.00226719	0.0012816	0.000463429	0.00145461	0.00226719	0.00125	0.000972763
Bacteria;Firmicutes;Bacilli;Bacillales;Bacillaceae;Geobacillus	0.000119326	4.88297e-05	3.39094e-05	9.09132e-05	0.000119326	0	0
Bacteria;Firmicutes;Bacilli;Bacillales;Bacillaceae;Thalassobacillus	4.52126e-05	9.04251e-06	4.52126e-05	0	0	0	0
Bacteria;Firmicutes;Bacilli;Bacillales;Family XII;Exiguobacterium	0.000729167	0.000307147	0.000124335	0	0.000357978	0.000729167	0.000324254
Bacteria;Firmicutes;Bacilli;Bacillales;Paenibacillaceae;Paenibacillus	0.00162127	0.000407588	0	0	0	0.000416667	0.00162127
Bacteria;Firmicutes;Bacilli;Lactobacillales;Carnobacteriaceae;Trichococcus	0.00729572	0.00318106	0.00131116	0.00395473	0.00188535	0.00145833	0.00729572
Bacteria;Firmicutes;Bacilli;Lactobacillales;Lactobacillaceae;Lactobacillus	0.000295468	8.92371e-05	7.9122e-05	0.000295468	7.15956e-05	0	0
Bacteria;Firmicutes;Clostridia;Clostridiales;Christensenellaceae;Christensenellaceae R-7 group	0.000190922	3.81843e-05	0	0	0.000190922	0	0
Bacteria;Firmicutes;Clostridia;Clostridiales;Clostridiaceae 1;Clostridium sensu stricto 1	7.15956e-05	1.43191e-05	0	0	7.15956e-05	0	0
Bacteria;Firmicutes;Clostridia;Clostridiales;Clostridiaceae 1;Clostridium sensu stricto 12	0.000243191	5.542e-05	3.39094e-05	0	0	0	0.000243191
Bacteria;Firmicutes;Clostridia;Clostridiales;Clostridiaceae 1;uncultured	7.15956e-05	1.43191e-05	0	0	7.15956e-05	0	0
Bacteria;Firmicutes;Clostridia;Clostridiales;Family XI;Gottschalkia	4.52126e-05	9.04251e-06	4.52126e-05	0	0	0	0
Bacteria;Firmicutes;Clostridia;Clostridiales;Family XVII;Thermaerobacter	0.000520833	0.000113209	4.52126e-05	0	0	0.000520833	0
Bacteria;Firmicutes;Clostridia;Clostridiales;Family XVIII;Symbiobacterium	7.15956e-05	1.43191e-05	0	0	7.15956e-05	0	0
Bacteria;Firmicutes;Clostridia;Clostridiales;Family XVIII;uncultured	6.81849e-05	1.3637e-05	0	6.81849e-05	0	0	0
Bacteria;Firmicutes;Clostridia;Clostridiales;Lachnospiraceae;uncultured	9.54608e-05	1.90922e-05	0	0	9.54608e-05	0	0
Bacteria;Firmicutes;Clostridia;Clostridiales;Peptococcaceae;Desulfitibacter	9.54608e-05	1.90922e-05	0	0	9.54608e-05	0	0
Bacteria;Firmicutes;Clostridia;Clostridiales;Peptococcaceae;Desulfosporosinus	7.15956e-05	1.43191e-05	0	0	7.15956e-05	0	0
Bacteria;Firmicutes;Clostridia;Clostridiales;Peptococcaceae;uncultured	9.09132e-05	2.72252e-05	4.52126e-05	9.09132e-05	0	0	0
Bacteria;Firmicutes;Clostridia;Clostridiales;Ruminococcaceae;Ruminiclostridium 1	0.000113642	2.27283e-05	0	0.000113642	0	0	0
Bacteria;Firmicutes;Clostridia;Thermoanaerobacterales;Thermoanaerobacteraceae;Ammonifex	6.81849e-05	1.3637e-05	0	6.81849e-05	0	0	0
Bacteria;Firmicutes;Clostridia;Thermoanaerobacterales;Thermoanaerobacteraceae;Thermoanaerobacter	0.000324254	9.758e-05	0	6.81849e-05	9.54608e-05	0	0.000324254
Bacteria;Firmicutes;Negativicutes;Selenomonadales;Acidaminococcaceae;Succiniclasticum	0.000520833	0.00015503	4.52126e-05	0.000113642	9.54608e-05	0.000520833	0
Bacteria;Firmicutes;Negativicutes;Selenomonadales;Acidaminococcaceae;uncultured	7.15956e-05	1.43191e-05	0	0	7.15956e-05	0	0
Bacteria;Firmicutes;Negativicutes;Selenomonadales;Veillonellaceae;Selenomonas 1	3.39094e-05	6.78188e-06	3.39094e-05	0	0	0	0
Bacteria;Gemmatimonadetes;BD2-11 terrestrial group;uncultured bacterium	0.00121595	0.000679883	0.000339094	0.000477294	0.000429574	0.0009375	0.00121595
Bacteria;Gemmatimonadetes;BD2-11 terrestrial group;uncultured soil bacterium	6.78188e-05	1.35638e-05	6.78188e-05	0	0	0	0
Bacteria;Gemmatimonadetes;Gemmatimonadetes;Gemmatimonadales;Gemmatimonadaceae;Gemmatimonas	0.0116667	0.00729532	0.00187632	0.00715942	0.00515489	0.0116667	0.0106193
Bacteria;Gemmatimonadetes;Gemmatimonadetes;Gemmatimonadales;Gemmatimonadaceae;Gemmatirosa	0.084225	0.0606166	0.0237253	0.0640256	0.0472531	0.0838542	0.084225
Bacteria;Gemmatimonadetes;Gemmatimonadetes;Gemmatimonadales;Gemmatimonadaceae;uncultured	0.0103125	0.00664026	0.00255451	0.00736397	0.00510715	0.0103125	0.00786316
Bacteria;Gemmatimonadetes;Gemmatimonadetes;Gemmatimonadales;Gemmatimonadaceae;uncultured bacterium	0.000567445	0.000326212	7.9122e-05	0.00027274	0.000190922	0.000520833	0.000567445
Bacteria;Gemmatimonadetes;Longimicrobia;Longimicrobiales;Longimicrobiaceae;bacterium YC-ZSS-LKJ147	0.000119326	2.38652e-05	0	0	0.000119326	0	0
Bacteria;Gemmatimonadetes;Longimicrobia;Longimicrobiales;Longimicrobiaceae;Longimicrobium	0.00705253	0.00366204	0.000135638	0.00286377	0.00482077	0.0034375	0.00705253
Bacteria;Gemmatimonadetes;Longimicrobia;Longimicrobiales;Longimicrobiaceae;uncultured bacterium	0.0494488	0.0311696	0.023194	0.0220237	0.0293065	0.031875	0.0494488
Bacteria;Gemmatimonadetes;Longimicrobia;Longimicrobiales;Longimicrobiaceae;uncultured Gemmatimonadetes bacterium	0.000520833	0.000351781	4.52126e-05	0.000477294	0.000310248	0.000520833	0.000405318
Bacteria;Gemmatimonadetes;Longimicrobia;Longimicrobiales;Longimicrobiaceae;uncultured Gemmatimonas sp.	7.9122e-05	1.58244e-05	7.9122e-05	0	0	0	0
Bacteria;Gemmatimonadetes;Longimicrobia;Longimicrobiales;Longimicrobiaceae;uncultured soil bacterium	0.000167056	6.06853e-05	0	0.00013637	0.000167056	0	0
Bacteria;Gemmatimonadetes;S0134 terrestrial group;uncultured bacterium	0.00332361	0.00170384	0.000632976	0.000750034	0.00131259	0.0025	0.00332361
Bacteria;Ignavibacteriae;Ignavibacteria;Ignavibacteriales;PHOS-HE36;uncultured cyanobacterium	0.000159098	3.18196e-05	0	0.000159098	0	0	0
Bacteria;Nitrospirae;Nitrospira;Nitrospirales;0319-6A21;uncultured bacterium	7.15956e-05	1.43191e-05	0	0	7.15956e-05	0	0
Bacteria;Nitrospirae;Nitrospira;Nitrospirales;Nitrospiraceae;Leptospirillum	7.9122e-05	1.58244e-05	7.9122e-05	0	0	0	0
Bacteria;Nitrospirae;Nitrospira;Nitrospirales;Nitrospiraceae;Nitrospira	9.09132e-05	3.17464e-05	6.78188e-05	9.09132e-05	0	0	0
Bacteria;Planctomycetes;BD7-11;uncultured bacterium	0.000169547	8.48212e-05	0.000169547	0.000159098	9.54608e-05	0	0
Bacteria;Planctomycetes;OM190;uncultured bacterium	6.81849e-05	2.04189e-05	3.39094e-05	6.81849e-05	0	0	0
Bacteria;Planctomycetes;Phycisphaerae;S-70;uncultured bacterium	0.00105383	0.000294099	0	0	0	0.000416667	0.00105383
Bacteria;Planctomycetes;Phycisphaerae;Tepidisphaerales;Tepidisphaeraceae;Planctomycetales bacterium Ellin6207	0.00138418	0.00089179	0.000406913	0.000340925	0.00138418	0.00135417	0.000972763
Bacteria;Planctomycetes;Phycisphaerae;Tepidisphaerales;Tepidisphaeraceae;planctomycete WY108	0.000324254	0.000188393	9.04251e-05	0	0.000214787	0.0003125	0.000324254
Bacteria;Planctomycetes;Phycisphaerae;Tepidisphaerales;Tepidisphaeraceae;Tepidisphaera	0.000243191	0.000134645	0.000124335	9.09132e-05	0.000214787	0	0.000243191
Bacteria;Planctomycetes;Phycisphaerae;Tepidisphaerales;Tepidisphaeraceae;Trichomonas vaginalis G3	0.00018085	6.00353e-05	0.00018085	0	0.000119326	0	0
Bacteria;Planctomycetes;Phycisphaerae;Tepidisphaerales;Tepidisphaeraceae;uncultured bacterium	0.025625	0.0181962	0.0159374	0.0100005	0.0219083	0.025625	0.0175097
Bacteria;Planctomycetes;Phycisphaerae;Tepidisphaerales;Tepidisphaeraceae;uncultured eubacterium WD2101	0.000416667	0.000143466	9.04251e-05	9.09132e-05	0.000119326	0.000416667	0
Bacteria;Planctomycetes;Phycisphaerae;Tepidisphaerales;Tepidisphaeraceae;uncultured eubacterium WD283	3.39094e-05	6.78188e-06	3.39094e-05	0	0	0	0
Bacteria;Planctomycetes;Phycisphaerae;Tepidisphaerales;Tepidisphaeraceae;uncultured organism	4.52126e-05	9.04251e-06	4.52126e-05	0	0	0	0
Bacteria;Planctomycetes;Phycisphaerae;Tepidisphaerales;Tepidisphaeraceae;uncultured Planctomycetaceae bacterium	0.000101728	3.46648e-05	0.000101728	0	7.15956e-05	0	0
Bacteria;Planctomycetes;Phycisphaerae;Tepidisphaerales;Tepidisphaeraceae;uncultured Planctomycetales bacterium	0.0003125	0.000178748	0.000113031	0.000181826	0.000286383	0.0003125	0
Bacteria;Planctomycetes;Phycisphaerae;Tepidisphaerales;Tepidisphaeraceae;uncultured planctomycete	0.0130065	0.00918555	0.0101615	0.00745488	0.0130065	0.00833333	0.00697147
Bacteria;Planctomycetes;Phycisphaerae;Tepidisphaerales;Tepidisphaeraceae;uncultured Planctomycetia bacterium	0.000350397	7.00795e-05	0.000350397	0	0	0	0
Bacteria;Planctomycetes;Phycisphaerae;Tepidisphaerales;Tepidisphaeraceae;uncultured soil bacterium	0.00302083	0.00180392	0.00133377	0.000886404	0.00207627	0.00302083	0.00170233
Bacteria;Planctomycetes;Planctomycetacia;Planctomycetales;Planctomycetaceae;Candidatus Nostocoida	0.000190922	7.2167e-05	0.000101728	6.81849e-05	0.000190922	0	0
Bacteria;Planctomycetes;Planctomycetacia;Planctomycetales;Planctomycetaceae;Gemmata	0.000119326	5.10904e-05	4.52126e-05	9.09132e-05	0.000119326	0	0
Bacteria;Planctomycetes;Planctomycetacia;Planctomycetales;Planctomycetaceae;Isosphaera	0.000972763	0.000466223	0.0003617	0.000113642	0.000883013	0	0.000972763
Bacteria;Planctomycetes;Planctomycetacia;Planctomycetales;Planctomycetaceae;Planctomyces	0.000520833	0.000104167	0	0	0	0.000520833	0
Bacteria;Planctomycetes;Planctomycetacia;Planctomycetales;Planctomycetaceae;Singulisphaera	0.0103814	0.00716609	0.00484905	0.00163644	0.0103814	0.00947917	0.00948444
Bacteria;Planctomycetes;Planctomycetacia;Planctomycetales;Planctomycetaceae;uncultured	0.0161316	0.0101202	0.00385437	0.00297741	0.0130543	0.0145833	0.0161316
Bacteria;Planctomycetes;Planctomycetacia;Planctomycetales;Planctomycetaceae;uncultured bacterium	0.000286383	6.6319e-05	4.52126e-05	0	0.000286383	0	0
Bacteria;Proteobacteria;Alphaproteobacteria;Alphaproteobacteria Incertae Sedis;Unknown Family;uncultured	9.09132e-05	1.81826e-05	0	9.09132e-05	0	0	0
Bacteria;Proteobacteria;Alphaproteobacteria;Caulobacterales;Caulobacteraceae;Asticcacaulis	7.15956e-05	2.33616e-05	4.52126e-05	0	7.15956e-05	0	0
Bacteria;Proteobacteria;Alphaproteobacteria;Caulobacterales;Caulobacteraceae;Brevundimonas	0.000463429	0.000229738	0.000463429	0.000227283	0.000214787	0	0.000243191
Bacteria;Proteobacteria;Alphaproteobacteria;Caulobacterales;Caulobacteraceae;Caulobacter	0.000340925	0.000133749	0.000113031	0.000340925	0.000214787	0	0
Bacteria;Proteobacteria;Alphaproteobacteria;Caulobacterales;Caulobacteraceae;Phenylobacterium	0.00040911	0.000200639	0.000259972	0.00040911	0.000334113	0	0
Bacteria;Proteobacteria;Alphaproteobacteria;Caulobacterales;Caulobacteraceae;uncultured	0.00636367	0.0028728	0.00636367	0.00340925	0.00255358	0.00114583	0.000891699
Bacteria;Proteobacteria;Alphaproteobacteria;Caulobacterales;Hyphomonadaceae;Hirschia	7.15956e-05	3.92592e-05	5.65157e-05	6.81849e-05	7.15956e-05	0	0
Bacteria;Proteobacteria;Alphaproteobacteria;Rhizobiales;alphaI cluster;uncultured bacterium	3.39094e-05	6.78188e-06	3.39094e-05	0	0	0	0
Bacteria;Proteobacteria;Alphaproteobacteria;Rhizobiales;Beijerinckiaceae;Chelatococcus	0.000113642	4.83506e-05	5.65157e-05	0.000113642	7.15956e-05	0	0
Bacteria;Proteobacteria;Alphaproteobacteria;Rhizobiales;Bradyrhizobiaceae;Bosea	0.000567445	0.000328939	7.9122e-05	0.000477294	0	0.000520833	0.000567445
Bacteria;Proteobacteria;Alphaproteobacteria;Rhizobiales;Bradyrhizobiaceae;Bradyrhizobium	7.9122e-05	1.58244e-05	7.9122e-05	0	0	0	0
Bacteria;Proteobacteria;Alphaproteobacteria;Rhizobiales;Bradyrhizobiaceae;Salinarimonas	0.000167056	3.34113e-05	0	0	0.000167056	0	0
Bacteria;Proteobacteria;Alphaproteobacteria;Rhizobiales;Bradyrhizobiaceae;uncultured	0.000113642	2.27283e-05	0	0.000113642	0	0	0
Bacteria;Proteobacteria;Alphaproteobacteria;Rhizobiales;Brucellaceae;Ochrobactrum	7.15956e-05	2.33616e-05	4.52126e-05	0	7.15956e-05	0	0
Bacteria;Proteobacteria;Alphaproteobacteria;Rhizobiales;D05-2;uncultured bacterium	0.000262517	0.000102384	0.000113031	0.00013637	0.000262517	0	0
Bacteria;Proteobacteria;Alphaproteobacteria;Rhizobiales;DUNssu044;uncultured bacterium	3.39094e-05	6.78188e-06	3.39094e-05	0	0	0	0
Bacteria;Proteobacteria;Alphaproteobacteria;Rhizobiales;Hyphomicrobiaceae;Blastochloris	6.81849e-05	1.3637e-05	0	6.81849e-05	0	0	0
Bacteria;Proteobacteria;Alphaproteobacteria;Rhizobiales;Hyphomicrobiaceae;Rhodoplanes	0.000158244	6.0287e-05	0.000158244	0	0.000143191	0	0
Bacteria;Proteobacteria;Alphaproteobacteria;Rhizobiales;JG34-KF-361;uncultured alpha proteobacterium	0.000286383	0.000111629	0.00018085	9.09132e-05	0.000286383	0	0
Bacteria;Proteobacteria;Alphaproteobacteria;Rhizobiales;JG34-KF-361;uncultured bacterium	0.00155124	0.000937994	0.000768613	0.000772762	0.00155124	0.00135417	0.000243191
Bacteria;Proteobacteria;Alphaproteobacteria;Rhizobiales;JG34-KF-361;uncultured endolithic bacterium	0.000453439	0.000264276	0.000259972	0.000295468	0.000453439	0.0003125	0
Bacteria;Proteobacteria;Alphaproteobacteria;Rhizobiales;JG34-KF-361;uncultured proteobacterium	9.54608e-05	1.90922e-05	0	0	9.54608e-05	0	0
Bacteria;Proteobacteria;Alphaproteobacteria;Rhizobiales;Methylobacteriaceae;Methylobacterium	0.00126486	0.000997143	0.00057646	0.000863676	0.00126486	0.00114583	0.00113489
Bacteria;Proteobacteria;Alphaproteobacteria;Rhizobiales;Methylobacteriaceae;Microvirga	0.00486381	0.00346483	0.00258842	0.00313651	0.0026729	0.0040625	0.00486381
Bacteria;Proteobacteria;Alphaproteobacteria;Rhizobiales;Methylobacteriaceae;Psychroglaciecola	0.00205241	0.000879488	0.00100598	0.000818219	0.00205241	0.000520833	0
Bacteria;Proteobacteria;Alphaproteobacteria;Rhizobiales;Methylobacteriaceae;uncultured	0.0048184	0.00282098	0.00249799	0.0048184	0.00286383	0.00197917	0.00194553
Bacteria;Proteobacteria;Alphaproteobacteria;Rhizobiales;Methylocystaceae;Methylocystis	7.15956e-05	1.43191e-05	0	0	7.15956e-05	0	0
Bacteria;Proteobacteria;Alphaproteobacteria;Rhizobiales;Methylocystaceae;Pleomorphomonas	7.15956e-05	1.43191e-05	0	0	7.15956e-05	0	0
Bacteria;Proteobacteria;Alphaproteobacteria;Rhizobiales;Neo-b11;uncultured bacterium	0.00013637	6.646e-05	0.000124335	0.00013637	7.15956e-05	0	0
Bacteria;Proteobacteria;Alphaproteobacteria;Rhizobiales;P-102;uncultured bacterium	0.000357978	0.000224516	0.000248669	0.00027274	0.000357978	0	0.000243191
Bacteria;Proteobacteria;Alphaproteobacteria;Rhizobiales;Phyllobacteriaceae;Mesorhizobium	0.000486381	0.00026886	0.000226063	0.000250011	0.000381843	0	0.000486381
Bacteria;Proteobacteria;Alphaproteobacteria;Rhizobiales;Phyllobacteriaceae;Nitratireductor	0.000119326	3.29077e-05	4.52126e-05	0	0.000119326	0	0
Bacteria;Proteobacteria;Alphaproteobacteria;Rhizobiales;Rhizobiaceae;Neorhizobium	9.54608e-05	2.81347e-05	4.52126e-05	0	9.54608e-05	0	0
Bacteria;Proteobacteria;Alphaproteobacteria;Rhizobiales;Rhizobiaceae;Rhizobium	0.000802523	0.000231871	0.000802523	0.000113642	0	0	0.000243191
Bacteria;Proteobacteria;Alphaproteobacteria;Rhizobiales;Rhizobiaceae;Shinella	7.9122e-05	1.58244e-05	7.9122e-05	0	0	0	0
Bacteria;Proteobacteria;Alphaproteobacteria;Rhizobiales;Rhizobiales Incertae Sedis;Phreatobacter	7.15956e-05	2.56223e-05	5.65157e-05	0	7.15956e-05	0	0
Bacteria;Proteobacteria;Alphaproteobacteria;Rhizobiales;Rhodobiaceae;uncultured	7.15956e-05	2.1101e-05	3.39094e-05	0	7.15956e-05	0	0
Bacteria;Proteobacteria;Alphaproteobacteria;Rhizobiales;uncultured bacterium	7.15956e-05	1.43191e-05	0	0	7.15956e-05	0	0
Bacteria;Proteobacteria;Alphaproteobacteria;Rhizobiales;uncultured;Rhizobiales bacterium YIM 77505	0.000204555	9.44161e-05	0.000124335	0.000204555	0.000143191	0	0
Bacteria;Proteobacteria;Alphaproteobacteria;Rhizobiales;uncultured;uncultured alpha proteobacterium	0.000143191	2.86383e-05	0	0	0.000143191	0	0
Bacteria;Proteobacteria;Alphaproteobacteria;Rhizobiales;uncultured;uncultured bacterium	0.000636393	0.000272719	0.000440822	0.000636393	0.000286383	0	0
Bacteria;Proteobacteria;Alphaproteobacteria;Rhizobiales;uncultured;uncultured endolithic bacterium	0.00117553	0.000626411	0.00117553	0.000704577	0.000835282	0.000416667	0
Bacteria;Proteobacteria;Alphaproteobacteria;Rhizobiales;Xanthobacteraceae;Labrys	3.39094e-05	6.78188e-06	3.39094e-05	0	0	0	0
Bacteria;Proteobacteria;Alphaproteobacteria;Rhizobiales;Xanthobacteraceae;Pseudolabrys	6.78188e-05	1.35638e-05	6.78188e-05	0	0	0	0
Bacteria;Proteobacteria;Alphaproteobacteria;Rhizobiales;Xanthobacteraceae;Starkeya	6.81849e-05	2.49401e-05	5.65157e-05	6.81849e-05	0	0	0
Bacteria;Proteobacteria;Alphaproteobacteria;Rhizobiales;Xanthobacteraceae;Variibacter	0.0003125	0.000126724	9.04251e-05	0.000159098	7.15956e-05	0.0003125	0
Bacteria;Proteobacteria;Alphaproteobacteria;Rhizobiales;Xanthobacteraceae;Xanthobacter	3.39094e-05	6.78188e-06	3.39094e-05	0	0	0	0
Bacteria;Proteobacteria;Alphaproteobacteria;Rhodobacterales;Rhodobacteraceae;Amaricoccus	7.15956e-05	1.43191e-05	0	0	7.15956e-05	0	0
Bacteria;Proteobacteria;Alphaproteobacteria;Rhodobacterales;Rhodobacteraceae;Dinoroseobacter	9.09132e-05	1.81826e-05	0	9.09132e-05	0	0	0
Bacteria;Proteobacteria;Alphaproteobacteria;Rhodobacterales;Rhodobacteraceae;Jannaschia	0.000486381	9.72763e-05	0	0	0	0	0.000486381
Bacteria;Proteobacteria;Alphaproteobacteria;Rhodobacterales;Rhodobacteraceae;Loktanella	0.000324254	6.48508e-05	0	0	0	0	0.000324254
Bacteria;Proteobacteria;Alphaproteobacteria;Rhodobacterales;Rhodobacteraceae;Rhodovulum	0.000227283	4.54566e-05	0	0.000227283	0	0	0
Bacteria;Proteobacteria;Alphaproteobacteria;Rhodobacterales;Rhodobacteraceae;Roseovarius	0.000324254	7.84878e-05	0	6.81849e-05	0	0	0.000324254
Bacteria;Proteobacteria;Alphaproteobacteria;Rhodobacterales;Rhodobacteraceae;Rubellimicrobium	0.0261835	0.0112455	0.00292751	0.0119096	0.00572765	0.00947917	0.0261835
Bacteria;Proteobacteria;Alphaproteobacteria;Rhodobacterales;Rhodobacteraceae;uncultured	0.00291829	0.00111141	0.000271275	0.000818219	0.000715956	0.000833333	0.00291829
Bacteria;Proteobacteria;Alphaproteobacteria;Rhodospirillales;Acetobacteraceae;Acidicaldus	6.81849e-05	2.04189e-05	3.39094e-05	6.81849e-05	0	0	0
Bacteria;Proteobacteria;Alphaproteobacteria;Rhodospirillales;Acetobacteraceae;Acidiphilium	0.000181826	6.22393e-05	3.39094e-05	0.000181826	9.54608e-05	0	0
Bacteria;Proteobacteria;Alphaproteobacteria;Rhodospirillales;Acetobacteraceae;Acidisphaera	0.000416667	9.01152e-05	3.39094e-05	0	0	0.000416667	0
Bacteria;Proteobacteria;Alphaproteobacteria;Rhodospirillales;Acetobacteraceae;Belnapia	0.00500729	0.00245683	0.00500729	0.00143188	0.00305475	0.00125	0.00154021
Bacteria;Proteobacteria;Alphaproteobacteria;Rhodospirillales;Acetobacteraceae;Craurococcus	0.0579167	0.0481209	0.036577	0.0407291	0.0537445	0.0579167	0.0516375
Bacteria;Proteobacteria;Alphaproteobacteria;Rhodospirillales;Acetobacteraceae;Humitalea	0.00013637	2.7274e-05	0	0.00013637	0	0	0
Bacteria;Proteobacteria;Alphaproteobacteria;Rhodospirillales;Acetobacteraceae;Muricoccus	0.000243191	9.96309e-05	0.000135638	0	0.000119326	0	0.000243191
Bacteria;Proteobacteria;Alphaproteobacteria;Rhodospirillales;Acetobacteraceae;Paracraurococcus	5.65157e-05	1.13031e-05	5.65157e-05	0	0	0	0
Bacteria;Proteobacteria;Alphaproteobacteria;Rhodospirillales;Acetobacteraceae;Rhodovarius	0.00118683	0.000924062	0.00118683	0.000818219	0.00112166	0.000520833	0.000972763
Bacteria;Proteobacteria;Alphaproteobacteria;Rhodospirillales;Acetobacteraceae;Roseococcus	0.000159098	6.44756e-05	6.78188e-05	0.000159098	9.54608e-05	0	0
Bacteria;Proteobacteria;Alphaproteobacteria;Rhodospirillales;Acetobacteraceae;Roseomonas	0.00536388	0.00439842	0.00295012	0.00536388	0.00446279	0.005	0.0042153
Bacteria;Proteobacteria;Alphaproteobacteria;Rhodospirillales;Acetobacteraceae;Rubritepida	0.00140915	0.00104431	0.000949464	0.00140915	0.000501169	0.00114583	0.00121595
Bacteria;Proteobacteria;Alphaproteobacteria;Rhodospirillales;Acetobacteraceae;uncultured	0.00333333	0.00256411	0.00175199	0.00325015	0.00286383	0.00333333	0.00162127
Bacteria;Proteobacteria;Alphaproteobacteria;Rhodospirillales;B79;uncultured bacterium	7.15956e-05	1.43191e-05	0	0	7.15956e-05	0	0
Bacteria;Proteobacteria;Alphaproteobacteria;Rhodospirillales;DA111;uncultured bacterium	0.0003125	0.000105574	0.000101728	0.000113642	0	0.0003125	0
Bacteria;Proteobacteria;Alphaproteobacteria;Rhodospirillales;I-10;uncultured bacterium	0.0009375	0.000627572	0.000305185	0.000363653	0.000883013	0.0009375	0.000648508
Bacteria;Proteobacteria;Alphaproteobacteria;Rhodospirillales;KCM-B-15;uncultured bacterium	3.39094e-05	6.78188e-06	3.39094e-05	0	0	0	0
Bacteria;Proteobacteria;Alphaproteobacteria;Rhodospirillales;MNC12;uncultured bacterium	6.81849e-05	1.3637e-05	0	6.81849e-05	0	0	0
Bacteria;Proteobacteria;Alphaproteobacteria;Rhodospirillales;MSB-1E8;uncultured bacterium	0.000453439	0.000221373	0	0.000340925	0.000453439	0.0003125	0
Bacteria;Proteobacteria;Alphaproteobacteria;Rhodospirillales;MSB-1E8;uncultured Rhodospirillales bacterium	0.0003125	7.68191e-05	0	0	7.15956e-05	0.0003125	0
Bacteria;Proteobacteria;Alphaproteobacteria;Rhodospirillales;Rhodospirillaceae;Azospirillum	7.15956e-05	2.1101e-05	3.39094e-05	0	7.15956e-05	0	0
Bacteria;Proteobacteria;Alphaproteobacteria;Rhodospirillales;Rhodospirillaceae;Defluviicoccus	0.000243191	7.92852e-05	3.39094e-05	0	0.000119326	0	0.000243191
Bacteria;Proteobacteria;Alphaproteobacteria;Rhodospirillales;Rhodospirillaceae;Desertibacter	0.0003125	6.25e-05	0	0	0	0.0003125	0
Bacteria;Proteobacteria;Alphaproteobacteria;Rhodospirillales;Rhodospirillaceae;Dongia	0.000324254	6.48508e-05	0	0	0	0	0.000324254
Bacteria;Proteobacteria;Alphaproteobacteria;Rhodospirillales;Rhodospirillaceae;Phaeospirillum	3.39094e-05	6.78188e-06	3.39094e-05	0	0	0	0
Bacteria;Proteobacteria;Alphaproteobacteria;Rhodospirillales;Rhodospirillaceae;Rhodovibrio	0.000243191	6.29573e-05	0	0	7.15956e-05	0	0.000243191
Bacteria;Proteobacteria;Alphaproteobacteria;Rhodospirillales;Rhodospirillaceae;Skermanella	0.00121595	0.000563298	0.000124335	0.000590936	0.000572765	0.0003125	0.00121595
Bacteria;Proteobacteria;Alphaproteobacteria;Rhodospirillales;Rhodospirillaceae;uncultured	0.000453439	0.000281558	0.00018085	0.000113642	0.000453439	0.000416667	0.000243191
Bacteria;Proteobacteria;Alphaproteobacteria;Rhodospirillales;Rhodospirillales Incertae Sedis;Candidatus Alysiosphaera	0.009375	0.00442093	0.000734704	0.00154552	0.00680158	0.009375	0.00364786
Bacteria;Proteobacteria;Alphaproteobacteria;Rhodospirillales;Rhodospirillales Incertae Sedis;Elioraea	0.000243191	0.000100803	0.000101728	0.000159098	0	0	0.000243191
Bacteria;Proteobacteria;Alphaproteobacteria;Rhodospirillales;Rhodospirillales Incertae Sedis;Geminicoccus	0.000416667	0.000187621	3.39094e-05	0.00027274	0.000214787	0.000416667	0
Bacteria;Proteobacteria;Alphaproteobacteria;Rickettsiales;Holosporaceae;uncultured	9.09132e-05	1.81826e-05	0	9.09132e-05	0	0	0
Bacteria;Proteobacteria;Alphaproteobacteria;Rickettsiales;Mitochondria;Anomodon attenuatus	4.52126e-05	9.04251e-06	4.52126e-05	0	0	0	0
Bacteria;Proteobacteria;Alphaproteobacteria;Rickettsiales;Mitochondria;Aspergillus alliaceus	0.000113031	2.26063e-05	0.000113031	0	0	0	0
Bacteria;Proteobacteria;Alphaproteobacteria;Rickettsiales;Mitochondria;Aspergillus lentulus	9.04251e-05	1.8085e-05	9.04251e-05	0	0	0	0
Bacteria;Proteobacteria;Alphaproteobacteria;Rickettsiales;Mitochondria;Aspergillus leporis	4.52126e-05	9.04251e-06	4.52126e-05	0	0	0	0
Bacteria;Proteobacteria;Alphaproteobacteria;Rickettsiales;Mitochondria;Aspergillus nidulans FGSC A4	0.000169547	3.39094e-05	0.000169547	0	0	0	0
Bacteria;Proteobacteria;Alphaproteobacteria;Rickettsiales;Mitochondria;Aspergillus niger	5.65157e-05	1.13031e-05	5.65157e-05	0	0	0	0
Bacteria;Proteobacteria;Alphaproteobacteria;Rickettsiales;Mitochondria;Aspergillus nomius	4.52126e-05	9.04251e-06	4.52126e-05	0	0	0	0
Bacteria;Proteobacteria;Alphaproteobacteria;Rickettsiales;Mitochondria;Aspergillus ustus	3.39094e-05	6.78188e-06	3.39094e-05	0	0	0	0
Bacteria;Proteobacteria;Alphaproteobacteria;Rickettsiales;Mitochondria;Batis maritima	0.000113642	2.27283e-05	0	0.000113642	0	0	0
Bacteria;Proteobacteria;Alphaproteobacteria;Rickettsiales;Mitochondria;Cairneyella variabilis	6.78188e-05	1.35638e-05	6.78188e-05	0	0	0	0
Bacteria;Proteobacteria;Alphaproteobacteria;Rickettsiales;Mitochondria;Chlorella pyrenoidosa	0.00021476	4.29519e-05	0.00021476	0	0	0	0
Bacteria;Proteobacteria;Alphaproteobacteria;Rickettsiales;Mitochondria;Chlorella sorokiniana	0.000226063	4.52126e-05	0.000226063	0	0	0	0
Bacteria;Proteobacteria;Alphaproteobacteria;Rickettsiales;Mitochondria;Codriophorus laevigatus	0.000416667	0.000162455	0.00039561	0	0	0.000416667	0
Bacteria;Proteobacteria;Alphaproteobacteria;Rickettsiales;Mitochondria;Cordyceps brongniartii	4.52126e-05	9.04251e-06	4.52126e-05	0	0	0	0
Bacteria;Proteobacteria;Alphaproteobacteria;Rickettsiales;Mitochondria;Dicranaceae sp. Goffinet 11067	0.000135638	2.71275e-05	0.000135638	0	0	0	0
Bacteria;Proteobacteria;Alphaproteobacteria;Rickettsiales;Mitochondria;Fonsecaea multimorphosa	3.39094e-05	6.78188e-06	3.39094e-05	0	0	0	0
Bacteria;Proteobacteria;Alphaproteobacteria;Rickettsiales;Mitochondria;Fusarium solani	4.52126e-05	9.04251e-06	4.52126e-05	0	0	0	0
Bacteria;Proteobacteria;Alphaproteobacteria;Rickettsiales;Mitochondria;Glarea lozoyensis 74030	0.000271275	6.78921e-05	0.000271275	6.81849e-05	0	0	0
Bacteria;Proteobacteria;Alphaproteobacteria;Rickettsiales;Mitochondria;Lecanora strobilina	0.000960767	0.000210336	0.000960767	9.09132e-05	0	0	0
Bacteria;Proteobacteria;Alphaproteobacteria;Rickettsiales;Mitochondria;Letharia columbiana	0.0003617	8.66592e-05	0.0003617	0	7.15956e-05	0	0
Bacteria;Proteobacteria;Alphaproteobacteria;Rickettsiales;Mitochondria;Metarhizium anisopliae	3.39094e-05	6.78188e-06	3.39094e-05	0	0	0	0
Bacteria;Proteobacteria;Alphaproteobacteria;Rickettsiales;Mitochondria;Oxystegus tenuirostris	9.04251e-05	1.8085e-05	9.04251e-05	0	0	0	0
Bacteria;Proteobacteria;Alphaproteobacteria;Rickettsiales;Mitochondria;Peltigera membranacea	0.000553854	0.000151682	0.000553854	0.000204555	0	0	0
Bacteria;Proteobacteria;Alphaproteobacteria;Rickettsiales;Mitochondria;Pseudogymnoascus pannorum	0.000169547	3.39094e-05	0.000169547	0	0	0	0
Bacteria;Proteobacteria;Alphaproteobacteria;Rickettsiales;Mitochondria;Pseudogymnoascus pannorum var. pannorum	0.000259972	7.47227e-05	0.000259972	0.000113642	0	0	0
Bacteria;Proteobacteria;Alphaproteobacteria;Rickettsiales;Mitochondria;Pseudogymnoascus sp. VKM F-3808	0.000158244	3.16488e-05	0.000158244	0	0	0	0
Bacteria;Proteobacteria;Alphaproteobacteria;Rickettsiales;Mitochondria;Rhynchosporium orthosporum	0.000519944	0.000117626	0.000519944	6.81849e-05	0	0	0
Bacteria;Proteobacteria;Alphaproteobacteria;Rickettsiales;Mitochondria;Rhynchosporium secalis (leaf blotch of barley)	0.000226063	4.52126e-05	0.000226063	0	0	0	0
Bacteria;Proteobacteria;Alphaproteobacteria;Rickettsiales;Mitochondria;Sclerotinia borealis	0.000621673	0.000124335	0.000621673	0	0	0	0
Bacteria;Proteobacteria;Alphaproteobacteria;Rickettsiales;Mitochondria;Solanum melongena (eggplant)	0.00208333	0.00049056	4.52126e-05	0	0	0.00208333	0.000324254
Bacteria;Proteobacteria;Alphaproteobacteria;Rickettsiales;Mitochondria;Syntrichia ruralis	0.000135638	2.71275e-05	0.000135638	0	0	0	0
Bacteria;Proteobacteria;Alphaproteobacteria;Rickettsiales;Mitochondria;Syntrichia sp. Goffinet 11056	0.00075731	0.000213962	0.00075731	0	0	0.0003125	0
Bacteria;Proteobacteria;Alphaproteobacteria;Rickettsiales;Mitochondria;Talaromyces marneffei	5.65157e-05	1.13031e-05	5.65157e-05	0	0	0	0
Bacteria;Proteobacteria;Alphaproteobacteria;Rickettsiales;Mitochondria;Talaromyces pittii	4.52126e-05	9.04251e-06	4.52126e-05	0	0	0	0
Bacteria;Proteobacteria;Alphaproteobacteria;Rickettsiales;Mitochondria;Talaromyces purpureogenus	0.000327791	6.55582e-05	0.000327791	0	0	0	0
Bacteria;Proteobacteria;Alphaproteobacteria;Rickettsiales;Mitochondria;Tetraphis pellucida	0.000135638	2.71275e-05	0.000135638	0	0	0	0
Bacteria;Proteobacteria;Alphaproteobacteria;Rickettsiales;Mitochondria;Tetraplodon fuegianus	7.9122e-05	1.58244e-05	7.9122e-05	0	0	0	0
Bacteria;Proteobacteria;Alphaproteobacteria;Rickettsiales;Mitochondria;Ulota hutchinsiae	4.52126e-05	9.04251e-06	4.52126e-05	0	0	0	0
Bacteria;Proteobacteria;Alphaproteobacteria;Rickettsiales;Mitochondria;uncultured bacterium	0.000237366	4.74732e-05	0.000237366	0	0	0	0
Bacteria;Proteobacteria;Alphaproteobacteria;Rickettsiales;Mitochondria;uncultured organism	0.000463429	9.26857e-05	0.000463429	0	0	0	0
Bacteria;Proteobacteria;Alphaproteobacteria;Rickettsiales;Mitochondria;Zymoseptoria tritici	0.0003617	9.50684e-05	0.0003617	0.000113642	0	0	0
Bacteria;Proteobacteria;Alphaproteobacteria;Rickettsiales;Rickettsiales Incertae Sedis;Constrictibacter	0.0003125	6.92819e-05	3.39094e-05	0	0	0.0003125	0
Bacteria;Proteobacteria;Alphaproteobacteria;Rickettsiales;Rickettsiales Incertae Sedis;uncultured	6.78188e-05	1.35638e-05	6.78188e-05	0	0	0	0
Bacteria;Proteobacteria;Alphaproteobacteria;Rickettsiales;TK34;uncultured bacterium	9.54608e-05	1.90922e-05	0	0	9.54608e-05	0	0
Bacteria;Proteobacteria;Alphaproteobacteria;S26-47;uncultured bacterium	3.39094e-05	6.78188e-06	3.39094e-05	0	0	0	0
Bacteria;Proteobacteria;Alphaproteobacteria;Sphingomonadales;7B-8;uncultured bacterium	0.0013637	0.000497287	0.00021476	0.0013637	0.000167056	0.000416667	0.000324254
Bacteria;Proteobacteria;Alphaproteobacteria;Sphingomonadales;AKYG937;Sphingosinicella sp. YJ22	9.09132e-05	1.81826e-05	0	9.09132e-05	0	0	0
Bacteria;Proteobacteria;Alphaproteobacteria;Sphingomonadales;AKYG937;uncultured Sphingomonadaceae bacterium	9.54608e-05	3.03953e-05	5.65157e-05	0	9.54608e-05	0	0
Bacteria;Proteobacteria;Alphaproteobacteria;Sphingomonadales;Ellin6055;uncultured alpha proteobacterium	9.09132e-05	1.81826e-05	0	9.09132e-05	0	0	0
Bacteria;Proteobacteria;Alphaproteobacteria;Sphingomonadales;Ellin6055;uncultured bacterium	0.0014581	0.000906425	0.0014581	0.000931861	0.0011694	0	0.000972763
Bacteria;Proteobacteria;Alphaproteobacteria;Sphingomonadales;Erythrobacteraceae;Altererythrobacter	0.000318196	0.000119909	9.04251e-05	0.000318196	0.000190922	0	0
Bacteria;Proteobacteria;Alphaproteobacteria;Sphingomonadales;Erythrobacteraceae;Erythrobacter	0.000204555	4.76928e-05	3.39094e-05	0.000204555	0	0	0
Bacteria;Proteobacteria;Alphaproteobacteria;Sphingomonadales;Erythrobacteraceae;uncultured	0.000405318	0.000139986	0.000158244	0.00013637	0	0	0.000405318
Bacteria;Proteobacteria;Alphaproteobacteria;Sphingomonadales;JG34-KF-161;Sphingomonadaceae bacterium Gsoil 690	6.78188e-05	1.35638e-05	6.78188e-05	0	0	0	0
Bacteria;Proteobacteria;Alphaproteobacteria;Sphingomonadales;JG34-KF-161;uncultured alpha proteobacterium	0.000416667	0.000212187	0.000226063	0.000227283	0.000190922	0.000416667	0
Bacteria;Proteobacteria;Alphaproteobacteria;Sphingomonadales;JG34-KF-161;uncultured bacterium	0.00440822	0.00327468	0.00440822	0.00320469	0.00181376	0.0028125	0.00413424
Bacteria;Proteobacteria;Alphaproteobacteria;Sphingomonadales;JG34-KF-161;uncultured soil bacterium	0.000214787	0.000113183	0.00021476	0.00013637	0.000214787	0	0
Bacteria;Proteobacteria;Alphaproteobacteria;Sphingomonadales;JG34-KF-161;uncultured Sphingomonadaceae bacterium	0.000101728	3.46648e-05	0.000101728	0	7.15956e-05	0	0
Bacteria;Proteobacteria;Alphaproteobacteria;Sphingomonadales;JG34-KF-161;uncultured Sphingomonas sp.	0.000169547	6.64112e-05	0.000169547	9.09132e-05	7.15956e-05	0	0
Bacteria;Proteobacteria;Alphaproteobacteria;Sphingomonadales;MN 122.2a;uncultured bacterium	7.9122e-05	1.58244e-05	7.9122e-05	0	0	0	0
Bacteria;Proteobacteria;Alphaproteobacteria;Sphingomonadales;Sphingomonadaceae;Blastomonas	0.000101728	2.03456e-05	0.000101728	0	0	0	0
Bacteria;Proteobacteria;Alphaproteobacteria;Sphingomonadales;Sphingomonadaceae;Novosphingobium	0.00121595	0.00105076	0.0010851	0.00109096	0.000715956	0.00114583	0.00121595
Bacteria;Proteobacteria;Alphaproteobacteria;Sphingomonadales;Sphingomonadaceae;Rhizorhapis	0.000146941	4.30251e-05	0.000146941	6.81849e-05	0	0	0
Bacteria;Proteobacteria;Alphaproteobacteria;Sphingomonadales;Sphingomonadaceae;Sphingobium	0.000259972	0.000123361	0.000259972	0.000113642	0	0	0.000243191
Bacteria;Proteobacteria;Alphaproteobacteria;Sphingomonadales;Sphingomonadaceae;Sphingomonas	0.00815946	0.00572163	0.00562896	0.00815946	0.00315021	0.0065625	0.005107
Bacteria;Proteobacteria;Alphaproteobacteria;Sphingomonadales;Sphingomonadaceae;Sphingopyxis	0.000324254	0.000213847	0.000305185	0.00027274	0.000167056	0	0.000324254
Bacteria;Proteobacteria;Alphaproteobacteria;Sphingomonadales;Sphingomonadaceae;Sphingosinicella	6.81849e-05	1.3637e-05	0	6.81849e-05	0	0	0
Bacteria;Proteobacteria;Alphaproteobacteria;Sphingomonadales;Sphingomonadaceae;uncultured	0.00013637	4.76196e-05	0.000101728	0.00013637	0	0	0
Bacteria;Proteobacteria;Alphaproteobacteria;Sphingomonadales;Sphingomonadaceae;Zymomonas	6.81849e-05	2.49401e-05	5.65157e-05	6.81849e-05	0	0	0
Bacteria;Proteobacteria;Alphaproteobacteria;Sphingomonadales;uncultured bacterium	0.000119326	3.7429e-05	6.78188e-05	0	0.000119326	0	0
Bacteria;Proteobacteria;Alphaproteobacteria;Sphingomonadales;WW2-159;uncultured bacterium	6.81849e-05	1.3637e-05	0	6.81849e-05	0	0	0
Bacteria;Proteobacteria;ARKICE-90;uncultured organism	3.39094e-05	6.78188e-06	3.39094e-05	0	0	0	0
Bacteria;Proteobacteria;Betaproteobacteria;Burkholderiales;Alcaligenaceae;Achromobacter	0.000113642	3.17708e-05	4.52126e-05	0.000113642	0	0	0
Bacteria;Proteobacteria;Betaproteobacteria;Burkholderiales;Alcaligenaceae;uncultured	3.39094e-05	6.78188e-06	3.39094e-05	0	0	0	0
Bacteria;Proteobacteria;Betaproteobacteria;Burkholderiales;Burkholderiaceae;Burkholderia-Paraburkholderia	0.000405318	0.000110574	3.39094e-05	0.000113642	0	0	0.000405318
Bacteria;Proteobacteria;Betaproteobacteria;Burkholderiales;Burkholderiaceae;Lautropia	0.000204555	4.0911e-05	0	0.000204555	0	0	0
Bacteria;Proteobacteria;Betaproteobacteria;Burkholderiales;Comamonadaceae;Acidovorax	0.000204555	7.33151e-05	9.04251e-05	0.000204555	7.15956e-05	0	0
Bacteria;Proteobacteria;Betaproteobacteria;Burkholderiales;Comamonadaceae;Albidiferax	3.39094e-05	6.78188e-06	3.39094e-05	0	0	0	0
Bacteria;Proteobacteria;Betaproteobacteria;Burkholderiales;Comamonadaceae;Aquabacterium	6.81849e-05	2.49401e-05	5.65157e-05	6.81849e-05	0	0	0
Bacteria;Proteobacteria;Betaproteobacteria;Burkholderiales;Comamonadaceae;Azohydromonas	7.15956e-05	1.43191e-05	0	0	7.15956e-05	0	0
Bacteria;Proteobacteria;Betaproteobacteria;Burkholderiales;Comamonadaceae;Caenimonas	0.000818219	0.000512296	0.000203456	0.000818219	0	0.000729167	0.000810636
Bacteria;Proteobacteria;Betaproteobacteria;Burkholderiales;Comamonadaceae;Comamonas	6.81849e-05	1.3637e-05	0	6.81849e-05	0	0	0
Bacteria;Proteobacteria;Betaproteobacteria;Burkholderiales;Comamonadaceae;Hydrogenophaga	4.52126e-05	9.04251e-06	4.52126e-05	0	0	0	0
Bacteria;Proteobacteria;Betaproteobacteria;Burkholderiales;Comamonadaceae;Limnohabitans	0.000113642	3.40314e-05	5.65157e-05	0.000113642	0	0	0
Bacteria;Proteobacteria;Betaproteobacteria;Burkholderiales;Comamonadaceae;Methylibium sp. IFP 2052	4.52126e-05	9.04251e-06	4.52126e-05	0	0	0	0
Bacteria;Proteobacteria;Betaproteobacteria;Burkholderiales;Comamonadaceae;Ramlibacter	0.00121595	0.00075459	0.000542551	0.000590936	0.000381843	0.00104167	0.00121595
Bacteria;Proteobacteria;Betaproteobacteria;Burkholderiales;Comamonadaceae;Rhizobacter	0.000214787	5.42605e-05	5.65157e-05	0	0.000214787	0	0
Bacteria;Proteobacteria;Betaproteobacteria;Burkholderiales;Comamonadaceae;Rhodoferax	0.0003125	7.15425e-05	4.52126e-05	0	0	0.0003125	0
Bacteria;Proteobacteria;Betaproteobacteria;Burkholderiales;Comamonadaceae;Tepidimonas	7.15956e-05	1.43191e-05	0	0	7.15956e-05	0	0
Bacteria;Proteobacteria;Betaproteobacteria;Burkholderiales;Comamonadaceae;uncultured	0.000795491	0.000573544	0.000384307	0.000795491	0.000310248	0.000729167	0.000648508
Bacteria;Proteobacteria;Betaproteobacteria;Burkholderiales;Comamonadaceae;uncultured bacterium	0.000324254	7.38934e-05	4.52126e-05	0	0	0	0.000324254
Bacteria;Proteobacteria;Betaproteobacteria;Burkholderiales;Comamonadaceae;Variovorax	0.000416667	0.000216513	0.000146941	0.000113642	0	0.000416667	0.000405318
Bacteria;Proteobacteria;Betaproteobacteria;Burkholderiales;Comamonadaceae;Xenophilus	6.81849e-05	1.3637e-05	0	6.81849e-05	0	0	0
Bacteria;Proteobacteria;Betaproteobacteria;Burkholderiales;Oxalobacteraceae;Duganella	0.000113642	2.27283e-05	0	0.000113642	0	0	0
Bacteria;Proteobacteria;Betaproteobacteria;Burkholderiales;Oxalobacteraceae;Herbaspirillum	0.000567445	0.000181552	0.000113031	0.000227283	0	0	0.000567445
Bacteria;Proteobacteria;Betaproteobacteria;Burkholderiales;Oxalobacteraceae;Massilia	0.0077821	0.00190978	5.65157e-05	0.000772762	0	0.0009375	0.0077821
Bacteria;Proteobacteria;Betaproteobacteria;Burkholderiales;Oxalobacteraceae;Noviherbaspirillum	0.000486381	0.000176667	0.000146941	0.000250011	0	0	0.000486381
Bacteria;Proteobacteria;Betaproteobacteria;Burkholderiales;Oxalobacteraceae;Oxalobacter	4.52126e-05	9.04251e-06	4.52126e-05	0	0	0	0
Bacteria;Proteobacteria;Betaproteobacteria;Burkholderiales;Oxalobacteraceae;Paucimonas	0.000870342	0.000287557	0.000870342	0	0	0	0.000567445
Bacteria;Proteobacteria;Betaproteobacteria;Burkholderiales;Oxalobacteraceae;uncultured	0.000729572	0.000168521	0.000113031	0	0	0	0.000729572
Bacteria;Proteobacteria;Betaproteobacteria;Burkholderiales;Oxalobacteraceae;uncultured bacterium	9.09132e-05	1.81826e-05	0	9.09132e-05	0	0	0
Bacteria;Proteobacteria;Betaproteobacteria;Burkholderiales;Oxalobacteraceae;uncultured Janthinobacterium sp.	3.39094e-05	6.78188e-06	3.39094e-05	0	0	0	0
Bacteria;Proteobacteria;Betaproteobacteria;Burkholderiales;Oxalobacteraceae;Undibacterium	0.000486381	0.000150026	0.000192153	0	7.15956e-05	0	0.000486381
Bacteria;Proteobacteria;Betaproteobacteria;Hydrogenophilales;Hydrogenophilaceae;uncultured	0.000243191	7.72764e-05	0	0	0.000143191	0	0.000243191
Bacteria;Proteobacteria;Betaproteobacteria;Methylophilales;Methylophilaceae;Methylobacillus	6.78188e-05	1.35638e-05	6.78188e-05	0	0	0	0
Bacteria;Proteobacteria;Betaproteobacteria;Nitrosomonadales;Gallionellaceae;Candidatus Nitrotoga	5.65157e-05	1.13031e-05	5.65157e-05	0	0	0	0
Bacteria;Proteobacteria;Betaproteobacteria;Nitrosomonadales;Nitrosomonadaceae;Candidatus Branchiomonas	0.000567445	0.000187186	0.000158244	9.09132e-05	0.000119326	0	0.000567445
Bacteria;Proteobacteria;Betaproteobacteria;Nitrosomonadales;Nitrosomonadaceae;Nitrosomonas	0.000250011	5.00023e-05	0	0.000250011	0	0	0
Bacteria;Proteobacteria;Betaproteobacteria;oca12;uncultured bacterium	9.09132e-05	2.94858e-05	5.65157e-05	9.09132e-05	0	0	0
Bacteria;Proteobacteria;Betaproteobacteria;Rhodocyclales;Rhodocyclaceae;Zoogloea	0.000405318	0.000141294	0	0.000181826	0.000119326	0	0.000405318
Bacteria;Proteobacteria;Betaproteobacteria;TRA3-20;uncultured bacterium	0.000204555	6.42726e-05	4.52126e-05	0.000204555	7.15956e-05	0	0
Bacteria;Proteobacteria;Deltaproteobacteria;Bdellovibrionales;Bacteriovoracaceae;Deferrisoma	7.15956e-05	1.43191e-05	0	0	7.15956e-05	0	0
Bacteria;Proteobacteria;Deltaproteobacteria;Bdellovibrionales;Bacteriovoracaceae;HotSeep-1	6.81849e-05	1.3637e-05	0	6.81849e-05	0	0	0
Bacteria;Proteobacteria;Deltaproteobacteria;Bdellovibrionales;Bacteriovoracaceae;Peredibacter	0.000416667	9.01152e-05	3.39094e-05	0	0	0.000416667	0
Bacteria;Proteobacteria;Deltaproteobacteria;Bradymonadales;uncultured bacterium	0.000324254	6.48508e-05	0	0	0	0	0.000324254
Bacteria;Proteobacteria;Deltaproteobacteria;Deltaproteobacteria Incertae Sedis;Syntrophorhabdaceae;Syntrophorhabdus	9.09132e-05	1.81826e-05	0	9.09132e-05	0	0	0
Bacteria;Proteobacteria;Deltaproteobacteria;Desulfarculales;Desulfarculaceae;Desulfatiglans	0.000113642	4.86024e-05	3.39094e-05	0.000113642	9.54608e-05	0	0
Bacteria;Proteobacteria;Deltaproteobacteria;Desulfobacterales;Desulfobacteraceae;uncultured	9.09132e-05	4.15443e-05	4.52126e-05	9.09132e-05	7.15956e-05	0	0
Bacteria;Proteobacteria;Deltaproteobacteria;Desulfobacterales;Desulfobulbaceae;Desulfobulbus	5.65157e-05	1.13031e-05	5.65157e-05	0	0	0	0
Bacteria;Proteobacteria;Deltaproteobacteria;Desulfurellales;Desulfurellaceae;H16	0.000316488	0.000186028	0.000316488	0.000181826	0.000119326	0.0003125	0
Bacteria;Proteobacteria;Deltaproteobacteria;Myxococcales;Archangiaceae;Anaeromyxobacter	0.000567445	0.000133908	3.39094e-05	6.81849e-05	0	0	0.000567445
Bacteria;Proteobacteria;Deltaproteobacteria;Myxococcales;Archangiaceae;Archangium	0.000416667	8.33333e-05	0	0	0	0.000416667	0
Bacteria;Proteobacteria;Deltaproteobacteria;Myxococcales;Archangiaceae;Cystobacter	4.52126e-05	9.04251e-06	4.52126e-05	0	0	0	0
Bacteria;Proteobacteria;Deltaproteobacteria;Myxococcales;Archangiaceae;Stigmatella	9.09132e-05	1.81826e-05	0	9.09132e-05	0	0	0
Bacteria;Proteobacteria;Deltaproteobacteria;Myxococcales;Haliangiaceae;Haliangium	0.000625	0.000263375	0.000248669	0.000204555	0.000238652	0.000625	0
Bacteria;Proteobacteria;Deltaproteobacteria;Myxococcales;Myxococcaceae;Myxococcus	0.000416667	8.33333e-05	0	0	0	0.000416667	0
Bacteria;Proteobacteria;Deltaproteobacteria;Myxococcales;Myxococcaceae;uncultured	0.0003125	8.06826e-05	0	9.09132e-05	0	0.0003125	0
Bacteria;Proteobacteria;Deltaproteobacteria;Myxococcales;Nannocystaceae;Nannocystis	0.000567445	0.000343498	0	0.000431838	0.000405709	0.0003125	0.000567445
Bacteria;Proteobacteria;Deltaproteobacteria;Myxococcales;P3OB-42;uncultured bacterium	9.54608e-05	1.90922e-05	0	0	9.54608e-05	0	0
Bacteria;Proteobacteria;Deltaproteobacteria;Myxococcales;P3OB-42;uncultured delta proteobacterium	3.39094e-05	6.78188e-06	3.39094e-05	0	0	0	0
Bacteria;Proteobacteria;Deltaproteobacteria;Myxococcales;Phaselicystidaceae;Phaselicystis	0.000381843	7.63687e-05	0	0	0.000381843	0	0
Bacteria;Proteobacteria;Deltaproteobacteria;Myxococcales;Polyangiaceae;Sorangium	0.00238647	0.00107952	0.000700795	0.00238647	0.00059663	0.000416667	0.00129702
Bacteria;Proteobacteria;Deltaproteobacteria;Myxococcales;Sandaracinaceae;uncultured	0.000625	0.000152274	0	0.00013637	0	0.000625	0
Bacteria;Proteobacteria;Deltaproteobacteria;Myxococcales;uncultured;uncultured bacterium	0.000119326	4.64715e-05	0.000113031	0	0.000119326	0	0
Bacteria;Proteobacteria;Deltaproteobacteria;Myxococcales;uncultured;uncultured proteobacterium	7.9122e-05	2.94614e-05	7.9122e-05	6.81849e-05	0	0	0
Bacteria;Proteobacteria;Deltaproteobacteria;NB1-j;uncultured bacterium	0.000113642	2.27283e-05	0	0.000113642	0	0	0
Bacteria;Proteobacteria;Deltaproteobacteria;Oligoflexales;0319-6G20;uncultured bacterium	0.000416667	0.00023781	0	0.000295468	7.15956e-05	0.000416667	0.000405318
Bacteria;Proteobacteria;Deltaproteobacteria;Oligoflexales;Oligoflexaceae;uncultured bacterium	0.000729572	0.00025501	0	0.000545479	0	0	0.000729572
Bacteria;Proteobacteria;Deltaproteobacteria;Sva0485;uncultured bacterium	9.54608e-05	2.58741e-05	3.39094e-05	0	9.54608e-05	0	0
Bacteria;Proteobacteria;Gammaproteobacteria;Acidithiobacillales;Acidithiobacillaceae;Acidithiobacillus	6.81849e-05	1.3637e-05	0	6.81849e-05	0	0	0
Bacteria;Proteobacteria;Gammaproteobacteria;Cellvibrionales;Halieaceae;OM60(NOR5) clade	3.39094e-05	6.78188e-06	3.39094e-05	0	0	0	0
Bacteria;Proteobacteria;Gammaproteobacteria;Chromatiales;Chromatiaceae;Thiocystis	0.0003125	6.25e-05	0	0	0	0.0003125	0
Bacteria;Proteobacteria;Gammaproteobacteria;Chromatiales;Ectothiorhodospiraceae;Thioalkalivibrio	0.000715956	0.000343012	0.000169547	0.000204555	0.000715956	0.000625	0
Bacteria;Proteobacteria;Gammaproteobacteria;Chromatiales;Granulosicoccaceae;Granulosicoccus	3.39094e-05	6.78188e-06	3.39094e-05	0	0	0	0
Bacteria;Proteobacteria;Gammaproteobacteria;Enterobacteriales;Enterobacteriaceae;Enterobacter	0.0027274	0.000959212	0.000565157	0.0027274	0.00150351	0	0
Bacteria;Proteobacteria;Gammaproteobacteria;Enterobacteriales;Enterobacteriaceae;Escherichia-Shigella	0.0409791	0.0138426	0.00665755	0.0409791	0.0212639	0.0003125	0
Bacteria;Proteobacteria;Gammaproteobacteria;Enterobacteriales;Enterobacteriaceae;Klebsiella	0.000454566	0.000152963	0	0.000454566	0.000310248	0	0
Bacteria;Proteobacteria;Gammaproteobacteria;Enterobacteriales;Enterobacteriaceae;Salmonella	0.000143191	5.59122e-05	0	0.00013637	0.000143191	0	0
Bacteria;Proteobacteria;Gammaproteobacteria;Gammaproteobacteria Incertae Sedis;Unknown Family;uncultured	6.78188e-05	1.35638e-05	6.78188e-05	0	0	0	0
Bacteria;Proteobacteria;Gammaproteobacteria;Legionellales;Coxiellaceae;Aquicella	0.000324254	0.000133848	9.04251e-05	0.000159098	9.54608e-05	0	0.000324254
Bacteria;Proteobacteria;Gammaproteobacteria;Legionellales;Coxiellaceae;uncultured	0.000143191	3.54201e-05	3.39094e-05	0	0.000143191	0	0
Bacteria;Proteobacteria;Gammaproteobacteria;Legionellales;Legionellaceae;Legionella	0.000181826	6.02305e-05	0	0.000181826	0.000119326	0	0
Bacteria;Proteobacteria;Gammaproteobacteria;Methylococcales;Methylococcaceae;Methylogaea	4.52126e-05	9.04251e-06	4.52126e-05	0	0	0	0
Bacteria;Proteobacteria;Gammaproteobacteria;Methylococcales;Methylococcaceae;Methyloglobulus	0.0003125	6.25e-05	0	0	0	0.0003125	0
Bacteria;Proteobacteria;Gammaproteobacteria;Pseudomonadales;Moraxellaceae;Acinetobacter	0.00013637	2.7274e-05	0	0.00013637	0	0	0
Bacteria;Proteobacteria;Gammaproteobacteria;Pseudomonadales;Moraxellaceae;Alkanindiges	0.00013637	2.7274e-05	0	0.00013637	0	0	0
Bacteria;Proteobacteria;Gammaproteobacteria;Pseudomonadales;Moraxellaceae;Enhydrobacter	0.00125	0.00025	0	0	0	0.00125	0
Bacteria;Proteobacteria;Gammaproteobacteria;Pseudomonadales;Moraxellaceae;Moraxella	0.000416667	8.33333e-05	0	0	0	0.000416667	0
Bacteria;Proteobacteria;Gammaproteobacteria;Pseudomonadales;Pseudomonadaceae;Humulus lupulus var. cordifolius	9.09132e-05	1.81826e-05	0	9.09132e-05	0	0	0
Bacteria;Proteobacteria;Gammaproteobacteria;Pseudomonadales;Pseudomonadaceae;Pseudomonas	0.0003125	6.25e-05	0	0	0	0.0003125	0
Bacteria;Proteobacteria;Gammaproteobacteria;uncultured;uncultured bacterium	4.52126e-05	9.04251e-06	4.52126e-05	0	0	0	0
Bacteria;Proteobacteria;Gammaproteobacteria;Vibrionales;Vibrionaceae;Vibrio	0.00013637	2.7274e-05	0	0.00013637	0	0	0
Bacteria;Proteobacteria;Gammaproteobacteria;Xanthomonadales;JTB255 marine benthic group;uncultured gamma proteobacterium	7.15956e-05	1.43191e-05	0	0	7.15956e-05	0	0
Bacteria;Proteobacteria;Gammaproteobacteria;Xanthomonadales;Xanthomonadaceae;Arenimonas	0.000243191	6.22751e-05	0	6.81849e-05	0	0	0.000243191
Bacteria;Proteobacteria;Gammaproteobacteria;Xanthomonadales;Xanthomonadaceae;Lysobacter	0.00121595	0.000290883	3.39094e-05	0.000204555	0	0	0.00121595
Bacteria;Proteobacteria;Gammaproteobacteria;Xanthomonadales;Xanthomonadaceae;Pseudoxanthomonas	7.15956e-05	2.33616e-05	4.52126e-05	0	7.15956e-05	0	0
Bacteria;Proteobacteria;Gammaproteobacteria;Xanthomonadales;Xanthomonadaceae;Stenotrophomonas	0.000405318	0.000170731	0.000101728	0.000227283	0.000119326	0	0.000405318
Bacteria;Proteobacteria;Gammaproteobacteria;Xanthomonadales;Xanthomonadaceae;Thermomonas	0.000243191	4.86381e-05	0	0	0	0	0.000243191
Bacteria;Saccharibacteria;uncultured bacterium	9.09132e-05	3.92837e-05	3.39094e-05	9.09132e-05	7.15956e-05	0	0
Bacteria;Tenericutes;Mollicutes;Mycoplasmatales;Mycoplasmataceae;Mycoplasma	0.00429637	0.00156761	0	0	0	0.00354167	0.00429637
Bacteria;Verrucomicrobia;OPB35 soil group;uncultured bacterium	7.15956e-05	2.33616e-05	4.52126e-05	0	7.15956e-05	0	0
Bacteria;Verrucomicrobia;Spartobacteria;Chthoniobacterales;Chthoniobacteraceae;Chthoniobacter	0.00155124	0.000905597	0.00039561	0.000659121	0.00155124	0.000625	0.00129702
Bacteria;Verrucomicrobia;Spartobacteria;Chthoniobacterales;Chthoniobacterales Incertae Sedis;Terrimicrobium	7.15956e-05	1.43191e-05	0	0	7.15956e-05	0	0
Bacteria;Verrucomicrobia;Spartobacteria;Chthoniobacterales;DA101 soil group;uncultivated soil bacterium clone C019	3.39094e-05	6.78188e-06	3.39094e-05	0	0	0	0
Bacteria;Verrucomicrobia;Spartobacteria;Chthoniobacterales;DA101 soil group;uncultured bacterium	0.00177459	0.00105102	0.00177459	0.00150007	0.0015751	0	0.000405318
Bacteria;Verrucomicrobia;Spartobacteria;Chthoniobacterales;DA101 soil group;uncultured soil bacterium	0.00013637	3.40559e-05	3.39094e-05	0.00013637	0	0	0
Bacteria;Verrucomicrobia;WCHB1-41;uncultured bacterium	0.000119326	2.38652e-05	0	0	0.000119326	0	0
Eukaryota;Amoebozoa;Discosea;Longamoebia;Centramoebida;Acanthamoeba	0.00150007	0.000572575	0.000169547	0.00150007	0.00119326	0	0
Eukaryota;Archaeplastida;Chloroplastida;Charophyta;Klebsormidiophyceae;Klebsormidiales	0.00158244	0.000608921	0.00158244	0.00013637	0.00059663	0.000729167	0
Eukaryota;Archaeplastida;Chloroplastida;Charophyta;Phragmoplastophyta;Coleochaetophyceae	0.000350397	7.00795e-05	0.000350397	0	0	0	0
Eukaryota;Archaeplastida;Chloroplastida;Charophyta;Phragmoplastophyta;Streptophyta	0.0361458	0.0194097	0.0356275	0.00177281	0.0135316	0.0361458	0.00997082
Eukaryota;Archaeplastida;Chloroplastida;Chlorophyta;Chlorophyceae;Chlamydomonadaceae sp. Tow 2/24 P-8d	3.39094e-05	6.78188e-06	3.39094e-05	0	0	0	0
Eukaryota;Archaeplastida;Chloroplastida;Chlorophyta;Chlorophyceae;Chlamydomonadales	0.000146941	2.93882e-05	0.000146941	0	0	0	0
Eukaryota;Archaeplastida;Chloroplastida;Chlorophyta;Chlorophyceae;Chlamydomonas sp. CYB1	0.000305185	8.49022e-05	0.000305185	0	0.000119326	0	0
Eukaryota;Archaeplastida;Chloroplastida;Chlorophyta;Chlorophyceae;Dicksoniaceae environmental sample	0.00018085	3.617e-05	0.00018085	0	0	0	0
Eukaryota;Archaeplastida;Chloroplastida;Chlorophyta;Chlorophyceae;Incertae Sedis	4.52126e-05	9.04251e-06	4.52126e-05	0	0	0	0
Eukaryota;Archaeplastida;Chloroplastida;Chlorophyta;Chlorophyceae;Scenedesmus sp. II22	4.52126e-05	9.04251e-06	4.52126e-05	0	0	0	0
Eukaryota;Archaeplastida;Chloroplastida;Chlorophyta;Chlorophyceae;Sphaeropleales	0.000192153	5.20677e-05	0.000192153	6.81849e-05	0	0	0
Eukaryota;Archaeplastida;Chloroplastida;Chlorophyta;Chlorophyceae;Tetraspora sp. CU2551	4.52126e-05	9.04251e-06	4.52126e-05	0	0	0	0
Eukaryota;Archaeplastida;Chloroplastida;Chlorophyta;Trebouxiophyceae;Actinastrum hantzschii	7.9122e-05	1.58244e-05	7.9122e-05	0	0	0	0
Eukaryota;Archaeplastida;Chloroplastida;Chlorophyta;Trebouxiophyceae;Chlorellales	0.000723401	0.000310522	0.000723401	0.000113642	0.000310248	0	0.000405318
Eukaryota;Archaeplastida;Chloroplastida;Chlorophyta;Trebouxiophyceae;Chloroidium ellipsoideum	9.54608e-05	2.58741e-05	3.39094e-05	0	9.54608e-05	0	0
Eukaryota;Archaeplastida;Chloroplastida;Chlorophyta;Trebouxiophyceae;Coccomyxa sp. KN-2011-C14	3.39094e-05	6.78188e-06	3.39094e-05	0	0	0	0
Eukaryota;Archaeplastida;Chloroplastida;Chlorophyta;Trebouxiophyceae;Coccomyxa sp. KN-2011-T3	5.65157e-05	1.13031e-05	5.65157e-05	0	0	0	0
Eukaryota;Archaeplastida;Chloroplastida;Chlorophyta;Trebouxiophyceae;Incertae Sedis	4.52126e-05	9.04251e-06	4.52126e-05	0	0	0	0
Eukaryota;Archaeplastida;Chloroplastida;Chlorophyta;Trebouxiophyceae;Microthamniales	0.000293882	8.67324e-05	0.000293882	6.81849e-05	7.15956e-05	0	0
Eukaryota;Archaeplastida;Chloroplastida;Chlorophyta;Trebouxiophyceae;Myrmecia sp. BC8-8	5.65157e-05	1.13031e-05	5.65157e-05	0	0	0	0
Eukaryota;Archaeplastida;Chloroplastida;Chlorophyta;Trebouxiophyceae;Prasiolales	0.00110771	0.000276999	0.00110771	0.000181826	9.54608e-05	0	0
Eukaryota;Archaeplastida;Chloroplastida;Chlorophyta;Trebouxiophyceae;Stichococcus sp. FACHB753	7.15956e-05	1.43191e-05	0	0	7.15956e-05	0	0
Eukaryota;Archaeplastida;Chloroplastida;Chlorophyta;Trebouxiophyceae;Stichococcus sp. SAG 2464	7.9122e-05	1.58244e-05	7.9122e-05	0	0	0	0
Eukaryota;Archaeplastida;Chloroplastida;Chlorophyta;Trebouxiophyceae;Trebouxia sp. TR9	0.00128856	0.000309078	0.00128856	0.000113642	0.000143191	0	0
Eukaryota;Archaeplastida;Chloroplastida;Chlorophyta;Trebouxiophyceae;Trebouxiales	0.000926857	0.000203554	0.000926857	9.09132e-05	0	0	0
Eukaryota;Archaeplastida;Chloroplastida;Chlorophyta;Trebouxiophyceae;uncultured Eimeriidae	3.39094e-05	6.78188e-06	3.39094e-05	0	0	0	0
Eukaryota;Archaeplastida;Chloroplastida;Chlorophyta;Trebouxiophyceae;uncultured eukaryote	0.000587763	0.000135735	0.000587763	9.09132e-05	0	0	0
Eukaryota;Archaeplastida;Chloroplastida;Chlorophyta;Trebouxiophyceae;uncultured Trebouxia	4.52126e-05	9.04251e-06	4.52126e-05	0	0	0	0
Eukaryota;Archaeplastida;Chloroplastida;Chlorophyta;Ulvophyceae;Chlorocystidales	0.000681849	0.00013637	0	0.000681849	0	0	0
Eukaryota;Archaeplastida;Chloroplastida;Chlorophyta;Ulvophyceae;Desmochloris mollenhaueri	0.000159098	3.18196e-05	0	0.000159098	0	0	0
Eukaryota;Archaeplastida;Chloroplastida;Chlorophyta;Ulvophyceae;Ulotrichales	6.81849e-05	1.3637e-05	0	6.81849e-05	0	0	0
Eukaryota;Archaeplastida;Chloroplastida;uncultured Closteriaceae	0.000542551	0.00010851	0.000542551	0	0	0	0
Eukaryota;Archaeplastida;Chloroplastida;uncultured;uncultured Closteriaceae	0.000124335	2.48669e-05	0.000124335	0	0	0	0
Eukaryota;Archaeplastida;Rhodophyceae;Bangiales;Pyropia;Pyropia dentata	6.78188e-05	1.35638e-05	6.78188e-05	0	0	0	0
Eukaryota;DH147-EKD10;uncultured Closteriaceae	0.000248669	4.97338e-05	0.000248669	0	0	0	0
Eukaryota;Opisthokonta;Holozoa;Metazoa (Animalia);Eumetazoa;Bilateria	0.00304559	0.00183969	0.000847735	0.00304559	0.0016467	0.001875	0.0017834
Eukaryota;Opisthokonta;Holozoa;Metazoa (Animalia);Eumetazoa;Cnidaria	0.00200009	0.000670565	0.000350397	0.00200009	0.00100234	0	0
Eukaryota;Opisthokonta;Nucletmycea;Discicristoidea;Nucleariida;Nucleariidae	4.52126e-05	9.04251e-06	4.52126e-05	0	0	0	0
Eukaryota;Opisthokonta;Nucletmycea;Fungi;Chytridiomycota;Incertae Sedis	9.09132e-05	2.49645e-05	3.39094e-05	9.09132e-05	0	0	0
Eukaryota;Opisthokonta;Nucletmycea;Fungi;Dikarya;Ascomycota	0.0688926	0.017324	0.0688926	0.00581845	0.00723116	0.00135417	0.00332361
Eukaryota;Opisthokonta;Nucletmycea;Fungi;Dikarya;Basidiomycota	0.00420477	0.00089232	0.00420477	0.000113642	0.000143191	0	0
Eukaryota;Opisthokonta;Nucletmycea;Fungi;Incertae Sedis;Mucoromycotina	6.78188e-05	1.35638e-05	6.78188e-05	0	0	0	0
Eukaryota;SAR;Alveolata;Apicomplexa;Conoidasida;Gregarinasina	7.9122e-05	1.58244e-05	7.9122e-05	0	0	0	0
Eukaryota;SAR;Alveolata;Ciliophora;Intramacronucleata;Spirotrichea	0.000567445	0.000196822	0	0	0	0.000416667	0.000567445
Eukaryota;SAR;Rhizaria;Cercozoa;Thecofilosea;uncultured	3.39094e-05	6.78188e-06	3.39094e-05	0	0	0	0
Eukaryota;SAR;Stramenopiles;Ochrophyta;Pelagophyceae;Sarcinochrysidales	5.65157e-05	1.13031e-05	5.65157e-05	0	0	0	0
