# Supplementary material for: Distribution of Mixotrophy and Desiccation Survival Mechanisms across Microbial Genomes in an Arid Biological Soil Crust Community
Source: mSystems. 2021 Jan 12;6(1):e00786-20. doi: 10.1128/mSystems.00786-20 (PMC7901476; doi:10.1128/mSystems.00786-20)
Supplement: TABLE S3 [file mSystems.00786-20-st003.xlsx]

## Sheet: Sheet1
MAG	Given MAG name based on classification	Size (Mbp)	# contigs	Max. contig length	L50	N50	% GC	# Genes	Unique tRNAs	SSU rRNA	LSU_rRNA	5S_rRNA	% Completeness	% Contamination	% Strain heterogeneity	% abundance B20	% abundance F08	% abundance G19	% abundance C24h	% abundance F24h	Irep B20	Irep F08	Irep G19	Irep C24	Irep F24	GTDB_Classification	Classification method	RED	Closest placement genome accession	Closest placement genome name	ANI	% aligned	SSU SILVA classification
AVDCRST_01	Rubrobacteraceae01	4.24365	709	28607	8327	172	67.3259	5318	30	+	+	+	84.44	0.73	5.85	0.253105	0.152603	0.227706	0.268675	0.191424	2.14569	2.47707	2.16446	2.30021	2.30677	Bacteria;Actinobacteriota;Rubrobacteria;Rubrobacterales;Rubrobacteraceae;	novelty determined using RED	0.86041	GCF_001029505.1	Rubrobacter aplysinae	77.69	0.23	acteria;Actinobacteriota;Rubrobacteria;Rubrobacterales;Rubrobacteriaceae;Rubrobacter
AVDCRST_02	Rubrobacteraceae10	4.41022	133	179042	72999	19	68.2441	4932	41	-	-	+	94.3	2.96	1.48	0.0837067	0.0272337	0.0610793	0.0516343	0.0445283		2.12507				Bacteria;Actinobacteriota;Rubrobacteria;Rubrobacterales;Rubrobacteraceae;	novelty determined using RED	0.861663	GCF_001029505.1	Rubrobacter aplysinae	77.66	0.3
AVDCRST_03	Rubrobacteraceae02	3.57669	239	74037	26175	45	67.329	4030	34	-	+	+	96.52	1.33	1.33	0.0579709	0.0180821	0.0204391	0.0209962	0.0264746	1.66838	2.30886	1.77475	1.94004	1.86371	Bacteria;Actinobacteriota;Rubrobacteria;Rubrobacterales;Rubrobacteraceae;	novelty determined using RED	0.863189	GCF_900175965.1	Rubrobacter radiotolerans	78.01	0.25
AVDCRST_04	Acetobacteraceae02	3.7676	307	56866	19474	69	72.264	4061	25	-	-	-	68.81	1.18	2.58	0.0207552	0.0309656	0.0269259	0.0342985	0.0295638	1.66298	1.98221	1.79643	2.09195	1.96108	Bacteria;Proteobacteria;Alphaproteobacteria;Acetobacterales;Acetobacteraceae;	classification fully defined by topology	0.8933	N/A	N/A	N/A	N/A
AVDCRST_05	Rubrobacteraceae14	4.39248	560	45354	11664	123	68.9113	5279	25	-	-	-	78.16	3.38	20.3	0.0147477	0.0206208	0.0258118	0.0462564	0.0264808	2.61071	2.67846	2.59113	3.06997	3.06071	Bacteria;Actinobacteriota;Rubrobacteria;Rubrobacterales;Rubrobacteraceae;	novelty determined using RED	0.862418	GCF_001029505.1	Rubrobacter aplysinae	77.26	0.22
AVDCRST_06	Nocardioides02	3.23149	235	69167	18935	51	73.0478	3445	34	+	-	-	96.18	1.94	0.56	0.00391148	0.0343818	0.0164402	0.0305208	0.0265391		1.71781	1.69849	1.9053	1.80402	Bacteria;Actinobacteriota;Actinobacteria;Propionibacteriales;Nocardioidaceae;Nocardioides;	classification fully defined by topology	0.898626	N/A	N/A	N/A	N/A	Bacteria;Actinobacteriota;Actinobacteria;Propionibacteriales;Nocardioidaceae;Nocardioides
AVDCRST_07	Mycobacteriales01	3.46474	168	125348	32190	33	74.3795	3540	39	+	-	-	92.18	2.88	1.2	0.0111811	0.0403168	0.00729727	0.0154804	0.025974	1.86314	1.78012	1.91627	2.0155	1.85709	Bacteria;Actinobacteriota;Actinobacteria;Mycobacteriales;	novelty determined using RED	0.701952	N/A	N/A	N/A	N/A	Bacteria;Actinobacteriota;Actinobacteria;Frankiales;Geodermatophilaceae;Geodermatophilus
AVDCRST_08	Acetobacteraceae01	4.28999	377	71959	15711	79	72.7022	4617	28	-	+	+	82.56	2.34	3.89	0.0186716	0.0227468	0.0157436	0.0221958	0.0189049	1.61554	1.88206	1.78514	1.8399	1.84556	Bacteria;Proteobacteria;Alphaproteobacteria;Acetobacterales;Acetobacteraceae;	classification fully defined by topology	0.893748	N/A	N/A	N/A	N/A
AVDCRST_09	Sphingomonas01	2.33383	64	135130	58630	14	67.0721	2355	40	+	-	-	94.58	0.4	0.13	0.00915173	0.0223916	0.00844756	0.0260825	0.031893	1.38689	1.79547	1.50687	1.42867	1.37981	Bacteria;Proteobacteria;Alphaproteobacteria;Sphingomonadales;Sphingomonadaceae;Sphingomonas_A;	classification fully defined by topology	0.940769	GCF_000711715.1	Sphingomonas astaxanthinifaciens	79.81	0.55	Bacteria;Proteobacteria;Alphaproteobacteria;Sphingomonadales;Sphingomonadaceae;Ellin6055
AVDCRST_10	Acidimicrobiales03	3.545	228	66199	25323	47	70.7959	3821	43	-	-	-	95.73	0.74	2.2	0.0167369	0.0130406	0.0487988	0.00732662	0.0108165	1.8802	2.36631	1.76128		2.25966	Bacteria;Actinobacteriota;Acidimicrobiia;Acidimicrobiales;	novelty determined using RED	0.597247	N/A	N/A	N/A	N/A
AVDCRST_11	Gemmatimonadaceae01	3.9622	900	25173	5867	210	74.5482	4202	33	-	-	+	81.58	3.57	3.57	0.00930914	0.0286896	0.00722535	0.0175708	0.0227027						Bacteria;Gemmatimonadota;Gemmatimonadetes;Gemmatimonadales;Gemmatimonadaceae;	classification fully defined by topology	0.797498	N/A	N/A	N/A	N/A
AVDCRST_12	Rubrobacteraceae15	3.13298	528	32027	8324	122	68.9746	3766	13	-	-	+	73.16	6.9	4.31	0.0231161	0.0151124	0.00832993	0.0166677	0.0163943	2.20212	2.51279	3.37678	2.71061	2.46975	Bacteria;Actinobacteriota;Rubrobacteria;Rubrobacterales;Rubrobacteraceae;	novelty determined using RED	0.725952	N/A	N/A	N/A	N/A
AVDCRST_13	Solirubrobacteraceae01	3.60643	621	45659	7785	145	74.5172	4068	19	-	-	-	85.19	2.71	6.78	0.0155867	0.0206921	0.0115952	0.0141675	0.0159538		2.7605	2.96534	3.0115	3.05318	Bacteria;Actinobacteriota;Thermoleophilia;Solirubrobacterales;Solirubrobacteraceae;	novelty determined using RED	0.85615	GCF_003044185.1	Solirubrobacteraceae bacterium SEOHO-28	77.87	0.48
AVDCRST_14	Rubrobacteraceae11	2.44541	116	80098	27282	29	63.5218	2830	32	+	-	+	76.02	0	0.88	0.029398	0.0222818	0.0133534	0.00588037	0.00698546	1.83413	2.29915	2.05875			Bacteria;Actinobacteriota;Rubrobacteria;Rubrobacterales;Rubrobacteraceae;	novelty determined using RED	0.873154	GCF_001029505.1	Rubrobacter aplysinae	77.38	0.24	acteria;Actinobacteriota;Rubrobacteria;Rubrobacterales;Rubrobacteriaceae;Rubrobacter
AVDCRST_15	Rubellimicrobium01	3.0305	504	27745	8496	116	68.9905	3419	24	+	-	+	81.05	2.51	0.98	0.00126082	0.00842534	0.00319717	0.0129169	0.043013		1.99282			1.89849	Bacteria;Proteobacteria;Alphaproteobacteria;Rhodobacterales;Rhodobacteraceae;Rubellimicrobium;	classification fully defined by topology	0.983692	GCF_000600335.2	Rubellimicrobium mesophilum	82.38	0.68	Bacteria;Proteobacteria;Alphaproteobacteria;Rhodobacterales;Rhodobacteraceae;Rubellimicrobium
AVDCRST_16	Mycobacteriales02	3.11454	312	51831	13699	73	74.6092	3333	33	-	-	-	83.28	3.07	3.46	0.0024585	0.0401438	0.00088852	0.00698032	0.0154193		1.86918			1.80928	Bacteria;Actinobacteriota;Actinobacteria;Mycobacteriales;	novelty determined using RED	0.703064	N/A	N/A	N/A	N/A
AVDCRST_17	Solirubrobacterales02	2.08797	192	70629	20456	32	70.7707	2356	36	-	-	-	57.63	0	8.4	0.00673779	0.0216165	0.0147948	0.0128014	0.00893839	2.0387	1.97819	1.8066			Bacteria;Actinobacteriota;Thermoleophilia;Solirubrobacterales;	novelty determined using RED	0.731631	N/A	N/A	N/A	N/A
AVDCRST_18	Thermomicrobiales10	5.1643	425	132978	25086	63	69.0978	5289	41	-	-	-	92.77	2.2	0	0.00973379	0.0180189	0.0112134	0.0121627	0.0119096	1.54219	1.99246	1.64116	1.91134	1.78057	Bacteria;Chloroflexota;Chloroflexia;	novelty determined using RED	0.578243	N/A	N/A	N/A	N/A
AVDCRST_19	Thermomicrobiales08	4.61606	266	173033	25989	52	72.3259	5027	38	+	-	-	93.87	0.94	0	0.013899	0.00830147	0.0141337	0.0120488	0.00917898	1.95655	2.39279	2.00572			Bacteria;Chloroflexota;Chloroflexia;Thermomicrobiales;UBA6265;	novelty determined using RED	0.725587	N/A	N/A	N/A	N/A	Bacteria;Chloroflexi;Chloroflexia;Thermomicrobiales;JG30-KF-CM45
AVDCRST_20	Acidimicrobiales01	2.92557	135	99922	34438	25	72.6874	2979	30	-	-	-	80.71	3.72	0.37	0.00392611	0.0148031	0.012134	0.015281	0.0109226		1.91886	1.60902	1.83312		Bacteria;Actinobacteriota;Acidimicrobiia;Acidimicrobiales;	novelty determined using RED	0.594501	N/A	N/A	N/A	N/A
AVDCRST_21	Nocardioidaceae08	1.8924	175	179027	66605	9	70.4238	1958	19	+	-	+	66.15	4.56	1.88	0.00907189	0.0116199	0.0107136	0.0123322	0.0123313						Bacteria;Actinobacteriota;Actinobacteria;Propionibacteriales;Nocardioidaceae;	novelty determined using RED	0.72009	N/A	N/A	N/A	N/A	Bacteria;Actinobacteriota;Actinobacteria;Propionibacteriales;Nocardioidaceae;Nocardioides
AVDCRST_22	Rubrobacteraceae03	3.39739	190	110843	26572	38	67.3743	3888	31	-	-	+	73.45	3.76	10.03	0.0141999	0.0106514	0.00599323	0.0137304	0.0105421		2.77671				Bacteria;Actinobacteriota;Rubrobacteria;Rubrobacterales;Rubrobacteraceae;	novelty determined using RED	0.861981	GCF_001029505.1	Rubrobacter aplysinae	77.51	0.25
AVDCRST_23	Sphningosinicella01	2.68549	97	150759	39401	22	66.0563	2893	36	-	-	-	96.69	0	0	0.00633519	0.00329698	0.00798103	0.0185185	0.0187745	1.55283		1.68195	2.33869	2.02009	Bacteria;Proteobacteria;Alphaproteobacteria;Sphingomonadales;Sphingomonadaceae;Sphningosinicella;	classification fully defined by topology	0.941344	GCF_003012735.1	Sphningosinicella sp.	79.13	0.52
AVDCRST_24	Nocardioidaceae03	1.8095	270	30898	10449	56	72.2134	1914	24	-	-	-	59.34	4.66	2.33	0.00641097	0.0137576	0.00648699	0.0136687	0.012825						Bacteria;Actinobacteriota;Actinobacteria;Propionibacteriales;Nocardioidaceae;	classification fully defined by topology	0.765833	N/A	N/A	N/A	N/A
AVDCRST_25	Rubrobacteraceae13	3.38382	258	58836	17919	61	67.4026	3734	35	-	-	-	84.65	3.88	0.65	0.0142986	0.0145273	0.00431169	0.00801309	0.0113085	1.73824	2.48938				Bacteria;Actinobacteriota;Rubrobacteria;Rubrobacterales;Rubrobacteraceae;	novelty determined using RED	0.86932	GCF_001029505.1	Rubrobacter aplysinae	77.43	0.27
AVDCRST_26	Chloroflexia02	4.19115	1136	26630	4969	255	64.812	4726	23	+	-	-	87.24	2.21	2.76	0.0104211	0.00568729	0.0137886	0.0128949	0.00804356						Bacteria;Chloroflexota;Chloroflexia;Chloroflexales;	novelty determined using RED	0.823313	GCF_000526415.1	Herpetosiphonaceae bacterium JKG1	76.37	0.14	Bacteria;Chloroflexi;Chloroflexia;Kallotenuales;AKIW781
AVDCRST_27	Craurococcus01	4.52697	192	220954	64299	23	72.0425	4727	38	+	+	+	97.96	1	0	0.0111554	0.00616177	0.0105967	0.0108534	0.0111437	1.49973		1.59351		1.6961	Bacteria;Proteobacteria;Alphaproteobacteria;Acetobacterales;Acetobacteraceae;Belnapia;	classification fully defined by topology	0.984915	N/A	N/A	N/A	N/A	Bacteria;Proteobacteria;Alphaproteobacteria;Acetobacterales;Acetobacteraceae;Craurococcus-Caldovatus
AVDCRST_28	Rubrobacteraceae09	3.75138	112	316681	53901	20	61.7428	4276	44	-	-	+	94.3	1.17	0.58	0.02157	0.00947413	0.0106071	0.00268562	0.00413559		2.54374	1.90951			Bacteria;Actinobacteriota;Rubrobacteria;Rubrobacterales;Rubrobacteraceae;	novelty determined using RED	0.870639	GCF_001029505.1	Rubrobacter aplysinae	77.02	0.17
AVDCRST_29	Nocardioidaceae02	2.63776	154	125400	39886	21	71.1319	2674	33	-	-	+	80.22	8.22	0	0.00470119	0.0101363	0.0104301	0.0107161	0.0101624						Bacteria;Actinobacteriota;Actinobacteria;Propionibacteriales;Nocardioidaceae;	classification fully defined by topology	0.752831	N/A	N/A	N/A	N/A
AVDCRST_30	Solirubrobacteraceae06	4.04736	617	31912	7574	167	74.0258	4681	36	+	-	-	77.64	0.8	15.15	0.0128347	0.0132987	0.00485165	0.00727807	0.00753718	1.82008	2.61835				Bacteria;Actinobacteriota;Thermoleophilia;Solirubrobacterales;Solirubrobacteraceae;	novelty determined using RED	0.850083	N/A	N/A	N/A	N/A	Bacteria;Actinobacteriota;Thermoleophilia;Solirubrobacterales;Solirubrobacteraceae;Solirubrobacter
AVDCRST_31	Sphingomonas03	2.52102	203	88778	20161	39	69.1707	2733	38	-	-	-	86.37	3.9	1.04	0.00745849	0.00547372	0.00488738	0.0118532	0.0152994	1.72667			2.53773		Bacteria;Proteobacteria;Alphaproteobacteria;Sphingomonadales;Sphingomonadaceae;Sphingomonas_A;	classification fully defined by topology	0.940713	GCF_000711715.1	Sphingomonas astaxanthinifaciens	80.18	0.53
AVDCRST_32	Nocardioides01	3.11273	125	129098	44294	24	72.5766	3210	37	-	-	-	79.53	2.6	0.97	0.00171548	0.0167115	0.00236141	0.00620509	0.0165364		1.90546				Bacteria;Actinobacteriota;Actinobacteria;Propionibacteriales;Nocardioidaceae;Nocardioides;	classification fully defined by topology	0.947772	N/A	N/A	N/A	N/A
AVDCRST_33	Thermomicrobiales04	3.3815	424	42602	9988	106	69.2843	3488	33	+	-	-	88.89	0	2.2	0.0133468	0.00375454	0.00936615	0.00406736	0.00980747	1.75274		1.83885			Bacteria;Chloroflexota;Chloroflexia;Thermomicrobiales;UBA6265;	novelty determined using RED	0.744477	N/A	N/A	N/A	N/A	Bacteria;Chloroflexi;Chloroflexia;Thermomicrobiales;JG30-KF-CM45
AVDCRST_34	Nocardioidaceae05	3.27937	91	209349	49371	20	71.282	3236	38	-	-	+	95.98	1.3	0.43	0.00370498	0.0119374	0.00651206	0.00982239	0.00813027		1.98363				Bacteria;Actinobacteriota;Actinobacteria;Propionibacteriales;Nocardioidaceae;	classification fully defined by topology	0.771132	N/A	N/A	N/A	N/A
AVDCRST_35	Quadrisphaera01	2.87595	608	42586	6292	130	76.5034	3215	30	+	-	-	82.74	2.6	0.37	0.00847911	0.00621347	0.00338442	0.00365783	0.0181264						Bacteria;Actinobacteriota;Actinobacteria;Actinomycetales;Quadrisphaeraceae;Quadrisphaera;	classification fully defined by topology	0.893308	GCF_900101335.1	Quadrisphaera sp.	80.59	0.62	Bacteria;Actinobacteriota;Actinobacteria;Kineosporiales;Kineosporiaceae;Quadrisphaera
AVDCRST_36	Nocardioidaceae04	3.09355	199	126485	29003	34	73.8016	3143	37	-	-	-	87.44	5.79	1.81	0.00234425	0.0212288	0.00134564	0.00474643	0.0100698		1.78223			2.26362	Bacteria;Actinobacteriota;Actinobacteria;Propionibacteriales;Nocardioidaceae;	classification fully defined by topology	0.769685	N/A	N/A	N/A	N/A
AVDCRST_37	Rubrobacteraceae08	3.14666	192	67666	21086	47	62.2479	3708	32	-	-	-	92.11	0	2.63	0.0130753	0.01197	0.00661707	0.00340798	0.00407672	1.72935	2.57606	1.99219			Bacteria;Actinobacteriota;Rubrobacteria;Rubrobacterales;Rubrobacteraceae;	novelty determined using RED	0.868246	GCF_001029505.1	Rubrobacter aplysinae	77.08	0.18
AVDCRST_38	Solirubrobacteraceae02	2.88281	252	78427	27155	37	73.2478	3111	32	-	+	+	92.49	7.59	1.38	0.00484296	0.0189586	0.00282952	0.00467868	0.007395	2.11202	2.11701				Bacteria;Actinobacteriota;Thermoleophilia;Solirubrobacterales;Solirubrobacteraceae;	novelty determined using RED	0.853218	N/A	N/A	N/A	N/A
AVDCRST_39	Sphingomonadaceae02	2.72406	112	136448	35208	23	70.4919	2885	37	-	-	+	98.28	0.43	0	0.000610373	0.0168606	0.00309428	0.00746055	0.0102143		1.85108			1.80035	Bacteria;Proteobacteria;Alphaproteobacteria;Sphingomonadales;Sphingomonadaceae;	novelty determined using RED	0.869372	N/A	N/A	N/A	N/A
AVDCRST_40	Gemmatimonadaceae02	3.07163	971	15483	3997	247	73.3139	3528	27	-	-	-	75.35	3.3	3.29	0.00499215	0.0109879	0.00371024	0.00806966	0.00967505						Bacteria;Gemmatimonadota;Gemmatimonadetes;Gemmatimonadales;Gemmatimonadaceae;	classification fully defined by topology	0.796779	N/A	N/A	N/A	N/A
AVDCRST_41	Corynebacteriales01	4.64104	460	63554	13848	101	75.5649	4708	37	-	-	+	89.7	2.1	0	0.00129185	0.00171613	0.0250361	0.0057663	0.00269635			1.58865			Bacteria;Actinobacteriota;Actinobacteria;Mycobacteriales;	novelty determined using RED	0.767878	GCA_003244255.1	Mycobacteriales bacterium QHCD01	76.8	0.32
AVDCRST_42	Chthoniobacterales01	3.52517	125	122300	44622	27	63.0196	3380	42	+	-	+	95.55	1.32	1.75	0.00651358	0.00274125	0.0214713	0.00235399	0.00228987	1.75434		1.70599			Bacteria;Verrucomicrobiota;Verrucomicrobiae;Chthoniobacterales;	novelty determined using RED	0.853203	N/A	N/A	N/A	N/A	Bacteria;Verrucomicrobiota;Verrucomicrobiae;Chthoniobacterales;Chthoniobacteraceae;Candidatus Udaeobacter
AVDCRST_43	Thermomicrobiales05	2.24011	116	144822	31245	23	62.8345	2286	34	+	+	-	79.87	1.89	1.88	0.0139131	0.00352284	0.00991356	0.00403009	0.00372491	1.8554		2.2594			Bacteria;Chloroflexota;Chloroflexia;Thermomicrobiales;UBA6265;	novelty determined using RED	0.811878	N/A	N/A	N/A	N/A	Bacteria;Chloroflexi;Chloroflexia;Thermomicrobiales;JG30-KF-CM45
AVDCRST_44	Sphingomonas02	1.61889	114	58163	18973	25	66.7374	1729	23	-	-	-	77.05	0.89	0.89	0.00227637	0.0067607	0.0042121	0.0106635	0.00975929		1.90842			1.648	Bacteria;Proteobacteria;Alphaproteobacteria;Sphingomonadales;Sphingomonadaceae;Sphingomonas_A;	classification fully defined by topology	0.938282	N/A	N/A	N/A	N/A
AVDCRST_45	Solirubrobacterales01	2.31592	230	46159	14491	51	72.229	2656	37	-	-	+	85.47	0.83	1.25	0.00790398	0.0117477	0.00508102	0.0037524	0.00316631	1.63279	1.95492				Bacteria;Actinobacteriota;Thermoleophilia;Solirubrobacterales;	novelty determined using RED	0.732696	N/A	N/A	N/A	N/A
AVDCRST_46	Nocardioidaceae01	3.38588	260	103510	19562	47	69.9333	3691	37	-	-	-	85.15	4.84	2.26	0.00321253	0.00526107	0.00932392	0.00833736	0.00550502			1.75197			Bacteria;Actinobacteriota;Actinobacteria;Propionibacteriales;Nocardioidaceae;	classification fully defined by topology	0.757377	N/A	N/A	N/A	N/A
AVDCRST_47	Nocardioidaceae07	3.09106	215	92027	20425	49	70.7126	3236	32	-	-	-	86.47	0.52	0.52	0.000151685	0.0136142	0.000780525	0.0053597	0.0107901		1.9886				Bacteria;Actinobacteriota;Actinobacteria;Propionibacteriales;Nocardioidaceae;	novelty determined using RED	0.821558	GCA_002384855.1	Nocardioidaceae bacterium UBA4001	79.6	0.43
AVDCRST_48	Friedmanniella01	3.46864	550	38642	7598	151	74.3481	3920	29	-	-	+	63.71	7.39	2.95	0.0039531	0.0114388	0.00275937	0.00530378	0.00663865		2.06958				Bacteria;Actinobacteriota;Actinobacteria;Propionibacteriales;Propionibacteriaceae;Friedmanniella;	classification fully defined by topology	0.972082	GCF_900105065.1	Friedmanniella luteola	87.12	0.84
AVDCRST_49	Thermomicrobiales03	4.82019	332	150266	22756	56	73.534	4766	42	-	-	-	98.43	0.94	0	0.00729414	0.00666995	0.00395022	0.00620514	0.00577135	1.78407					Bacteria;Chloroflexota;Chloroflexia;Thermomicrobiales;UBA6265;	novelty determined using RED	0.736032	N/A	N/A	N/A	N/A
AVDCRST_50	Acidimicrobiales02	3.1972	160	124133	44369	23	70.713	3407	40	+	-	+	93.16	1.8	1.35	0.00272453	0.0101375	0.00391866	0.00680345	0.00624956		2.00518				Bacteria;Actinobacteriota;Acidimicrobiia;Acidimicrobiales;	novelty determined using RED	0.721042	GCA_002861595.1	Acidimicrobiales bacterium GCA-2861595	77.67	0.28	Bacteria;Actinobacteriota;Acidimicrobiia;uncultured
AVDCRST_51	Ramlibacter01	3.03006	776	22284	5342	170	68.2346	3529	11	-	-	-	73.77	5.22	4.45	0.000697561	0.00141586	0.000674775	0.0158017	0.00963165						Bacteria;Proteobacteria;Gammaproteobacteria;Burkholderiales;Burkholderiaceae;Ramlibacter;	classification fully defined by topology	0.965834	N/A	N/A	N/A	N/A
AVDCRST_52	Blastococcus02	3.4469	242	89143	23829	50	73.2878	3674	38	-	-	+	89.2	1.09	1.24	0.0137272	0.0018559	0.000741335	0.00219668	0.00907707	1.57481					Bacteria;Actinobacteriota;Actinobacteria;Mycobacteriales;Geodermatophilaceae;Blastococcus;	classification fully defined by topology	0.985142	GCF_900230285.1	Blastococcus sp.	87.59	0.82
AVDCRST_53	Solirubrobacteraceae04	3.37826	108	223853	45523	23	72.365	3587	41	+	-	-	97.58	0.09	0	0.00587038	0.00403635	0.0167199	0.000108563	0.000160423	1.67413		1.63954			Bacteria;Actinobacteriota;Thermoleophilia;Solirubrobacterales;Solirubrobacteraceae;	novelty determined using RED	0.86328	GCF_003044185.1	Solirubrobacteraceae bacterium SEOHO-28	78.53	0.46	Bacteria;Actinobacteriota;Thermoleophilia;Solirubrobacterales;Solirubrobacteraceae;Conexibacter
AVDCRST_54	Actinomycetospora01	4.30793	639	47572	8399	169	74.7533	5051	30	-	-	-	81.18	3.22	0.21	0.000719519	0.0110904	0.00216755	0.0058605	0.00610346		1.83477				Bacteria;Actinobacteriota;Actinobacteria;Mycobacteriales;Pseudonocardiaceae;Actinomycetospora;	classification fully defined by topology	0.977421	GCA_003096675.1	Actinomycetospora cinnamomea	87.37	0.86
AVDCRST_55	Rubrobacteraceae04	2.79365	172	53923	20257	45	67.2482	3395	23	-	-	+	67.28	1.75	0	0.00359496	0.00255577	0.0109201	0.00559291	0.00301291			1.60104			Bacteria;Actinobacteriota;Rubrobacteria;Rubrobacterales;Rubrobacteraceae;	novelty determined using RED	0.857836	GCF_001029505.1	Rubrobacter aplysinae	77.13	0.23
AVDCRST_56	Cytophagales01	8.78362	696	90597	17059	162	60.4625	8241	36	+	+	+	86.22	1.02	4.35	0.00958533	0.00017459	0.00816719	0.0021619	0.0055327	1.55239					Bacteria;Bacteroidota;Bacteroidia;Cytophagales;	novelty determined using RED	0.755271	N/A	N/A	N/A	N/A	Bacteria;Bacteroidota;Bacteroidia;Cytophagales;Spirosomaceae;uncultured
AVDCRST_57	Blastococcus01	3.71808	318	66136	20314	61	73.0962	3983	35	-	-	+	88.17	4.49	3.52	0.00771699	0.00949899	0.0012621	0.00314473	0.00356834	1.99326	2.49205				Bacteria;Actinobacteriota;Actinobacteria;Mycobacteriales;Geodermatophilaceae;Blastococcus;	classification fully defined by topology	0.954271	N/A	N/A	N/A	N/A
AVDCRST_58	Rubrobacteraceae12	3.90428	86	194974	67811	20	63.1443	4177	40	-	-	+	99.56	0.97	0.96	0.00596657	0.00124758	0.0150442	0.001975	0.000956432	1.61264		1.59357			Bacteria;Actinobacteriota;Rubrobacteria;Rubrobacterales;Rubrobacteraceae;	classification fully defined by topology	0.82188	N/A	N/A	N/A	N/A
AVDCRST_59	Thermomicrobiales02	5.07861	377	79576	20253	72	71.6056	5409	38	-	-	-	97.48	0	0.09	0.002942	0.00294468	0.00957945	0.00620493	0.00325098			1.76498			Bacteria;Chloroflexota;Chloroflexia;Thermomicrobiales;UBA6265;	novelty determined using RED	0.723448	N/A	N/A	N/A	N/A
AVDCRST_60	Nocardioides03	2.4582	298	59058	10027	75	70.7299	2715	24	-	-	-	67.15	3.55	1.42	0.000786592	0.0106352	0.00170928	0.00487956	0.00685462		1.974				Bacteria;Actinobacteriota;Actinobacteria;Propionibacteriales;Nocardioidaceae;Nocardioides;	classification fully defined by topology	0.957367	N/A	N/A	N/A	N/A
AVDCRST_61	Friedmanniella02	3.3447	418	60430	16511	55	71.2116	3440	31	-	+	+	89.74	6.56	1.64	0.00156066	0.0123021	0.00109657	0.00320006	0.00547799		1.96853				Bacteria;Actinobacteriota;Actinobacteria;Propionibacteriales;Propionibacteriaceae;Friedmanniella;	classification fully defined by topology	0.960713	GCF_900105065.1	Friedmanniella luteola	84.33	0.74
AVDCRST_62	Sphingomonas04	1.83359	258	53077	8696	68	65.946	2086	30	-	-	-	84.07	2.48	0.62	0.00189023	0.00232894	0.00542716	0.00532948	0.00835568						Bacteria;Proteobacteria;Alphaproteobacteria;Sphingomonadales;Sphingomonadaceae;Sphingomonas_A;	classification fully defined by topology	0.942442	GCF_000711715.1	Sphingomonas astaxanthinifaciens	78.99	0.55
AVDCRST_63	Armatimonadota01	4.98338	709	50194	10204	152	69.6403	5112	35	+	+	+	81.22	1.3	0.65	0.00135895	0.00260018	0.00768835	0.00750074	0.00392966			1.71016			Bacteria;Armatimonadota;BOG-944;	novelty determined using RED	0.58711	N/A	N/A	N/A	N/A	Bacteria;Armatimonadota;Armatimonadia;Armatimonadales
AVDCRST_64	Phycisphaerae01	4.33997	1072	26372	5205	278	70.2367	4549	21	+	+	+	71.3	6.68	0	0.00376026	0.0026165	0.00447826	0.00581101	0.00526278						Bacteria;Planctomycetota;Phycisphaerae;UBA1161;UBA1161;	novelty determined using RED	0.766177	N/A	N/A	N/A	N/A	Bacteria;Planctomycetota;Phycisphaerae;Tepidisphaerales;WD2101 soil group
AVDCRST_65	Solirubrobacteraceae03	2.09355	404	56792	8427	70	72.1072	2454	18	-	-	-	63.45	3.13	1.14	0.00188249	0.00943855	0.00235203	0.00350939	0.0047417						Bacteria;Actinobacteriota;Thermoleophilia;Solirubrobacterales;Solirubrobacteraceae;	novelty determined using RED	0.856477	N/A	N/A	N/A	N/A
AVDCRST_66	Pseudonocardia01	4.25328	652	44766	8989	141	74.5856	4898	38	-	-	-	75.09	7.16	0.19	0.00789723	0.000959146	0.00163956	0.00694424	0.00429681	2.05926					Bacteria;Actinobacteriota;Actinobacteria;Mycobacteriales;Pseudonocardiaceae;Pseudonocardia;	classification fully defined by topology	0.929112	GCA_001899645.1	Pseudonocardia sp.	81.25	0.59
AVDCRST_67	Solirubrobacteraceae07	4.125	183	141222	31404	37	71.5919	4553	44	-	-	-	94.73	3.12	0.44	0.000266043	0.000471587	0.0209086	6.19551e-06	4.0005e-06			1.5411			Bacteria;Actinobacteriota;Thermoleophilia;Solirubrobacterales;Solirubrobacteraceae;	classification fully defined by topology	0.797866	N/A	N/A	N/A	N/A
AVDCRST_68	Gemmatimonadetes02	5.8151	255	149212	35695	48	71.1765	5710	42	+	+	+	85.57	2.75	0.91	0.0206114	8.06598e-05	2.71444e-05	0.000117584	0.000149204	1.38282					Bacteria;Gemmatimonadota;Gemmatimonadetes;	classification fully defined by topology	0.587948	N/A	N/A	N/A	N/A	Bacteria;Gemmatimonadota;Longimicrobia;Longimicrobiales;Longimicrobiaceae
AVDCRST_69	Solirubrobacteraceae05	2.61588	324	38186	11074	75	72.0619	2964	28	-	-	-	79.29	4.28	4.27	0.00201363	0.0116733	0.000950554	0.00238478	0.00396027		2.50497				Bacteria;Actinobacteriota;Thermoleophilia;Solirubrobacterales;Solirubrobacteraceae;	novelty determined using RED	0.860387	N/A	N/A	N/A	N/A
AVDCRST_70	Thermomicrobiales07	2.358	406	24880	6460	121	68.2707	2541	19	-	-	-	59.64	0.15	0.31	0.00266014	0.00250884	0.00516784	0.00613177	0.00405797						Bacteria;Chloroflexota;Chloroflexia;Thermomicrobiales;UBA6265;	novelty determined using RED	0.735124	N/A	N/A	N/A	N/A
AVDCRST_71	Lysobacter01	2.80879	761	21949	5018	172	67.1182	3129	28	-	-	-	85.48	3.05	1.38	4.52491e-06	0.000256138	5.00144e-08	0.000508748	0.0178343						Bacteria;Proteobacteria;Gammaproteobacteria;Xanthomonadales;Xanthomonadaceae;Lysobacter;	classification fully defined by topology	0.930281	GCF_000426005.1	Lysobacter sp.	80.05	0.55
AVDCRST_72	Nocardioidaceae06	2.63903	113	136594	32751	24	69.9113	2702	38	-	-	-	96.37	1.44	0.29	0.00120768	0.00417895	0.00864692	0.00101512	0.00262603			1.61304			Bacteria;Actinobacteriota;Actinobacteria;Propionibacteriales;Nocardioidaceae;	novelty determined using RED	0.85214	GCA_002384855.1	Nocardioidaceae bacterium UBA4001	79.64	0.53
AVDCRST_73	Thermomicrobiales01	4.16733	273	112533	21894	56	71.1617	4287	36	-	-	-	94.5	0.53	0.52	0.000913243	0.00133015	0.00912031	0.00459496	0.0017078			1.52466			Bacteria;Chloroflexota;Chloroflexia;Thermomicrobiales;UBA6265;	novelty determined using RED	0.737042	N/A	N/A	N/A	N/A
AVDCRST_74	Pyrinomonadaceae01	3.92463	318	66844	21406	59	50.7217	3891	33	+	+	-	87.75	4.27	0	0.00378274	0.00229046	0.00700637	0.00150663	0.00244157	1.71223		2.22331			Bacteria;Acidobacteriota;Blastocatellia;Pyrinomonadales;Pyrinomonadaceae;GCA-002050365;	classification fully defined by topology	0.956964	GCA_002050365.1	Pyrinomonadaceae bacterium GCA-002050365	79.99	0.55	Bacteria;Acidobacteriota;Blastocatellia;Blastocatellales;Blastocatellaceae;Blastocatella
AVDCRST_75	Propionibacteriaceae01	3.19299	251	76305	19886	48	66.7368	3369	31	-	-	-	94.6	2.57	0	0.00379935	0.00455297	0.00195301	0.00279401	0.00370419						Bacteria;Actinobacteriota;Actinobacteria;Propionibacteriales;Propionibacteriaceae;	novelty determined using RED	0.869548	N/A	N/A	N/A	N/A
AVDCRST_76	Acidimicrobiales04	3.61799	226	80958	21764	56	71.4893	3869	41	+	+	-	95.3	3.1	8.53	0.00121364	0.000189201	0.0148176	2.47481e-05	0.000481008			2.25193			Bacteria;Actinobacteriota;Acidimicrobiia;Acidimicrobiales;	novelty determined using RED	0.68743	N/A	N/A	N/A	N/A	Bacteria;Actinobacteriota;Acidimicrobiia;Microtrichales;Ilumatobacteraceae;uncultured
AVDCRST_77	Chloroflexota01	6.10946	328	128788	31260	59	68.9041	6275	44	+	-	-	89.44	1.85	0.46	0.00137767	0.00277834	0.00722331	0.00274657	0.00179141			1.51254			Bacteria;Chloroflexota;UBA2235;	novelty determined using RED	0.722243	N/A	N/A	N/A	N/A	Bacteria;Chloroflexi;TK10
AVDCRST_78	Rubrobacteraceae06	3.24456	245	63268	21460	50	64.6343	3762	35	-	-	+	90.09	8.32	2.77	0.00643599	0.000747919	0.00785053	0.000311671	0.000520695	2.01344		1.93438			Bacteria;Actinobacteriota;Rubrobacteria;Rubrobacterales;Rubrobacteraceae;	novelty determined using RED	0.869248	GCF_001029505.1	Rubrobacter aplysinae	77.29	0.19
AVDCRST_79	Thermoleophilia03	2.77626	516	24936	5946	157	73.9698	3219	16	-	-	-	73.35	3.28	0	0.00122005	0.00343635	0.00582027	0.00307067	0.00219502						Bacteria;Actinobacteriota;Thermoleophilia;	novelty determined using RED	0.58615	N/A	N/A	N/A	N/A
AVDCRST_80	Rubrobacteraceae07	2.28311	237	50984	12587	59	64.8027	2634	18	-	-	-	65.38	4.19	5.24	0.00392398	0.00135908	0.00847173	0.000976652	0.000640886			2.26369			Bacteria;Actinobacteriota;Rubrobacteria;Rubrobacterales;Rubrobacteraceae;	novelty determined using RED	0.865141	GCF_001029505.1	Rubrobacter aplysinae	77.03	0.21
AVDCRST_81	Thermosynechococcaceae01	4.79229	278	166142	33224	37	49.299	5477	39	-	+	-	97.88	0.71	0.23	0.00964607	6.87986e-06	0.00202469	0.000226001	5.34379e-05	2.14162					Bacteria;Cyanobacteria;Cyanobacteriia;Thermosynechococcales;Thermosynechococcaceae;	classification fully defined by topology	0.698813	N/A	N/A	N/A	N/A
AVDCRST_82	Rubrobacteraceae05	3.25912	459	30220	10256	100	65.4122	3767	21	-	-	-	82.44	5.49	7.78	0.00191465	0.000635052	0.00734235	0.00146816	0.000515911			1.50125			Bacteria;Actinobacteriota;Rubrobacteria;Rubrobacterales;Rubrobacteraceae;	classification fully defined by topology	0.821456	N/A	N/A	N/A	N/A
AVDCRST_83	Arthrobacter01	3.74274	207	136879	36129	33	67.8846	3823	42	+	+	+	91.29	2.84	1.89	0.0074983	0.000404289	0.000986582	0.000665232	0.00146659	1.66821					Bacteria;Actinobacteriota;Actinobacteria;Actinomycetales;Micrococcaceae;Arthrobacter_D;	classification fully defined by topology	0.948238	N/A	N/A	N/A	N/A	Bacteria;Actinobacteriota;Actinobacteria;Micrococcales;Micrococcaceae;Arthrobacter
AVDCRST_84	Microcoleus01	5.91173	1887	22812	3925	469	47.2785	7701	42	+	+	-	90.07	1.11	6.86	0.00183402	0.00602438	0.000536089	0.00106664	0.000672065						Bacteria;Cyanobacteria;Cyanobacteriia;Cyanobacteriales;Phormidiaceae;Microcoleus;	classification fully defined by topology	0.991522	GCF_000214075.1	Microcoleus vaginatus	93.86	0.88	Bacteria;Cyanobacteria;Cyanobacteriia;Cyanobacteriales;Phormidiaceae;Tychonema CCAP 1459-11B
AVDCRST_85	Solirubrobacteraceae08	3.90997	500	36593	9756	126	72.2361	4397	37	+	-	+	78.71	2.75	0.55	2.10103e-05	0.000898511	0.00745557	0.000979093	0.000646384			1.57343			Bacteria;Actinobacteriota;Thermoleophilia;Solirubrobacterales;Solirubrobacteraceae;	classification fully defined by topology	0.800284	N/A	N/A	N/A	N/A	Bacteria;Actinobacteriota;Thermoleophilia;Solirubrobacterales;Solirubrobacteraceae;Parviterribacter
AVDCRST_86	Truepera01	3.92288	379	65604	16114	70	61.7854	4357	36	+	-	-	94.83	1.69	0	0.00463047	0.000444761	0.00295255	0.000580856	0.00125379	1.48517					Bacteria;Deinococcota;Deinococci;Deinococcales;Trueperaceae;Truepera;	novelty determined using RED	0.895988	GCF_000092425.1	Truepera radiovictrix	77.73	0.33	Bacteria;Deinococcota;Deinococci;Deinococcales;Trueperaceae;Truepera
AVDCRST_87	Thermomicrobiales06	3.36877	898	31723	5442	172	65.5115	4042	29	-	-	-	88.52	7.65	0	0.00278602	0.000642288	0.00402029	0.00110435	0.00112842						Bacteria;Chloroflexota;Chloroflexia;Thermomicrobiales;UBA6265;	novelty determined using RED	0.80108	N/A	N/A	N/A	N/A
AVDCRST_88	Thermomicrobiales09	3.95661	1244	24278	3828	328	70.9378	4759	9	+	+	+	57.63	0	0	0.00147011	0.000682198	0.00457527	0.00182834	0.000762359						Bacteria;Chloroflexota;Chloroflexia;	novelty determined using RED	0.582836	N/A	N/A	N/A	N/A	Bacteria;Chloroflexi;Chloroflexia;Thermomicrobiales;JG30-KF-CM45
AVDCRST_89	Gemmatimonadetes01	4.8616	1147	18668	4818	328	70.1093	5492	31	-	-	+	80.82	3.77	0.75	3.47801e-06	0.000331176	0.00558486	0.000886896	0.00132286						Bacteria;Gemmatimonadota;Gemmatimonadetes;	classification fully defined by topology	0.587691	N/A	N/A	N/A	N/A
AVDCRST_90	Microvirga01	2.82618	737	22318	4791	187	68.3115	3460	29	+	+	-	68.89	3.69	0.34	0.00376071	0.000594516	0.00149694	0.000924968	0.00134131						Bacteria;Proteobacteria;Alphaproteobacteria;Rhizobiales;Beijerinckiaceae;Microvirga;	classification fully defined by topology	0.928101	GCF_000745135.1	Microvirga sp.	78.37	0.46	Bacteria;Proteobacteria;Alphaproteobacteria;Caulobacterales;Caulobacteraceae;PMMR1
AVDCRST_91	Sphingomonadaceae01	3.15409	689	40511	6735	125	66.9093	3874	36	-	-	-	78.79	8.46	1.21	0.00395896	7.94372e-05	0.000387244	0.000352463	0.00132625						Bacteria;Proteobacteria;Alphaproteobacteria;Sphingomonadales;Sphingomonadaceae;	novelty determined using RED	0.868816	N/A	N/A	N/A	N/A
AVDCRST_92	Coleofasciculus01	4.91094	950	30937	7126	209	45.771	5643	36	-	-	-	91.15	1.05	0.17	0.00462467	0.000123598	8.82075e-06	2.59986e-05	9.23854e-05						Bacteria;Cyanobacteria;Cyanobacteriia;Cyanobacteriales;Coleofasciculaceae;Coleofasciculus;	classification fully defined by topology	0.898964	GCF_000317515.1	Coleofasciculus sp.	77.86	0.34
AVDCRST_93	Chloroflexia01	6.69829	3396	18638	2069	1119	58.4639	10111	37	-	-	+	54.7	3.37	0	0.00289178	0.000430056	0.000954687	0.000250798	0.000303529						Bacteria;Chloroflexota;Chloroflexia;Chloroflexales;	novelty determined using RED	0.818723	N/A	N/A	N/A	N/A
AVDCRST_94	Leptolyngbya01	5.5104	2502	14297	2453	711	52.1384	7323	30	+	+	-	63.81	6.15	1.4	0.00217597	1.32629e-05	0.00214838	3.53562e-05	1.52712e-05						Bacteria;Cyanobacteria;Cyanobacteriia;Leptolyngbyales;Leptolyngbyaceae;Leptolyngbya_B;	novelty determined using RED	0.939894	GCF_003003795.1	Leptolyngbya frigida	78.42	0.29	Bacteria;Cyanobacteria;Cyanobacteriia;Leptolyngbyales;Leptolyngbyaceae;Phormidium SAG 37.90
AVDCRST_95	Adhaeribacter01	4.04555	1288	21971	3803	328	47.5962	4097	18	-	-	-	85.6	1.57	0.87	0.00383635	1.32495e-05	2.28046e-05	9.54461e-07	1.91488e-05						Bacteria;Bacteroidota;Bacteroidia;Cytophagales;Hymenobacteraceae;Adhaeribacter;	classification fully defined by topology	0.952548	GCF_003023845.1	Adhaeribacter sp.	77.88	0.39
AVDCRST_96	Segetibacter01	3.39481	1687	11828	2155	508	39.7226	4306	26	+	-	-	62.32	2.49	0.25	0.00339281	0.000335614	3.96393e-07	1.22024e-05	9.49252e-06						Bacteria;Bacteroidota;Bacteroidia;Chitinophagales;Chitinophagaceae;Segetibacter;	classification fully defined by topology	0.964403	GCF_000374045.1	Segetibacter koreensis	78.95	0.37	Bacteria;Bacteroidota;Bacteroidia;Chitinophagales;Chitinophagaceae;Segetibacter
