# Supplementary material for: Distribution of Mixotrophy and Desiccation Survival Mechanisms across Microbial Genomes in an Arid Biological Soil Crust Community
Source: mSystems. 2021 Jan 12;6(1):e00786-20. doi: 10.1128/mSystems.00786-20 (PMC7901476; doi:10.1128/mSystems.00786-20)
Supplement: DATA SET S2 [file mSystems.00786-20-sd002.xlsx]

## Sheet: Sheet3
Function category	Assigned annotation
RuBisCo	Ribulose bisphosphate carboxylase large chain (EC 4.1.1.39)
RuBisCo	Ribulose bisphosphate carboxylase small chain (EC 4.1.1.39)
Chlorophyll synthesis	2-desacetyl-2-hydroxyethyl bacteriochlorophyllide A dehydrogenase BchC
Chlorophyll synthesis	2-vinyl bacteriochlorophyllide hydratase BchF (EC 4.2.1.-)
Chlorophyll synthesis	Bacteriochlorophyll synthase 44.5 kDa chain
Chlorophyll synthesis	Chlorophyll a synthase ChlG (EC 2.5.1.62)
Chlorophyll synthesis	Chlorophyllide reductase subunit BchX (EC 1.18.-.-)
Chlorophyll synthesis	Chlorophyllide reductase subunit BchY (EC 1.18.-.-)
Chlorophyll synthesis	Chlorophyllide reductase subunit BchZ (EC 1.18.-.-)
Chlorophyll synthesis	Light-independent protochlorophyllide reductase iron-sulfur ATP-binding protein ChlL (EC 1.18.-.-)
Chlorophyll synthesis	Light-independent protochlorophyllide reductase subunit B (EC 1.18.-.-)
Chlorophyll synthesis	Light-independent protochlorophyllide reductase subunit N (EC 1.18.-.-)
Chlorophyll synthesis	Divinyl protochlorophyllide a 8-vinyl-reductase (EC 1.3.1.75)
Chlorophyll synthesis	Light-dependent protochlorophyllide reductase (EC 1.3.1.33)
Chlorophyll synthesis	photosystem I P700 chlorophyll a apoprotein subunit Ia (PsaA)
Chlorophyll synthesis	photosystem I P700 chlorophyll a apoprotein subunit Ib (PsaB)
Bacteriorhodopsin	Bacteriorhodopsin-like protein
Beta-carotene dioxygenase (Retinal synthesis)	Beta-carotene 15,15'-dioxygenase
Heliorhodopsin	Heliorhodopsin
Hydrogenases	[Ni/Fe] hydrogenase, large subunit MSMEG_2719
Hydrogenases	[Ni/Fe] hydrogenase, small subunit MSMEG_2720
CO-dehydrogenase coxL	Aerobic carbon monoxide dehydrogenase (quinone), large chain (EC 1.2.5.3)
CO-dehydrogenase coxL	Carbon monoxide dehydrogenase large chain (EC 1.2.99.2)
CO-dehydrogenase coxL	Carbon monoxide dehydrogenase large chain parolog without usual motifs
CO-dehydrogenase coxM	Carbon monoxide dehydrogenase medium chain
CO-dehydrogenase coxS	Carbon monoxide dehydrogenase small chain(EC 1.2.99.2)
Methane monooxygenase? (likely propane)	Methane monooxygenase component A alpha chain (EC 1.14.13.25)
Methane monooxygenase? (likely propane)	Methane monooxygenase component A beta chain (EC 1.14.13.25)
Methane monooxygenase? (likely propane)	Methane monooxygenase component C (EC 1.14.13.25)
Sulfur oxidation SOX multi-enzyme complex	Sulfur oxidation protein SoxA
Sulfur oxidation SOX multi-enzyme complex	Sulfur oxidation protein SoxX
Sulfur oxidation SOX multi-enzyme complex	Sulfur oxidation protein SoxY
Sulfur oxidation SOX multi-enzyme complex	Sulfur oxidation protein SoxZ
Sulfur oxidation SOX multi-enzyme complex	Sulfur oxidation protein SoxC
Sulfur oxidation SOX multi-enzyme complex	Sulfur oxidation protein SoxB
Sporulation-related	Sporulation transcription regulator WhiA
Sporulation-related	Transcription_WhiB
Sporulation-related	Transcription_WhiD
Sporulation-related	Sporulation and cell division protein SsgA
Sporulation-related	Assymetric_cell_division_FstX
Sporulation-related	RNA polymerase sporulation specific sigma factor SigH
Exoploysaccharide synthesis	Capsular polysaccharide synthesis enzyme CpsD, exopolysaccharide synthesis
Exoploysaccharide synthesis	Exopolysaccharide biosynthesis protein YbjH
Exoploysaccharide synthesis	Exopolysaccharide synthesis, ExoD
Exoploysaccharide synthesis	Exopolysaccharide biosynthesis polyprenyl glycosylphosphotransferase (EC 2.7.8.6)
Exoploysaccharide synthesis	Exopolysaccharide biosynthesis protein, Phosphodiester glycosidase
Exoploysaccharide synthesis	Exopolysaccharide biosynthesis protein, WecB/TagA/CpsF family
Exoploysaccharide synthesis	Polysaccharide pyruvyl transferase
Exoploysaccharide synthesis	Chain length determinant exopolysaccharide biosynthesis protein EpsF
Exoploysaccharide synthesis	Exopolysaccharide production protein ExoZ
Exoploysaccharide synthesis	Putative exopolysaccharide Exporter (EPS-E)
Glycogen	Glycogen debranching enzyme (Alpha-1,6-glucosidase)
Glycogen	Glycogen phosphorylase (EC 2.4.1.1)
Glycogen	Glycogen synthase, ADP-glucose transglucosylase (EC 2.4.1.21)
Glycogen	1,4-alpha-glucan (glycogen) branching enzyme, GH-13-type (EC 2.4.1.18)
Glycogen	Glycogen accumulation regulator GarA
Glycogen	Glycogen debranching enzyme GlgX (EC 3.2.1.-)
Glycogen	Glycogen branching enzyme, GH-57-type, archaeal (EC 2.4.1.18)
Poly-hydroxy-alkanoates	Poly(3-hydroxyalkanoate) depolymerase (EC 3.1.1.-)
Poly-hydroxy-alkanoates	polyhydroxyalkanoate synthesis repressor PhaR
Poly-hydroxy-alkanoates	Polyhydroxyalkanoic acid synthase
Poly-hydroxy-alkanoates	Intracellular PHB depolymerase (EC 3.1.1.-)
Poly-hydroxy-alkanoates	D(-)-3-hydroxybutyrate oligomer hydrolase (EC 3.1.1.22)
Poly-hydroxy-alkanoates	Putative polyhydroxyalkanoic acid system protein (PHA_gran_rgn)
Poly-hydroxy-alkanoates	Polyhydroxyalkanoate synthesis regulator phasin
Poly-hydroxy-alkanoates	Polyhydroxyalkanoate granule-associated protein PhaF
DNA conservation	Histone-like protein, “integration host factor” (EggNOG)
DNA conservation	Histone protein Lsr2
DNA conservation	EggNOG 0XPFG (RAST: Putative DNA-binding protein)
ROS-related: Manganese catalase	Manganese catalase (EC 1.11.1.6)
ROS-related: Haem catalase	Catalase KatE (EC 1.11.1.6)
ROS-related: Haem catalase	Catalase-peroxidase KatG (EC 1.11.1.21)
ROS-related: Rubrerythrin	Ferritin Dps family protein
ROS-related: Glyoxylate bypass	Isocitrate lyase (EC 4.1.3.1)
ROS-related: Glyoxylate bypass	Malate synthase (EC 2.3.3.9)
ROS-related: Cytochrome bd oxidase	Cytochrome bd terminal oxidase subunit I
ROS-related: Cytochrome bd oxidase	Cytochrome bd terminal oxidase subunit II
ROS-related: Cytochrome c oxidase	Cytochrome c oxidase polypeptide I (EC 1.9.3.1)
ROS-related: Cytochrome c oxidase	Cytochrome c oxidase polypeptide II (EC 1.9.3.1)
ROS-related: Cytochrome c oxidase	Cytochrome c oxidase polypeptide III (EC 1.9.3.1)
ROS-related: Cytochrome c oxidase	Cytochrome c oxidase polypeptide IV (EC 1.9.3.1)
DNA repair	DNA polymerase IV (EC 2.7.7.7) (COG0389)
DNA repair	Exodeoxyribonuclease VII large subunit (EC 3.1.11.6) (COG1570)
DNA repair	DNA polymerase I PolA (COG0258)
DNA repair	DNA polymerase I PolA (COG0749)
Blue light sensing	Sensors of blue-light using FAD
Flagella	Chemotaxis regulator - transmits chemoreceptor signals to flagelllar motor components CheY
Flagella	Flagellar basal-body rod protein FlgB
Flagella	Flagellar basal-body rod protein FlgC
Flagella	Flagellar basal-body rod protein FlgF
Flagella	Flagellar basal-body rod protein FlgG
Flagella	Flagellar biosynthesis protein FlhA
Flagella	Flagellar biosynthesis protein FliO
Flagella	Flagellar biosynthesis protein FliP
Flagella	Flagellar hook-associated protein FlgK
Flagella	Flagellar L-ring protein FlgH
Flagella	Flagellar M-ring protein FliF
Flagella	Flagellar motor rotation protein MotA
Flagella	Flagellar motor rotation protein MotB
Flagella	Flagellar motor switch protein FliG
Flagella	Flagellar motor switch protein FliM
Flagella	Flagellar motor switch protein FliN
Flagella	Flagellar synthesis regulator FleN
Flagella	Flagellar system sigma 54-dependent response regulator FlbD
Flagella	Flagellum-specific ATP synthase FliI
Flagella	Flagellar hook-length control protein FliK
Flagella	Flagellar P-ring protein FlgI
Flagella	Flagellum biosynthesis repressor protein FlbT
Flagella	Flagellar basal-body rod modification protein FlgD
Flagella	Flagellar biosynthesis protein FlhF
Flagella	Flagellar biosynthesis protein FliQ
Flagella	Flagellar hook protein FlgE
Flagella	Flagellar hook-basal body complex protein FliE
Flagella	Flagellar operon protein CA_C2155
Flagella	Flagellar protein FlbD
Flagella	Flagellin protein FlaA
Flagella	Flagellar biosynthesis protein FliR
Flagella	Flagellar biosynthesis protein FliS
Flagella	Flagellar hook-associated protein FlgL
Flagella	Chemotaxis regulator - transmits chemoreceptor signals to flagellar motor components CheY
Flagella	Flagellar assembly factor FliW
Flagella	Flagellar assembly protein FliH
Flagella	Flagellar basal body-associated protein FliL
Flagella	Flagellar cap protein FliD
Flagella	Flagellar protein FliJ
Flagella	Flagellar basal-body P-ring formation protein FlgA
Flagella	Flagellar regulatory protein FleQ
Flagella	Flagellar hook-associated protein FliD
Flagella	Flagellar biosynthesis protein FliO / Domain of unknown function RL2641.C
Flagella	Flagellar protein FlgJ [peptidoglycan hydrolase]
Flagella	Flagellar protein FlgJ [peptidoglycan hydrolase] (EC 3.2.1.-)
Flagella	Flagellar synthesis regulatory protein FlaF
Flagella	Flagellar basal-body rod protein flgF
Flagella	Flagellar two-component response regulator FleR
Gliding motility	Adventurous gliding motility protein R
Gliding motility	Cell surface protein SprA
Gliding motility	Gliding motility associated protein GldN
Gliding motility	Gliding motility lipoprotein GldB
Gliding motility	Gliding motility lipoprotein GldJ
Gliding motility	Gliding motility protein MglA
Gliding motility	Gliding motility-associated ABC transporter ATP-binding protein GldA
Gliding motility	Gliding motility-associated ABC transporter permease subunit GldF
Gliding motility	Gliding motility-associated ABC transporter substrate-binding protein GldG
Gliding motility	Gliding motility-associated C-terminal domain-containing protein
Gliding motility	Gliding motility-associated lipoprotein GldD
Gliding motility	Gliding motility-associated lipoprotein GldH
Gliding motility	Gliding motility-associated lipoprotein GldK
Gliding motility	Gliding motility-associated protein GldC
Gliding motility	Gliding motility-associated protein GldL
Gliding motility	Gliding motility-associated protein GldM
Gliding motility	Gliding motility-associated-like protein SprB
Gliding motility	Protein involved in gliding motility EpsB
Sugar transporters	ABC transporter, ATP-binding protein (cluster 1, maltose/g3p/polyamine/iron); ABC transporter, ATP-binding protein (cluster 10, nitrate/sulfonate/bicarbonate)
Sugar transporters	ABC transporter, permease protein 1 (cluster 1, maltose/g3p/polyamine/iron)
Sugar transporters	ABC transporter, permease protein 2 (cluster 1, maltose/g3p/polyamine/iron)
Sugar transporters	ABC transporter, substrate-binding protein (cluster 1, maltose/g3p/polyamine/iron)
Sugar transporters	Maltose/maltodextrin ABC transporter, permease protein MalG
Sugar transporters	L-arabinose ABC transporter, permease protein AraH
Sugar transporters	Maltose/maltodextrin transport ATP-binding protein MalK (EC 3.6.3.19)
Sugar transporters	Glucose/mannose:H+ symporter GlcP
Sugar transporters	L-rhamnose-proton symporter
Sugar transporters	Predicted maltose transporter MalT
Sugar transporters	Predicted sodium-dependent galactose transporter
Sugar transporters	Predicted sodium-dependent mannose transporter
Sugar transporters	Ribose ABC transport system, ATP-binding protein RbsA (TC 3.A.1.2.1)
Sugar transporters	ABC transporter, substrate-binding protein (cluster 1, maltose/g3p/polyamine/iron) / ABC transporter, permease protein 1 (cluster 1, maltose/g3p/polyamine/iron)
Sugar transporters	ABC transporter, substrate-binding protein (cluster 2, ribose/xylose/arabinose/galactose)
Sugar transporters	Predicted L-rhamnose ABC transporter, substrate-binding component
Sugar transporters	Ribose ABC transport system, periplasmic ribose-binding protein RbsB (TC 3.A.1.2.1)
Sugar transporters	Ribose ABC transport system, permease protein RbsC (TC 3.A.1.2.1)
Sugar transporters	Xylose ABC transporter, permease protein XylH
Sugar transporters	ABC transporter, ATP-binding protein (cluster 2, ribose/xylose/arabinose/galactose) / ABC transporter, ATP-binding protein (cluster 2, ribose/xylose/arabinose/galactose)
Sugar transporters	ABC transporter, permease protein (cluster 2, ribose/xylose/arabinose/galactose)
Sugar transporters	ABC transporter, substrate-binding protein UgtE (cluster 1, maltose/g3p/iron)
Sugar transporters	L-arabinose ABC transporter, ATP-binding protein AraG
Sugar transporters	L-arabinose ABC transporter, substrate-binding protein AraF
Sugar transporters	Ribose ABC transporter, periplasmic ribose-binding protein RbsB (TC 3.A.1.2.1)
Sugar transporters	ABC transporter, ATP-binding protein (cluster 2, ribose/xylose/arabinose/galactose)
Sugar transporters	D-xylose transport ATP-binding protein XylG
Sugar transporters	Xylose ABC transporter, periplasmic xylose-binding protein XylF
Sugar transporters	Maltose/maltodextrin ABC transporter, substrate binding periplasmic protein MalE
Sugar transporters	Putative deoxyribose-specific ABC transporter, permease protein
Sugar transporters	Maltose/maltodextrin ABC transporter, permease protein MalF
Sugar transporters	Maltose/maltodextrin transport ATP-binding protein MalK (EC 3.6.3.19); Multiple sugar ABC transporter, ATP-binding protein
Sugar transporters	Chitobiose ABC transporter, ATP-binding protein 2
Sugar transporters	Threonine/homoserine exporter RhtA
Sugar transporters	Maltose/maltodextrin transport ATP-binding protein MalK (EC 3.6.3.19); Maltodextrin ABC transporter, ATP-binding protein MsmX
Sugar transporters	Fructose ABC transporter, ATP-binding component FrcA
Sugar transporters	Fructose ABC transporter, permease component FrcC
Sugar transporters	Fructose ABC transporter, substrate-binding component FrcB
Sugar transporters	Predicted L-rhamnose ABC transporter, ATP-binding component
Sugar transporters	putative sodium/hexose cotransport protein
Sugar transporters	Predicted cellobiose ABC transport system, permease protein 2
Sugar transporters	Predicted rhamnose oligosaccharide ABC transport system, permease component
Sugar transporters	Predicted rhamnose oligosaccharide ABC transport system, permease component 2
Sugar transporters	Galactofuranose ABC transporter, substrate-binding protein
Sugar transporters	Predicted L-rhamnose ABC transporter, transmembrane component 1
Sugar transporters	Predicted L-rhamnose ABC transporter, transmembrane component 2
Sugar transporters	Chitobiose ABC transporter, ATP-binding protein 1
Sugar transporters	Predicted trehalose ABC transporter, substrate-binding component, Archaea-type
Sugar transporters	Predicted rhamnose oligosaccharide ABC transport system, substrate-binding component
Sugar transporters	Domain of unknown function / ABC transporter, permease protein 2 (cluster 1, maltose/g3p/polyamine/iron)
Sugar transporters	Fucose ABC transporter, ATP-binding protein / Fucose ABC transporter, ATP-binding protein
Sugar transporters	Fucose ABC transporter, permease protein
Sugar transporters	Fucose ABC transporter, substrate-binding protein
Sugar transporters	Galactofuranose ABC transporter, ATP-binding protein
Sugar transporters	permease protein of ribose ABC transporter
Sugar transporters	Transcriptional regulator, LacI family / ABC transporter, substrate-binding protein (cluster 2, ribose/xylose/arabinose/galactose)
Sugar transporters	Arabinose-proton symporter
Sugar transporters	Ribose ABC transport system, permease protein RbsC (TC 3.A.1.2.1) / Ribose ABC transporter, periplasmic ribose-binding protein RbsB (TC 3.A.1.2.1)
Sugar transporters	Predicted mannose transporter, GGP family
Sugar transporters	D-xylose proton-symporter XylE
Sugar transporters	Chitobiose ABC transporter, permease protein 1
Sugar transporters	Chitobiose ABC transporter, permease protein 2
Sugar transporters	Chitobiose ABC transporter, substrate-binding protein
Sugar transporters	D-allose ABC transporter, substrate-binding protein
PTS systems	Phosphoenolpyruvate-protein phosphotransferase of PTS system (EC 2.7.3.9)
PTS systems	PTS system, fructose-specific IIA component (EC 2.7.1.202) / PTS system, fructose-specific IIB component (EC 2.7.1.202) / PTS system, fructose-specific IIC component
PTS systems	PTS system, IIA component
PTS systems	PTS system, mannitol-specific IIC component / PTS system, mannitol-specific IIB component (EC 2.7.1.197) / PTS system, mannitol-specific IIA component (EC 2.7.1.197)
PTS systems	PTS system, fructose-specific IIB component (EC 2.7.1.202) / PTS system, fructose-specific IIC component
PTS systems	Phosphocarrier protein of PTS system
PTS systems	PTS system, mannitol-specific IIB component (EC 2.7.1.69) / PTS system, mannitol-specific IIC component (EC 2.7.1.69)
PTS systems	PTS system, fructose-specific IIA component (EC 2.7.1.202) / Phosphotransferase system, phosphocarrier protein HPr / Phosphoenolpyruvate-protein phosphotransferase of PTS system (EC 2.7.3.9)
PTS systems	PTS system, inactive IIB catalytic domain / PTS system, fructose-specific IIB component (EC 2.7.1.202) / PTS system, fructose-specific IIC component
PTS systems	PTS system, mannitol-specific IIA component (EC 2.7.1.197)
PTS systems	PTS system, glucose-specific IIC component / PTS system, glucose-specific IIB component (EC 2.7.1.199)
PTS systems	PTS system, mannitol-specific IIC component / PTS system, mannitol-specific IIB component (EC 2.7.1.197)
PTS systems	PTS system, glucitol/sorbitol-specific IIB component (EC 2.7.1.198) / PTS system, glucitol/sorbitol-specific IIC component 2
PTS systems	PTS system, glucitol/sorbitol-specific IIC component
PTS systems	PTS system, N-acetylglucosamine-specific IIA component (EC 2.7.1.193)
PTS systems	PTS system, N-acetylglucosamine-specific IIC component / PTS system, N-acetylglucosamine-specific IIB component (EC 2.7.1.193)
PTS systems	PTS system, N-acetylglucosamine-specific IIC component / PTS system, N-acetylglucosamine-specific IIB component (EC 2.7.1.193) / PTS system, inactive IIB catalytic domain
CAZYmes: Carbohydrate Binding Motifs	CBM35 | PL1_11 | CBM6
CAZYmes: Carbohydrate Binding Motifs	GH13_11 | GH13 | GH13_10 | GH13_13 | CBM48
CAZYmes: Carbohydrate Binding Motifs	GH13_11 | GH13 | GH13_10 | GH13_13 | CBM48 | GH13_37 | GH13_14 | GH13_36
CAZYmes: Carbohydrate Binding Motifs	GH13_9 | GH13_8 | GH13 | CBM48 | GH13_10
CAZYmes: Carbohydrate Binding Motifs	CBM50
CAZYmes: Carbohydrate Binding Motifs	GH13_11 | GH13 | GH13_10 | GH13_13 | CBM48 | GH13_37
CAZYmes: Carbohydrate Binding Motifs	CBM50 | GH23
CAZYmes: Carbohydrate Binding Motifs	GH13_11 | GH13 | GH13_13 | GH13_10 | CBM48 | GH13_37 | GH13_14
CAZYmes: Carbohydrate Binding Motifs	GH13_9 | GH13_8 | GH13 | CBM48 | GH13_10 | GH13_36 | GH13_11
CAZYmes: Carbohydrate Binding Motifs	CBM44
CAZYmes: Carbohydrate Binding Motifs	CBM57
CAZYmes: Carbohydrate Binding Motifs	GH13_11 | GH13 | GH13_13 | GH13_10 | GH13_37 | GH13_36 | CBM48 | GH13_14
CAZYmes: Carbohydrate Binding Motifs	GH13_9 | CBM48 | GH13 | GH13_10 | GH13_8
CAZYmes: Carbohydrate Binding Motifs	CBM13
CAZYmes: Carbohydrate Binding Motifs	CBM13 | GH5_35
CAZYmes: Carbohydrate Binding Motifs	GH13_11 | GH13 | GH13_13 | GH13_10 | GH13_14 | GH13_32 | GH13_37 | CBM48
CAZYmes: Carbohydrate Binding Motifs	GH13_9 | GH13_8 | GH13 | CBM48 | GH13_10 | GH13_36
CAZYmes: Carbohydrate Binding Motifs	GH13_11 | GH13 | GH13_13 | GH13_10 | CBM48 | GH13_37 | GH13_14 | GH13_36
CAZYmes: Carbohydrate Binding Motifs	GH13_9 | GH13_8 | GH13 | GH13_10 | CBM48 | GH13_36
CAZYmes: Carbohydrate Binding Motifs	CBM32
CAZYmes: Carbohydrate Binding Motifs	CBM35
CAZYmes: Carbohydrate Binding Motifs	CBM6
CAZYmes: Carbohydrate Binding Motifs	CBM66
CAZYmes: Carbohydrate Binding Motifs	CBM9
CAZYmes: Carbohydrate Binding Motifs	GH13_11 | GH13 | GH13_10 | GH13_13 | CBM48 | GH13_14
CAZYmes: Carbohydrate Binding Motifs	GH23 | CBM50
CAZYmes: Carbohydrate Binding Motifs	GH78 | CBM67
CAZYmes: Carbohydrate Binding Motifs	CBM23
CAZYmes: Carbohydrate Binding Motifs	CBM38 | GH32
CAZYmes: Carbohydrate Binding Motifs	CBM4
CAZYmes: Carbohydrate Binding Motifs	CBM51
CAZYmes: Carbohydrate Binding Motifs	CBM62
CAZYmes: Carbohydrate Binding Motifs	GH116 | CBM38
CAZYmes: Carbohydrate Binding Motifs	GH148 | CBM4
CAZYmes: Carbohydrate Binding Motifs	GH32 | CBM38
CAZYmes: Carbohydrate Binding Motifs	GH39 | CBM57
CAZYmes: Carbohydrate Binding Motifs	GH43_24 | CBM32 | GH43 | GH43_37
CAZYmes: Carbohydrate Binding Motifs	GH43_24 | CBM51 | GH43 | GH43_37 | GH43_33 | GH43_30
CAZYmes: Carbohydrate Binding Motifs	GH10 | CE4 | CBM22
CAZYmes: Carbohydrate Binding Motifs	GH13_11 | GH13 | GH13_10 | GH13_13 | GH13_36 | GH13_37 | CBM48 | GH13_20 | GH13_2 | GH13_1 | GH13_14
CAZYmes: Carbohydrate Binding Motifs	CBM13 | GH5_35 | PL3_4 | GH43_24
CAZYmes: Carbohydrate Binding Motifs	GH13_11 | GH13 | GH13_13 | GH13_10 | CBM48 | GH13_14 | GH13_37
CAZYmes: Carbohydrate Binding Motifs	GH13_11 | GH13 | GH13_13 | GH13_10 | CBM48 | GH13_37 | GH13_36 | GH13_14
CAZYmes: Carbohydrate Binding Motifs	GH13_11 | GH13 | GH13_10 | GH13_13 | GH13_37 | CBM48 | GH13_36 | GH13_14
CAZYmes: Carbohydrate Binding Motifs	CBM8
CAZYmes: Carbohydrate Binding Motifs	GH13_10 | GH13 | GH13_9 | GH13_11 | GH13_36 | CBM48
CAZYmes: Carbohydrate Binding Motifs	GH13_11 | GH13 | GH13_13 | GH13_10 | CBM48 | GH13_36 | GH13_37 | GH13_14
CAZYmes: Carbohydrate Binding Motifs	GH13_13 | CBM41 | GH13_37 | GH13 | GH13_14 | GH13_12 | GH13_32 | GH13_11 | GH13_41
CAZYmes: Carbohydrate Binding Motifs	GH13_9 | GH13_8 | GH13 | GH13_10 | GH13_36 | CBM48
CAZYmes: Carbohydrate Binding Motifs	CE1 | CBM20
CAZYmes: Carbohydrate Binding Motifs	GH13_11 | GH13 | GH13_10 | GH13_13 | CBM48 | GH13_2 | GH13_36 | GH13_37 | GH13_14
CAZYmes: Carbohydrate Binding Motifs	GH13_11 | GH13 | GH13_13 | GH13_10 | CBM48 | GH13_14 | GH13_32 | GH13_36
CAZYmes: Carbohydrate Binding Motifs	GH13_9 | GH13_8 | GH13_10 | CBM48 | GH13 | GH13_36
CAZYmes: Carbohydrate Binding Motifs	GH5_1 | GH5 | GH5_24 | GH5_20 | GH5_51 | GH5_53 | GH5_16 | GH5_11 | CBM2
CAZYmes: Carbohydrate Binding Motifs	GH5_1 | GH5_24 | GH5 | GH5_51 | GH5_20 | GH5_16 | GH5_11 | CBM2 | GH5_53 | GH5_46
CAZYmes: Carbohydrate Binding Motifs	AA10 | CBM2
CAZYmes: Carbohydrate Binding Motifs	CBM13 | GH119
CAZYmes: Carbohydrate Binding Motifs	CBM16 | CBM22
CAZYmes: Carbohydrate Binding Motifs	CBM2 | GH18
CAZYmes: Carbohydrate Binding Motifs	CBM63
CAZYmes: Carbohydrate Binding Motifs	GH10 | CBM2
CAZYmes: Carbohydrate Binding Motifs	GH12 | CBM2
CAZYmes: Carbohydrate Binding Motifs	GH13_11 | GH13 | GH13_10 | GH13_13 | CBM48 | GH13_14 | GH13_32
CAZYmes: Carbohydrate Binding Motifs	GH13_11 | GH13 | GH13_13 | GH13_10 | CBM48 | GH13_37
CAZYmes: Carbohydrate Binding Motifs	GH13_11 | GH13 | GH13_13 | GH13_10 | CBM48 | GH13_37 | GH13_36
CAZYmes: Carbohydrate Binding Motifs	GH16 | CBM32 | CBM47
CAZYmes: Carbohydrate Binding Motifs	GH16 | CBM6 | CBM36
CAZYmes: Carbohydrate Binding Motifs	GH18 | CBM16
CAZYmes: Carbohydrate Binding Motifs	GH18 | CBM2 | GH119
CAZYmes: Carbohydrate Binding Motifs	GH2 | CBM42 | GH43_23
CAZYmes: Carbohydrate Binding Motifs	GH3 | CBM2
CAZYmes: Carbohydrate Binding Motifs	GH5_1 | GH5 | GH5_24 | GH5_20 | GH5_51 | CBM2 | GH5_53 | GH5_46
CAZYmes: Carbohydrate Binding Motifs	GH5_2 | GH5 | CBM2
CAZYmes: Carbohydrate Binding Motifs	GH5_8 | GH5 | CBM2
CAZYmes: Carbohydrate Binding Motifs	GH55 | CBM32 | GH87
CAZYmes: Carbohydrate Binding Motifs	GH6 | CBM2
CAZYmes: Carbohydrate Binding Motifs	GH64 | CBM32
CAZYmes: Carbohydrate Binding Motifs	GH87 | CBM32
CAZYmes: Carbohydrate Binding Motifs	GH9 | CBM3
CAZYmes: Carbohydrate Binding Motifs	GH13_11 | GH13 | GH13_10 | CBM48 | GH13_13
CAZYmes: Carbohydrate Binding Motifs	CBM13 | CBM47 | GH5_35 | GH5 | PL3_4
CAZYmes: Carbohydrate Binding Motifs	CBM13 | GH5_35 | PL3_4
CAZYmes: Carbohydrate Binding Motifs	CBM13 | GH5_35 | PL3_4 | GH39
CAZYmes: Carbohydrate Binding Motifs	CBM20
CAZYmes: Carbohydrate Binding Motifs	CBM26 | GH13 | GH13_10 | GH13_36 | GH13_20 | GH13_11 | GH13_37 | GH13_9 | GH13_1
CAZYmes: Carbohydrate Binding Motifs	CBM35 | CBM6
CAZYmes: Carbohydrate Binding Motifs	CBM35 | GH119 | CBM6 | CBM61 | CBM9 | PL1_11 | PL9_2
CAZYmes: Carbohydrate Binding Motifs	CBM35 | PL1_11
CAZYmes: Carbohydrate Binding Motifs	CBM38
CAZYmes: Carbohydrate Binding Motifs	CBM51 | CBM62 | CBM32 | GH119
CAZYmes: Carbohydrate Binding Motifs	CBM57 | GH74 | GH33
CAZYmes: Carbohydrate Binding Motifs	CBM67 | GH78
CAZYmes: Carbohydrate Binding Motifs	CBM9 | GH119
CAZYmes: Carbohydrate Binding Motifs	CBM9 | GH141 | PL9_2 | PL9
CAZYmes: Carbohydrate Binding Motifs	CE3 | CBM13 | GH5_35
CAZYmes: Carbohydrate Binding Motifs	GH10 | CBM16
CAZYmes: Carbohydrate Binding Motifs	GH10 | CBM60
CAZYmes: Carbohydrate Binding Motifs	GH119 | CBM16
CAZYmes: Carbohydrate Binding Motifs	GH119 | CBM35
CAZYmes: Carbohydrate Binding Motifs	GH119 | CBM35 | CBM9 | PL9_2
CAZYmes: Carbohydrate Binding Motifs	GH119 | CBM35 | GH39
CAZYmes: Carbohydrate Binding Motifs	GH119 | CBM9 | CBM35
CAZYmes: Carbohydrate Binding Motifs	GH119 | GH74 | CBM35
CAZYmes: Carbohydrate Binding Motifs	GH13_11 | GH13 | GH13_10 | GH13_13 | CBM48 | GH13_36
CAZYmes: Carbohydrate Binding Motifs	GH13_11 | GH13 | GH13_10 | GH13_13 | CBM48 | GH13_37 | GH13_36 | GH13_32
CAZYmes: Carbohydrate Binding Motifs	GH140 | CBM51 | CBM62 | GH119
CAZYmes: Carbohydrate Binding Motifs	GH16 | CBM16
CAZYmes: Carbohydrate Binding Motifs	GH16 | CBM6 | GH5_47 | CBM35
CAZYmes: Carbohydrate Binding Motifs	GH18 | CBM5
CAZYmes: Carbohydrate Binding Motifs	GH26 | CBM35
CAZYmes: Carbohydrate Binding Motifs	GH30 | CBM13 | GH5_35 | GH30_7 | PL3_4 | GH30_5 | GH30_1
CAZYmes: Carbohydrate Binding Motifs	GH30 | CBM51 | GH30_7 | GH119 | GH30_1 | GH30_6 | GH30_8 | GH30_2 | GH30_4
CAZYmes: Carbohydrate Binding Motifs	GH30 | GH30_7 | CBM13 | GH30_6 | GH5_35 | GH30_4 | GH30_8 | GH30_1 | PL3_4 | GH30_2
CAZYmes: Carbohydrate Binding Motifs	GH43_28 | GH43 | GH43_31 | CBM32
CAZYmes: Carbohydrate Binding Motifs	GH5 | CBM32 | CBM35
CAZYmes: Carbohydrate Binding Motifs	GH5_2 | GH5 | CBM13 | GH5_35
CAZYmes: Carbohydrate Binding Motifs	GH74 | CBM13 | GH5_35
CAZYmes: Carbohydrate Binding Motifs	GH8 | CBM13 | GH5_35 | CBM32 | GH119
CAZYmes: Carbohydrate Binding Motifs	GH9 | CBM3 | CBM44
CAZYmes: Carbohydrate Binding Motifs	PL9 | GH136 | CBM35 | PL9_1
CAZYmes: Carbohydrate Binding Motifs	GH43_5 | GH43_3 | GH43_6 | GH43 | GH43_4 | GH43_7 | GH43_8 | CBM13 | GH43_30
CAZYmes: Carbohydrate Binding Motifs	CBM48
CAZYmes: Carbohydrate Binding Motifs	GH13_11 | GH13 | GH13_10 | GH13_13 | CBM48 | GH13_14 | GH13_36
CAZYmes: Carbohydrate Binding Motifs	AA5 | AA5_2 | CBM44 | AA5_1 | CBM13
CAZYmes: Carbohydrate Binding Motifs	GH13_9 | GH13_8 | GH13 | GH13_10 | CBM48
CAZYmes: Carbohydrate Binding Motifs	AA5 | AA5_2 | AA5_1 | CBM13
CAZYmes: Carbohydrate Binding Motifs	CBM44 | CBM13
CAZYmes: Carbohydrate Binding Motifs	GH13_11 | GH13 | GH13_13 | GH13_10 | CBM48
CAZYmes: Carbohydrate Binding Motifs	CBM11
CAZYmes: Carbohydrate Binding Motifs	GH8 | CBM11
CAZYmes: Carbohydrate Binding Motifs	CBM35 | GH78
CAZYmes: Carbohydrate Binding Motifs	GH13_11 | GH13 | GH13_13 | GH13_10 | GH13_36 | CBM48 | GH13_32 | GH13_37 | GH13_14
CAZYmes: Carbohydrate Binding Motifs	GH13_11 | GH13_10 | GH13 | GH13_9 | GH13_37 | GH13_36 | GH13_13 | CBM48 | GH13_1 | GH13_14 | GH13_20 | GH13_8 | GH13_2 | GH13_32 | GH13_19 | GH13_16 | GH13_31 | GH13_17 | GH13_40 | GH13_30 | GH13_26 | GH13_29
CAZYmes: Carbohydrate Binding Motifs	GH5_1 | GH5 | GH5_24 | GH5_20 | GH5_51 | GH5_16 | CBM2 | GH5_11 | GH5_53
CAZYmes: Carbohydrate Binding Motifs	CBM32 | CBM47
CAZYmes: Carbohydrate Binding Motifs	GH13_2 | GH13 | GH13_1 | GH13_20 | GH13_36 | GH13_19 | GH13_31 | GH13_21 | GH13_7 | GH13_17 | GH13_38 | GH13_27 | CBM20 | GH13_37 | GH13_40 | GH13_23 | GH13_5 | GH13_29
CAZYmes: Carbohydrate Binding Motifs	GH13_11 | GH13 | GH13_10 | CBM48 | GH13_13 | GH13_37
CAZYmes: Carbohydrate Binding Motifs	GH13_11 | GH13 | GH13_10 | GH13_13 | CBM48 | GH13_37 | GH13_36
CAZYmes: Carbohydrate Binding Motifs	CBM9 | CE14
CAZYmes: Carbohydrate Binding Motifs	GH13_11 | GH13 | GH13_13 | GH13_10 | GH13_14 | CBM48 | GH13_37
CAZYmes: Carbohydrate Binding Motifs	GH13_11 | GH13 | GH13_10 | GH13_13 | CBM48 | GH13_14 | GH13_37
CAZYmes: Carbohydrate Binding Motifs	GH13_11 | GH13 | GH13_13 | GH13_10 | GH13_37 | CBM48 | GH13_36
CAZYmes: Carbohydrate Binding Motifs	GH13_11 | GH13 | GH13_13 | GH13_10 | GH13_14 | GH13_32 | CBM48
CAZYmes: Carbohydrate Binding Motifs	GH13_11 | GH13 | GH13_13 | GH13_10 | GH13_37 | CBM48 | GH13_36 | GH13_14
CAZYmes: Carbohydrate Binding Motifs	GH43_26 | GH43 | GH43_27 | GH43_30 | GH43_33 | CBM66 | GH43_31 | GH43_5
CAZYmes: Carbohydrate Binding Motifs	GH13_11 | GH13 | GH13_13 | GH13_10 | CBM48 | GH13_37 | GH13_36 | GH13_14 | GH13_32
CAZYmes: Carbohydrate Binding Motifs	GH13_11 | GH13 | GH13_13 | GH13_10 | CBM48 | GH13_14
CAZYmes: Carbohydrate Binding Motifs	GH13_11 | CBM48 | GH13_10 | GH13
CAZYmes: Carbohydrate Binding Motifs	CBM16
CAZYmes: Carbohydrate Binding Motifs	CBM47
CAZYmes: Carbohydrate Binding Motifs	CBM67
CAZYmes: Carbohydrate Binding Motifs	GH128 | CBM13
CAZYmes: Carbohydrate Binding Motifs	GH13_11 | GH13 | GH13_13 | GH13_10 | GH13_14 | CBM48 | GH13_36
CAZYmes: Carbohydrate Binding Motifs	GH50 | CBM9
CAZYmes: Carbohydrate Binding Motifs	GH5_1 | GH5 | GH5_24 | GH5_51 | GH5_20 | GH5_11 | GH5_53 | CBM2 | GH5_36 | GH5_46 | GH5_16
CAZYmes: Carbohydrate Binding Motifs	GH13_11 | GH13 | CBM48 | GH13_13
CAZYmes: Carbohydrate Binding Motifs	CBM3
CAZYmes: Carbohydrate Binding Motifs	CBM57 | GH119
CAZYmes: Carbohydrate Binding Motifs	GH55 | CBM32
CAZYmes: Carbohydrate Binding Motifs	GH13_11 | GH13 | GH13_10 | GH13_13 | CBM48 | GH13_14 | GH13_36 | GH13_37 | GH13_8
CAZYmes: Carbohydrate Binding Motifs	GH13_11 | GH13 | GH13_13 | GH13_10 | CBM48 | GH13_36 | GH13_14
CAZYmes: Carbohydrate Binding Motifs	GH43_28 | GH43 | CBM32 | GH43_31 | GH43_10
CAZYmes: Carbohydrate Binding Motifs	GH43_5 | GH43_3 | GH43_6 | GH43_7 | GH43 | GH43_4 | GH43_8 | GH43_30 | GH5_35 | GH43_31 | CBM13
CAZYmes: Carbohydrate Binding Motifs	GH77 | CBM20
CAZYmes: Carbohydrate Binding Motifs	GH13 | GH13_2 | GH13_1 | GH13_36 | GH13_20 | GH13_19 | GH13_37 | GH13_31 | GH13_16 | GH13_17 | CBM41 | GH13_40 | GH13_29 | GH13_23 | GH13_4 | GH13_30 | GH13_5 | GH13_35 | GH13_26
CAZYmes: Carbohydrate Binding Motifs	GH13_11 | GH13 | GH13_13 | GH13_10 | CBM48 | GH13_36
CAZYmes: Carbohydrate Binding Motifs	GH13_11 | GH13 | GH13_13 | CBM48 | GH13_10
CAZYmes: Carbohydrate Binding Motifs	AA5 | AA5_2 | AA5_1 | CBM32
CAZYmes: Carbohydrate Binding Motifs	GH13_10 | GH13 | GH13_9 | GH13_36 | GH13_11 | GH13_20 | CBM48
CAZYmes: Carbohydrate Binding Motifs	GH13_11 | GH13 | GH13_10 | GH13_13 | GH13_36 | CBM48
CAZYmes: Carbohydrate Binding Motifs	GH13_11 | GH13 | CBM48
CAZYmes: Carbohydrate Binding Motifs	GH43_28 | CBM32
CAZYmes: Carbohydrate Binding Motifs	AA5 | AA5_2 | CBM13 | AA5_1
CAZYmes: Carbohydrate Binding Motifs	CBM41
CAZYmes: Carbohydrate Binding Motifs	GH13 | CBM41 | GH13_2 | GH13_20 | GH13_36
CAZYmes: Carbohydrate Binding Motifs	GH13_10 | GH13 | GH13_9 | GH13_36 | GH13_37 | CBM48 | GH13_8 | GH13_11
CAZYmes: Carbohydrate Binding Motifs	GH13_10 | GH13 | GH13_9 | GH13_11 | GH13_36 | GH13_8 | CBM48 | GH13_37
CAZYmes: Carbohydrate Binding Motifs	GH13_11 | GH13 | GH13_13 | GH13_10 | CBM48 | GH13_14 | GH13_1 | GH13_37
CAZYmes: Carbohydrate Binding Motifs	GH13_11 | GH13 | GH13_13 | GH13_10 | CBM48 | GH13_32
CAZYmes: Carbohydrate Binding Motifs	GH13_10 | GH13 | GH13_9 | GH13_36 | GH13_11 | CBM48 | GH13_37 | GH13_8 | GH13_1
CAZYmes: Carbohydrate Binding Motifs	GH13_11 | GH13 | GH13_10 | GH13_13 | GH13_36 | CBM48 | GH13_14 | GH13_9 | GH13_37
CAZYmes: Carbohydrate Binding Motifs	GH13_10 | GH13 | GH13_9 | GH13_11 | GH13_36 | CBM48 | GH13_8
CAZYmes: Carbohydrate Binding Motifs	GH13_10 | GH13 | GH13_9 | GH13_36 | GH13_11 | GH13_8 | CBM48
CAZYmes: Carbohydrate Binding Motifs	GH13_11 | GH13 | GH13_13 | GH13_10 | GH13_37 | GH13_36 | CBM48 | GH13_14 | GH13_32
CAZYmes: Carbohydrate Binding Motifs	GH43_26 | CBM61 | GH43_27 | GH43 | GH43_30 | GH43_31 | GH43_3 | GH43_33 | GH43_8
CAZYmes: Carbohydrate Binding Motifs	GH13_11 | GH13 | CE1 | GH13_13 | GH13_10 | CBM48 | GH13_14 | GH13_37
CAZYmes: Carbohydrate Binding Motifs	GH13_11 | GH13 | GH13_13 | GH13_10 | GH13_14 | CBM48 | GH13_37 | GH13_32
CAZYmes: Carbohydrate Binding Motifs	GH13_13 | GH13_37 | CBM41 | GH13 | GH13_11 | GH13_14 | GH13_32
CAZYmes: Carbohydrate Binding Motifs	GH2 | CBM67
CAZYmes: Glycosyl hydrolases	GH1
CAZYmes: Glycosyl hydrolases	GH10
CAZYmes: Glycosyl hydrolases	GH102
CAZYmes: Glycosyl hydrolases	GH103
CAZYmes: Glycosyl hydrolases	GH108
CAZYmes: Glycosyl hydrolases	GH13_10 | GH13 | GH13_9 | GH13_36 | GH13_11 | GH13_8 | GH13_1 | GH13_37
CAZYmes: Glycosyl hydrolases	GH13_16 | GH13_36 | GH13_4 | GH13_17 | GH13 | GH13_23 | GH13_31 | GH13_40 | GH13_29 | GH13_30 | GH13_35 | GH13_20 | GH13_2 | GH13_34 | GH13_21 | GH13_18 | GH13_19 | GH13_1 | GH13_10
CAZYmes: Glycosyl hydrolases	GH13_23 | GH13_17 | GH13_31 | GH13_40 | GH13_30 | GH13_35 | GH13 | GH13_29 | GH13_16 | GH13_36 | GH13_20 | GH13_2 | GH13_4 | GH13_34 | GH13_1 | GH13_21 | GH13_19 | GH13_37 | GH13_10
CAZYmes: Glycosyl hydrolases	GH13_23 | GH13_31 | GH13_40 | GH13_17 | GH13_30 | GH13_16 | GH13 | GH13_29 | GH13_35 | GH13_36 | GH13_20 | GH13_4 | GH13_2 | GH13_1 | GH13_34
CAZYmes: Glycosyl hydrolases	GH13_26 | GH13 | GH13_20
CAZYmes: Glycosyl hydrolases	GH13_3 | GH13 | GH13_38 | GH13_36
CAZYmes: Glycosyl hydrolases	GH133
CAZYmes: Glycosyl hydrolases	GH16
CAZYmes: Glycosyl hydrolases	GH23
CAZYmes: Glycosyl hydrolases	GH3
CAZYmes: Glycosyl hydrolases	GH39
CAZYmes: Glycosyl hydrolases	GH5_39 | GH5_25
CAZYmes: Glycosyl hydrolases	GH63
CAZYmes: Glycosyl hydrolases	GH77
CAZYmes: Glycosyl hydrolases	GH1 | GH5_19
CAZYmes: Glycosyl hydrolases	GH13_10 | GH13 | GH13_9 | GH13_36 | GH13_11 | GH13_8 | GH13_1 | GH13_37 | GH13_20
CAZYmes: Glycosyl hydrolases	GH13_16 | GH13_36 | GH13_4 | GH13_17 | GH13 | GH13_31 | GH13_23 | GH13_40 | GH13_29 | GH13_30 | GH13_35 | GH13_20 | GH13_2 | GH13_21 | GH13_34 | GH13_18 | GH13_1 | GH13_10 | GH13_19
CAZYmes: Glycosyl hydrolases	GH13_23 | GH13_40 | GH13_31 | GH13_17 | GH13_30 | GH13_16 | GH13 | GH13_29 | GH13_35 | GH13_36 | GH13_20 | GH13_4 | GH13_2 | GH13_1 | GH13_34 | GH13_37
CAZYmes: Glycosyl hydrolases	GH13_3 | GH13 | GH13_38
CAZYmes: Glycosyl hydrolases	GH15
CAZYmes: Glycosyl hydrolases	GH33
CAZYmes: Glycosyl hydrolases	GH5_39 | GH5 | GH5_25
CAZYmes: Glycosyl hydrolases	GH74
CAZYmes: Glycosyl hydrolases	GH13_16 | GH13_36 | GH13_23 | GH13_17 | GH13_4 | GH13_31 | GH13_40 | GH13 | GH13_29 | GH13_35 | GH13_30 | GH13_20 | GH13_2 | GH13_34 | GH13_21 | GH13_18 | GH13_1 | GH13_19 | GH13_37 | GH13_10
CAZYmes: Glycosyl hydrolases	GH13_16 | GH13_36 | GH13_4 | GH13_17 | GH13_23 | GH13_31 | GH13 | GH13_40 | GH13_29 | GH13_35 | GH13_30 | GH13_20 | GH13_2 | GH13_34 | GH13_1 | GH13_19 | GH13_21 | GH13_18 | GH13_10
CAZYmes: Glycosyl hydrolases	GH13_23 | GH13_30 | GH13_31 | GH13_17 | GH13_40 | GH13_29 | GH13 | GH13_16 | GH13_36 | GH13_35 | GH13_20 | GH13_4 | GH13_2 | GH13_34 | GH13_1 | GH13_21 | GH13_19
CAZYmes: Glycosyl hydrolases	GH13_3 | GH13
CAZYmes: Glycosyl hydrolases	GH13_3 | GH13 | GH13_36
CAZYmes: Glycosyl hydrolases	GH130
CAZYmes: Glycosyl hydrolases	GH2
CAZYmes: Glycosyl hydrolases	GH29
CAZYmes: Glycosyl hydrolases	GH36
CAZYmes: Glycosyl hydrolases	GH38
CAZYmes: Glycosyl hydrolases	GH43_30 | GH43 | GH43_8 | GH43_3 | GH43_31 | GH43_33 | GH43_5 | GH43_4 | GH43_32 | GH43_34
CAZYmes: Glycosyl hydrolases	GH43_30 | GH43 | GH43_8 | GH43_31 | GH43_33 | GH43_3 | GH43_5
CAZYmes: Glycosyl hydrolases	GH43_30 | GH43_8 | GH43 | GH43_3 | GH43_31 | GH43_33 | GH43_5
CAZYmes: Glycosyl hydrolases	GH13_10 | GH13 | GH13_9 | GH13_11 | GH13_36
CAZYmes: Glycosyl hydrolases	GH13_16 | GH13_36 | GH13 | GH13_23 | GH13_31 | GH13_17 | GH13_30 | GH13_40 | GH13_4 | GH13_29 | GH13_35 | GH13_20 | GH13_2 | GH13_34 | GH13_21 | GH13_37 | GH13_1 | GH13_19 | GH13_18 | GH13_26
CAZYmes: Glycosyl hydrolases	GH13_16 | GH13_36 | GH13_23 | GH13_31 | GH13_17 | GH13_4 | GH13_40 | GH13 | GH13_29 | GH13_35 | GH13_30 | GH13_20 | GH13_2 | GH13_34 | GH13_21 | GH13_1 | GH13_10 | GH13_18 | GH13_19 | GH13_37
CAZYmes: Glycosyl hydrolases	GH13_23 | GH13_30 | GH13_31 | GH13_17 | GH13_40 | GH13_29 | GH13 | GH13_16 | GH13_36 | GH13_35 | GH13_20 | GH13_4 | GH13_2 | GH13_34 | GH13_21 | GH13_1
CAZYmes: Glycosyl hydrolases	GH13_3 | GH13 | GH13_36 | GH13_38
CAZYmes: Glycosyl hydrolases	GH13_9 | GH13_8 | GH13 | GH13_10
CAZYmes: Glycosyl hydrolases	GH43_30 | GH43 | GH43_31 | GH43_8 | GH43_33 | GH43_3 | GH43_5 | GH117
CAZYmes: Glycosyl hydrolases	GH43_30 | GH43 | GH43_8 | GH43_3 | GH43_31 | GH43_33 | GH43_5 | GH43_32 | GH43_4 | GH43_10 | GH43_34
CAZYmes: Glycosyl hydrolases	GH43_30 | GH43_8 | GH43_3 | GH43 | GH43_31 | GH43_33 | GH43_34 | GH43_1 | GH43_32 | GH43_5
CAZYmes: Glycosyl hydrolases	GH57
CAZYmes: Glycosyl hydrolases	GH81
CAZYmes: Glycosyl hydrolases	GH13_10 | GH13 | GH13_9 | GH13_36 | GH13_11
CAZYmes: Glycosyl hydrolases	GH13_16 | GH13_36 | GH13 | GH13_17 | GH13_31 | GH13_23 | GH13_40 | GH13_4 | GH13_29 | GH13_30 | GH13_35 | GH13_20 | GH13_2 | GH13_34 | GH13_21 | GH13_1 | GH13_18 | GH13_19 | GH13_37 | GH13_26
CAZYmes: Glycosyl hydrolases	GH13_16 | GH13_36 | GH13_23 | GH13_17 | GH13_40 | GH13 | GH13_4 | GH13_31 | GH13_35 | GH13_29 | GH13_30 | GH13_20 | GH13_2 | GH13_34 | GH13_21 | GH13_18 | GH13_1 | GH13_10 | GH13_37
CAZYmes: Glycosyl hydrolases	GH13_23 | GH13_30 | GH13_31 | GH13_40 | GH13_17 | GH13 | GH13_29 | GH13_16 | GH13_36 | GH13_35 | GH13_20 | GH13_4 | GH13_2 | GH13_1 | GH13_34 | GH13_21 | GH13_19 | GH13_37 | GH13_26
CAZYmes: Glycosyl hydrolases	GH13_23 | GH13_30 | GH13_31 | GH13_40 | GH13_17 | GH13_29 | GH13_16 | GH13 | GH13_36 | GH13_35 | GH13_20 | GH13_4 | GH13_2 | GH13_21 | GH13_34 | GH13_1 | GH13_19 | GH13_26
CAZYmes: Glycosyl hydrolases	GH13_26 | GH13 | GH13_20 | GH13_36 | GH13_1
CAZYmes: Glycosyl hydrolases	GH25
CAZYmes: Glycosyl hydrolases	GH33 | GH74 | GH93
CAZYmes: Glycosyl hydrolases	GH33 | GH93
CAZYmes: Glycosyl hydrolases	GH33 | GH93 | GH74
CAZYmes: Glycosyl hydrolases	GH43_26 | GH43 | GH43_27 | GH43_30 | GH43_31 | GH43_17 | GH43_33
CAZYmes: Glycosyl hydrolases	GH43_30 | GH43 | GH43_8 | GH43_3 | GH43_31 | GH43_33 | GH43_5 | GH43_32 | GH43_9 | GH43_12 | GH43_4 | GH43_6
CAZYmes: Glycosyl hydrolases	GH43_32 | GH43 | GH43_33 | GH43_30 | GH43_3 | GH43_31 | GH43_8 | GH43_5 | GH43_34 | GH43_26 | GH43_4 | GH43_28 | GH43_17 | GH43_10 | GH117
CAZYmes: Glycosyl hydrolases	GH65
CAZYmes: Glycosyl hydrolases	GH74 | GH33
CAZYmes: Glycosyl hydrolases	GH13_16 | GH13_36 | GH13_23 | GH13_17 | GH13_4 | GH13 | GH13_31 | GH13_40 | GH13_29 | GH13_35 | GH13_30 | GH13_20 | GH13_2 | GH13_34 | GH13_21 | GH13_18 | GH13_1 | GH13_37 | GH13_10 | GH13_19
CAZYmes: Glycosyl hydrolases	GH13_23 | GH13_17 | GH13_31 | GH13_30 | GH13_40 | GH13_29 | GH13 | GH13_36 | GH13_16 | GH13_35 | GH13_20 | GH13_4 | GH13_2 | GH13_1 | GH13_34 | GH13_21 | GH13_37
CAZYmes: Glycosyl hydrolases	GH13_26 | GH13 | GH13_36
CAZYmes: Glycosyl hydrolases	GH73
CAZYmes: Glycosyl hydrolases	GH12
CAZYmes: Glycosyl hydrolases	GH13_10
CAZYmes: Glycosyl hydrolases	GH13_10 | GH13 | GH13_9 | GH13_36 | GH13_11 | GH13_19
CAZYmes: Glycosyl hydrolases	GH13_11 | GH13 | GH13_13 | GH13_10
CAZYmes: Glycosyl hydrolases	GH13_16
CAZYmes: Glycosyl hydrolases	GH13_26 | GH13
CAZYmes: Glycosyl hydrolases	GH13_30 | GH13_23 | GH13_17 | GH13_40 | GH13_31 | GH13_29 | GH13 | GH13_36 | GH13_16 | GH13_35 | GH13_4 | GH13_20 | GH13_2 | GH13_21 | GH13_26 | GH13_19 | GH13_1
CAZYmes: Glycosyl hydrolases	GH43_29 | GH43 | GH43_2 | GH43_3 | GH43_1 | GH117 | GH43_33
CAZYmes: Glycosyl hydrolases	GH6
CAZYmes: Glycosyl hydrolases	GH88
CAZYmes: Glycosyl hydrolases	GH109
CAZYmes: Glycosyl hydrolases	GH113
CAZYmes: Glycosyl hydrolases	GH119
CAZYmes: Glycosyl hydrolases	GH127 | GH146
CAZYmes: Glycosyl hydrolases	GH13
CAZYmes: Glycosyl hydrolases	GH13 | GH13_10 | GH13_36 | GH13_20 | GH13_11 | GH13_9 | GH13_1 | GH13_19 | GH13_8
CAZYmes: Glycosyl hydrolases	GH13 | GH13_2 | GH13_20 | GH13_36 | GH13_1 | GH13_19 | GH13_37 | GH13_16 | GH13_7 | GH13_31 | GH13_23 | GH13_21 | GH13_40 | GH13_5
CAZYmes: Glycosyl hydrolases	GH13 | GH13_36 | GH13_19 | GH13_20 | GH13_16
CAZYmes: Glycosyl hydrolases	GH13_26
CAZYmes: Glycosyl hydrolases	GH13_36 | GH13 | GH13_20 | GH13_16 | GH13_31 | GH13_17 | GH13_29 | GH13_40 | GH13_23 | GH13_30 | GH13_35 | GH13_2 | GH13_1 | GH13_21 | GH13_19 | GH13_4 | GH13_34 | GH13_37 | GH13_10 | GH13_5 | GH13_38 | GH13_7 | GH13_26
CAZYmes: Glycosyl hydrolases	GH13_38 | GH13 | GH13_36 | GH13_20 | GH13_2 | GH13_17
CAZYmes: Glycosyl hydrolases	GH13_8 | GH13_9 | GH13 | GH13_10 | GH13_36 | GH13_11
CAZYmes: Glycosyl hydrolases	GH140
CAZYmes: Glycosyl hydrolases	GH144
CAZYmes: Glycosyl hydrolases	GH148
CAZYmes: Glycosyl hydrolases	GH18
CAZYmes: Glycosyl hydrolases	GH20
CAZYmes: Glycosyl hydrolases	GH26
CAZYmes: Glycosyl hydrolases	GH26 | GT2_Glyco_trans_2_3 | GT2_Glyco_tranf_2_3 | GH2 | GT2_Glycos_transf_2 | GT21 | GH5
CAZYmes: Glycosyl hydrolases	GH31
CAZYmes: Glycosyl hydrolases	GH32
CAZYmes: Glycosyl hydrolases	GH43 | GH43_34 | GH43_33 | GH43_3 | GH43_31 | GH43_1 | GH43_30 | GH43_2 | GH43_29 | GH43_8 | GH43_4 | GH43_32 | GH43_5 | GH43_17 | GH43_35 | GH43_11 | GH43_28 | GH117 | GH43_12
CAZYmes: Glycosyl hydrolases	GH43_1 | GH43_2 | GH43 | GH43_29 | GH43_35
CAZYmes: Glycosyl hydrolases	GH43_18 | GH43_19 | GH43_21 | GH43 | GH43_23 | GH43_22 | GH43_34
CAZYmes: Glycosyl hydrolases	GH43_26 | GH43_27 | GH43 | GH43_31 | GH43_33 | GH43_30 | GH43_8 | GH43_3
CAZYmes: Glycosyl hydrolases	GH43_31 | GH43 | GH43_33 | GH43_17 | GH43_3 | GH43_32 | GH43_30 | GH43_8
CAZYmes: Glycosyl hydrolases	GH43_33 | GH43 | GH43_31 | GH43_30 | GH43_3 | GH43_8 | GH43_17 | GH43_34 | GH117 | GH43_32 | GH43_1 | GH43_26 | GH43_4 | GH43_28 | GH43_5
CAZYmes: Glycosyl hydrolases	GH43_8 | GH43 | GH43_3 | GH43_30 | GH43_31 | GH43_9 | GH43_33 | GH43_12 | GH43_5 | GH43_11 | GH43_14 | GH43_10 | GH43_15 | GH43_34 | GH43_4 | GH43_13 | GH43_32 | GH117 | GH43_17 | GH43_6 | GH43_1 | GH43_27
CAZYmes: Glycosyl hydrolases	GH5_13
CAZYmes: Glycosyl hydrolases	GH5_2 | GH5 | GH5_25 | GH5_26
CAZYmes: Glycosyl hydrolases	GH5_26 | GH5 | GH5_46 | GH5_25 | GH5_40 | GH5_39 | GH5_4 | GH5_22 | GH5_1
CAZYmes: Glycosyl hydrolases	GH5_36 | GH5 | GH5_38 | GH5_37 | GH5_25 | GH5_22 | GH5_39 | GH5_52 | GH5_46 | GH5_1
CAZYmes: Glycosyl hydrolases	GH67
CAZYmes: Glycosyl hydrolases	GH77 | GH13_26
CAZYmes: Glycosyl hydrolases	GH78
CAZYmes: Glycosyl hydrolases	GH8
CAZYmes: Glycosyl hydrolases	GH9
CAZYmes: Glycosyl hydrolases	GH92
CAZYmes: Glycosyl hydrolases	GH93 | GH33
CAZYmes: Glycosyl hydrolases	GH95
CAZYmes: Glycosyl hydrolases	GH95
CAZYmes: Glycosyl hydrolases	CE2 | GH74
CAZYmes: Glycosyl hydrolases	GH106
CAZYmes: Glycosyl hydrolases	GH116
CAZYmes: Glycosyl hydrolases	GH123
CAZYmes: Glycosyl hydrolases	GH129
CAZYmes: Glycosyl hydrolases	GH13 | GH13_38 | GH13_36 | GH13_17 | GH13_20 | GH13_30 | GH13_23 | GH13_16 | GH13_4 | GH13_2
CAZYmes: Glycosyl hydrolases	GH13_7 | GH13_5 | GH13 | GH13_2 | GH13_36 | GH13_19 | GH13_1
CAZYmes: Glycosyl hydrolases	GH13_8 | GH13_9 | GH13 | GH13_10
CAZYmes: Glycosyl hydrolases	GH141
CAZYmes: Glycosyl hydrolases	GH141 | PL9
CAZYmes: Glycosyl hydrolases	GH142 | GH121
CAZYmes: Glycosyl hydrolases	GH142 | GH121 | GH63
CAZYmes: Glycosyl hydrolases	GH146 | GH127
CAZYmes: Glycosyl hydrolases	GH148 | GH147
CAZYmes: Glycosyl hydrolases	GH151
CAZYmes: Glycosyl hydrolases	GH151 | GH29
CAZYmes: Glycosyl hydrolases	GH30 | GH30_1
CAZYmes: Glycosyl hydrolases	GH35
CAZYmes: Glycosyl hydrolases	GH39 | GH5
CAZYmes: Glycosyl hydrolases	GH4
CAZYmes: Glycosyl hydrolases	GH42
CAZYmes: Glycosyl hydrolases	GH43 | GH43_34 | GH43_33 | GH43_3 | GH43_1 | GH43_31 | GH43_2 | GH43_30 | GH43_29 | GH43_32 | GH43_35 | GH43_5 | GH43_8 | GH43_28 | GH43_4 | GH43_37 | GH43_17
CAZYmes: Glycosyl hydrolases	GH43_18 | GH43_22 | GH43 | GH43_19
CAZYmes: Glycosyl hydrolases	GH43_18 | GH43_22 | GH43_20 | GH43_23 | GH43 | GH43_21 | GH43_34
CAZYmes: Glycosyl hydrolases	GH43_26 | GH43 | GH43_27 | GH43_30 | GH43_31 | GH43_33 | GH43_32 | GH43_3 | GH43_8
CAZYmes: Glycosyl hydrolases	GH43_26 | GH43 | GH43_27 | GH43_31 | GH43_30 | GH43_33 | GH43_8 | GH43_3 | GH43_5 | GH43_32
CAZYmes: Glycosyl hydrolases	GH43_26 | GH43 | GH43_27 | GH43_33 | GH43_30 | GH43_8 | GH43_31 | GH43_32 | GH43_5 | GH43_3
CAZYmes: Glycosyl hydrolases	GH43_26 | GH43_27 | GH43
CAZYmes: Glycosyl hydrolases	GH43_32 | GH43 | GH43_30 | GH43_3 | GH43_33 | GH43_31 | GH43_8 | GH43_5 | GH43_34 | GH43_4 | GH43_17 | GH43_26 | GH43_1 | GH43_10 | GH43_28 | GH43_9
CAZYmes: Glycosyl hydrolases	GH43_5 | GH43_6 | GH43_7 | GH43_4 | GH43 | GH43_3 | GH43_8 | GH43_30 | GH43_9 | GH43_31
CAZYmes: Glycosyl hydrolases	GH44
CAZYmes: Glycosyl hydrolases	GH5
CAZYmes: Glycosyl hydrolases	GH5 | GH5_7
CAZYmes: Glycosyl hydrolases	GH5_13 | GH5
CAZYmes: Glycosyl hydrolases	GH5_2 | GH5 | GH5_26
CAZYmes: Glycosyl hydrolases	GH5_5 | GH5 | GH5_25 | GH5_39
CAZYmes: Glycosyl hydrolases	GH50
CAZYmes: Glycosyl hydrolases	GH51
CAZYmes: Glycosyl hydrolases	GH51 | GH43_29
CAZYmes: Glycosyl hydrolases	GH52
CAZYmes: Glycosyl hydrolases	GH55
CAZYmes: Glycosyl hydrolases	GH65 | GH95
CAZYmes: Glycosyl hydrolases	GH87
CAZYmes: Glycosyl hydrolases	GH99
CAZYmes: Glycosyl hydrolases	GH13 | GH13_2 | GH13_1 | GH13_36 | GH13_20 | GH13_19 | GH13_37 | GH13_31 | GH13_17 | GH13_16 | GH13_40 | GH13_23 | GH13_29 | GH13_4 | GH13_5 | GH13_30 | GH13_35 | GH13_26 | GH13_7 | GH13_22
CAZYmes: Glycosyl hydrolases	GH13_10 | GH13 | GH13_36 | GH13_9 | GH13_11 | GH13_26
CAZYmes: Glycosyl hydrolases	GH13_11 | GH13 | GH13_10 | GH13_13 | GH13_37 | GH13_14
CAZYmes: Glycosyl hydrolases	GH13_16 | GH13_36 | GH13 | GH13_4 | GH13_31 | GH13_23 | GH13_40 | GH13_17 | GH13_29 | GH13_30 | GH13_35 | GH13_20 | GH13_2 | GH13_34 | GH13_18 | GH13_21 | GH13_19
CAZYmes: Glycosyl hydrolases	GH13_16 | GH13_36 | GH13_23 | GH13_17 | GH13_31 | GH13_4 | GH13 | GH13_40 | GH13_29 | GH13_35 | GH13_30 | GH13_20 | GH13_2 | GH13_18 | GH13_34 | GH13_1 | GH13_21 | GH13_19 | GH13_37 | GH13_10
CAZYmes: Glycosyl hydrolases	GH13_26 | GH13 | GH13_36 | GH13_20 | GH13_30
CAZYmes: Glycosyl hydrolases	GH13_30 | GH13_23 | GH13_17 | GH13_31 | GH13_40 | GH13 | GH13_29 | GH13_36 | GH13_16 | GH13_35 | GH13_4 | GH13_20 | GH13_2 | GH13_19 | GH13_1 | GH13_34 | GH13_26
CAZYmes: Glycosyl hydrolases	GH13_30 | GH13_23 | GH13_17 | GH13_40 | GH13_29 | GH13_31 | GH13 | GH13_36 | GH13_16 | GH13_35 | GH13_20 | GH13_4 | GH13_2 | GH13_34
CAZYmes: Glycosyl hydrolases	GH13_30 | GH13_23 | GH13_40 | GH13_31 | GH13_17 | GH13_29 | GH13 | GH13_36 | GH13_16 | GH13_35 | GH13_20 | GH13_4 | GH13_2 | GH13_1 | GH13_26 | GH13_19
CAZYmes: Glycosyl hydrolases	GH13_31 | GH13_29 | GH13_40 | GH13_23 | GH13 | GH13_17 | GH13_36 | GH13_30 | GH13_16 | GH13_35
CAZYmes: Glycosyl hydrolases	GH13_4 | GH13_16 | GH13_36 | GH13 | GH13_17 | GH13_29 | GH13_30 | GH13_31 | GH13_40 | GH13_23 | GH13_18 | GH13_2 | GH13_35
CAZYmes: Glycosyl hydrolases	GH43_33 | GH43 | GH43_30
CAZYmes: Glycosyl hydrolases	GH76
CAZYmes: Glycosyl hydrolases	GH13_11 | GH13
CAZYmes: Glycosyl hydrolases	GH13_16 | GH13_31 | GH13_36 | GH13_40 | GH13 | GH13_23 | GH13_29 | GH13_17 | GH13_30 | GH13_35 | GH13_20 | GH13_4 | GH13_2 | GH13_21 | GH13_19 | GH13_37 | GH13_1 | GH13_26
CAZYmes: Glycosyl hydrolases	GH13_16 | GH13_36 | GH13 | GH13_4 | GH13_31 | GH13_23 | GH13_40 | GH13_17 | GH13_29 | GH13_30 | GH13_35 | GH13_20 | GH13_2 | GH13_34 | GH13_18 | GH13_1 | GH13_19 | GH13_21
CAZYmes: Glycosyl hydrolases	GH13_30 | GH13_23 | GH13_31 | GH13_17 | GH13_40 | GH13 | GH13_29 | GH13_36 | GH13_16 | GH13_35 | GH13_20 | GH13_4 | GH13_2 | GH13_21 | GH13_1 | GH13_26 | GH13_34 | GH13_19
CAZYmes: Glycosyl hydrolases	GH13_31 | GH13_40 | GH13_29 | GH13_23 | GH13 | GH13_17 | GH13_30 | GH13_36 | GH13_16 | GH13_35 | GH13_20 | GH13_4 | GH13_1 | GH13_2 | GH13_21 | GH13_19 | GH13_26
CAZYmes: Glycosyl hydrolases	GH43_30 | GH43 | GH43_31 | GH43_3 | GH43_8 | GH43_33 | GH43_5 | GH43_4 | GH43_32 | GH43_34
CAZYmes: Glycosyl hydrolases	GH43_30 | GH43 | GH43_31 | GH43_8 | GH43_3 | GH43_33
CAZYmes: Glycosyl hydrolases	GH43_37 | GH43 | GH43_33 | GH43_24 | GH43_31
CAZYmes: Glycosyl hydrolases	GH13_16 | GH13_36 | GH13 | GH13_4 | GH13_31 | GH13_23 | GH13_40 | GH13_17 | GH13_29 | GH13_30 | GH13_35 | GH13_20 | GH13_34 | GH13_2 | GH13_18 | GH13_1 | GH13_19 | GH13_21
CAZYmes: Glycosyl hydrolases	GH13_16 | GH13_36 | GH13_23 | GH13_17 | GH13_4 | GH13_31 | GH13 | GH13_40 | GH13_29 | GH13_35 | GH13_30 | GH13_20 | GH13_2 | GH13_18 | GH13_34 | GH13_1 | GH13_21 | GH13_19 | GH13_37 | GH13_10
CAZYmes: Glycosyl hydrolases	GH13_30 | GH13_23 | GH13_17 | GH13_31 | GH13_40 | GH13 | GH13_29 | GH13_36 | GH13_16 | GH13_35 | GH13_20 | GH13_4 | GH13_2 | GH13_1 | GH13_34 | GH13_21 | GH13_19 | GH13_26
CAZYmes: Glycosyl hydrolases	GH13_31 | GH13_40 | GH13_29 | GH13_23 | GH13 | GH13_17 | GH13_30 | GH13_36 | GH13_16 | GH13_35 | GH13_20 | GH13_4 | GH13_1 | GH13_2 | GH13_21 | GH13_19 | GH13_26 | GH13_34
CAZYmes: Glycosyl hydrolases	GH107
CAZYmes: Glycosyl hydrolases	GH13_16 | GH13_36 | GH13 | GH13_23 | GH13_31 | GH13_40 | GH13_17 | GH13_4 | GH13_29 | GH13_30 | GH13_35 | GH13_20 | GH13_2 | GH13_34 | GH13_1 | GH13_18 | GH13_21 | GH13_19 | GH13_10
CAZYmes: Glycosyl hydrolases	GH13_33
CAZYmes: Glycosyl hydrolases	GH13_36 | GH13_16 | GH13 | GH13_31 | GH13_23 | GH13_29 | GH13_17 | GH13_30 | GH13_20 | GH13_40
CAZYmes: Glycosyl hydrolases	GH135
CAZYmes: Glycosyl hydrolases	GH141 | PL9_2 | PL9_3 | PL9
CAZYmes: Glycosyl hydrolases	GH43_30 | GH43 | GH43_8 | GH43_33 | GH43_3 | GH43_31 | GH43_32 | GH43_4 | GH43_5
CAZYmes: Glycosyl hydrolases	GH43_30 | GH43_31 | GH43 | GH43_33 | GH43_8 | GH43_3
CAZYmes: Glycosyl hydrolases	GH43_32 | GH43 | GH43_8 | GH43_31 | GH43_30 | GH43_3 | GH43_33 | GH43_4 | GH43_5 | GH43_10 | GH43_34 | GH43_9 | GH43_17 | GH43_28 | GH43_1
CAZYmes: Glycosyl hydrolases	GH43_5 | GH43_3 | GH43_6 | GH43_4 | GH43 | GH43_7 | GH43_30 | GH43_8 | GH43_31 | GH43_34 | GH43_10 | GH43_14
CAZYmes: Glycosyl hydrolases	GH5_36 | GH5_37 | GH5_38 | GH5 | GH5_39 | GH5_25 | GH5_22
CAZYmes: Glycosyl hydrolases	GH5_40 | GH5 | GH5_5
CAZYmes: Glycosyl hydrolases	GH99 | GH71
CAZYmes: Glycosyl hydrolases	GH100
CAZYmes: Glycosyl hydrolases	GH13 | GH13_36 | GH13_20 | GH13_16 | GH13_23 | GH13_17 | GH13_31 | GH13_2 | GH13_30 | GH13_40 | GH13_29 | GH13_35 | GH13_1 | GH13_19 | GH13_21 | GH13_10 | GH13_4 | GH13_26 | GH13_37 | GH13_34 | GH13_11 | GH13_38 | GH13_9 | GH13_8
CAZYmes: Glycosyl hydrolases	GH13_13 | GH13_37 | GH13 | GH13_14 | GH13_11 | GH13_32
CAZYmes: Glycosyl hydrolases	GH13_20 | GH13 | GH13_36 | GH13_21 | GH13_2 | GH13_1 | GH13_23 | GH13_16 | GH13_31 | GH13_40 | GH13_19 | GH13_37 | GH13_30 | GH13_29 | GH13_17 | GH13_34 | GH13_35 | GH13_26 | GH13_4 | GH13_38 | GH13_10
CAZYmes: Glycosyl hydrolases	GH13_31 | GH13_40 | GH13_29 | GH13_23 | GH13_17 | GH13 | GH13_36 | GH13_16 | GH13_30 | GH13_35 | GH13_20 | GH13_4 | GH13_1 | GH13_2 | GH13_21 | GH13_19 | GH13_34 | GH13_26 | GH13_37
CAZYmes: Glycosyl hydrolases	GH13_4 | GH13_16
CAZYmes: Glycosyl hydrolases	GH13_5 | GH13_7
CAZYmes: Glycosyl hydrolases	GH43_18 | GH43_22 | GH43_21 | GH43_23
CAZYmes: Glycosyl hydrolases	GH43_30 | GH43 | GH43_8 | GH43_3 | GH43_33 | GH43_31 | GH43_9 | GH43_5 | GH43_34 | GH43_4 | GH43_32 | GH43_27 | GH43_6 | GH43_12 | GH43_26 | GH43_28 | GH43_11 | GH117 | GH43_1 | GH43_17 | GH43_13 | GH43_29
CAZYmes: Glycosyl hydrolases	GH5_42 | GH5_19 | GH5 | GH5_13
CAZYmes: Glycosyl hydrolases	GH63 | GH37
CAZYmes: Glycosyl hydrolases	GH63 | GH37 | GH78
CAZYmes: Glycosyl hydrolases	GH133 | GH13_25
CAZYmes: Glycosyl hydrolases	GH138
CAZYmes: Glycosyl hydrolases	GH35 | GH42
CAZYmes: Glycosyl hydrolases	GH43 | GH43_32 | GH43_30 | GH43_33 | GH43_3
CAZYmes: Glycosyl hydrolases	GH43_30 | GH43 | GH43_3 | GH43_8 | GH43_33 | GH43_31 | GH43_5 | GH43_34 | GH43_4 | GH43_32 | GH43_1 | GH43_9 | GH43_12 | GH43_10 | GH43_11 | GH117 | GH43_15 | GH43_26
CAZYmes: Glycosyl hydrolases	GH5_39 | GH5 | GH5_25 | GH5_37 | GH5_52 | GH5_38
CAZYmes: Glycosyl hydrolases	GH13_10 | GH13 | GH13_9 | GH13_36 | GH13_11 | GH13_20 | GH13_8 | GH13_37 | GH13_17 | GH13_31 | GH13_16 | GH13_30 | GH13_1 | GH13_29 | GH13_23
CAZYmes: Glycosyl hydrolases	GH13_16 | GH13_36 | GH13_17 | GH13 | GH13_31 | GH13_23 | GH13_4 | GH13_40 | GH13_29 | GH13_30 | GH13_35 | GH13_20 | GH13_2 | GH13_34 | GH13_1 | GH13_18 | GH13_19 | GH13_10 | GH13_21 | GH13_37
CAZYmes: Glycosyl hydrolases	GH13_20 | GH13 | GH13_36 | GH13_21 | GH13_2 | GH13_1 | GH13_31 | GH13_16 | GH13_40 | GH13_37 | GH13_23 | GH13_19 | GH13_29
CAZYmes: Glycosyl hydrolases	GH13_38 | GH13
CAZYmes: Glycosyl hydrolases	GH13_5 | GH13_7 | GH13
CAZYmes: Glycosyl hydrolases	GH133 | GH13_25 | GH78
CAZYmes: Glycosyl hydrolases	GH27
CAZYmes: Glycosyl hydrolases	GT2_Glycos_transf_2 | GT2_Glyco_tranf_2_3 | GT27 | GH2
CAZYmes: Glycosyl hydrolases	GH104
CAZYmes: Glycosyl hydrolases	GH13_16 | GH13_36 | GH13_17 | GH13_4 | GH13_23 | GH13_31 | GH13 | GH13_40 | GH13_29 | GH13_35 | GH13_30 | GH13_20 | GH13_2 | GH13_1 | GH13_34 | GH13_18 | GH13_21 | GH13_19 | GH13_10 | GH13_37
CAZYmes: Glycosyl hydrolases	GH13_20 | GH13 | GH13_36 | GH13_21 | GH13_2 | GH13_16 | GH13_31 | GH13_1 | GH13_23 | GH13_19 | GH13_17 | GH13_29 | GH13_30 | GH13_37 | GH13_40 | GH13_35 | GH13_34 | GH13_26 | GH13_10 | GH13_38 | GH13_4
CAZYmes: Glycosyl hydrolases	GH13_9
CAZYmes: Glycosyl hydrolases	GH13_9 | GH13_8 | GH13 | GH13_10 | GH13_36
CAZYmes: Glycosyl hydrolases	GH43_32 | GH43 | GH43_3 | GH43_33 | GH43_30 | GH43_31 | GH43_8 | GH43_5 | GH43_4 | GH43_34 | GH43_26 | GH43_17 | GH43_1 | GH43_9 | GH43_6 | GH117
CAZYmes: Glycosyl hydrolases	GH105
CAZYmes: Glycosyl hydrolases	GH13 | GH13_36 | GH13_16 | GH13_31 | GH13_40 | GH13_17 | GH13_29 | GH13_23 | GH13_30 | GH13_20 | GH13_35 | GH13_4 | GH13_2 | GH13_21 | GH13_19 | GH13_37
CAZYmes: Glycosyl hydrolases	GH13_15 | GH13_24 | GH13_32 | GH13_27 | GH13
CAZYmes: Glycosyl hydrolases	GH13_16 | GH13_36 | GH13 | GH13_31 | GH13_40 | GH13_17 | GH13_23 | GH13_29 | GH13_4 | GH13_30 | GH13_35 | GH13_20 | GH13_2 | GH13_21 | GH13_34 | GH13_1 | GH13_19 | GH13_18
CAZYmes: Glycosyl hydrolases	GH13_16 | GH13_36 | GH13_17 | GH13_4 | GH13_23 | GH13_31 | GH13 | GH13_40 | GH13_35 | GH13_29 | GH13_30 | GH13_20 | GH13_2 | GH13_34 | GH13_21 | GH13_18 | GH13_1 | GH13_19 | GH13_10 | GH13_37
CAZYmes: Glycosyl hydrolases	GH13_18 | GH13 | GH13_4
CAZYmes: Glycosyl hydrolases	GH13_30 | GH13_23 | GH13_17 | GH13_40 | GH13_31 | GH13 | GH13_29 | GH13_36 | GH13_16 | GH13_35 | GH13_20 | GH13_4 | GH13_2 | GH13_1 | GH13_19 | GH13_21 | GH13_26
CAZYmes: Glycosyl hydrolases	GH13_30 | GH13_23 | GH13_17 | GH13_40 | GH13_31 | GH13 | GH13_29 | GH13_36 | GH13_16 | GH13_35 | GH13_4 | GH13_20 | GH13_2 | GH13_34 | GH13_19 | GH13_1
CAZYmes: Glycosyl hydrolases	GH13_31 | GH13_40 | GH13_29 | GH13_23 | GH13 | GH13_17 | GH13_30 | GH13_36 | GH13_16 | GH13_35 | GH13_20 | GH13_4 | GH13_1 | GH13_2 | GH13_21 | GH13_19 | GH13_34
CAZYmes: Glycosyl hydrolases	GH13_4 | GH13_16 | GH13 | GH13_36 | GH13_29 | GH13_17 | GH13_31 | GH13_30 | GH13_40 | GH13_18 | GH13_23 | GH13_35 | GH13_20 | GH13_2 | GH13_1
CAZYmes: Glycosyl hydrolases	GH43
CAZYmes: Glycosyl hydrolases	GH43_3 | GH43 | GH43_5 | GH43_4 | GH43_6 | GH43_30 | GH43_8 | GH43_33 | GH43_9 | GH43_31 | GH43_7 | GH43_32 | GH43_34 | GH43_10 | GH43_11
CAZYmes: Glycosyl hydrolases	GH43_30 | GH43_8 | GH43 | GH43_3 | GH43_31 | GH43_33 | GH43_32 | GH43_5 | GH43_34 | GH43_9 | GH43_4
CAZYmes: Glycosyl hydrolases	GH13_10 | GH13 | GH13_9 | GH13_36 | GH13_37 | GH13_11 | GH13_1 | GH13_8
CAZYmes: Glycosyl hydrolases	GH13_16 | GH13_36 | GH13_4 | GH13_17 | GH13 | GH13_31 | GH13_23 | GH13_40 | GH13_29 | GH13_30 | GH13_35 | GH13_20 | GH13_2 | GH13_18 | GH13_34 | GH13_21 | GH13_1 | GH13_19 | GH13_10
CAZYmes: Glycosyl hydrolases	GH43_3 | GH43
CAZYmes: Glycosyl hydrolases	GH10 | GH119
CAZYmes: Glycosyl hydrolases	GH117
CAZYmes: Glycosyl hydrolases	GH119 | GH39
CAZYmes: Glycosyl hydrolases	GH13 | GH13_36 | GH13_2 | GH13_20 | GH13_1 | GH13_16 | GH13_31 | GH13_40 | GH13_19 | GH13_23 | GH13_37 | GH13_29 | GH13_21 | GH13_17 | GH13_30 | GH13_4 | GH13_7 | GH13_35 | GH13_26
CAZYmes: Glycosyl hydrolases	GH13_10 | GH13 | GH13_9 | GH13_36 | GH13_11 | GH13_37 | GH13_1 | GH13_20 | GH13_19 | GH13_31 | GH13_2 | GH13_40 | GH13_16 | GH13_17 | GH13_29
CAZYmes: Glycosyl hydrolases	GH13_10 | GH13 | GH13_9 | GH13_36 | GH13_37 | GH13_1 | GH13_11 | GH13_20
CAZYmes: Glycosyl hydrolases	GH13_16 | GH13_36 | GH13 | GH13_31 | GH13_17 | GH13_23 | GH13_40 | GH13_4 | GH13_29 | GH13_35 | GH13_30 | GH13_20 | GH13_2 | GH13_34 | GH13_1 | GH13_18 | GH13_21 | GH13_19
CAZYmes: Glycosyl hydrolases	GH13_19 | GH13 | GH13_1 | GH13_2 | GH13_36 | GH13_20 | GH13_37 | GH13_17 | GH13_30 | GH13_16 | GH13_31
CAZYmes: Glycosyl hydrolases	GH13_19 | GH13 | GH13_1 | GH13_2 | GH13_36 | GH13_20 | GH13_37 | GH13_30 | GH13_17 | GH13_16 | GH13_31
CAZYmes: Glycosyl hydrolases	GH13_23 | GH13_17 | GH13_31 | GH13_40 | GH13_35 | GH13_29 | GH13_30 | GH13 | GH13_16 | GH13_36 | GH13_20 | GH13_4 | GH13_2 | GH13_34 | GH13_1 | GH13_21 | GH13_19 | GH13_37 | GH13_26 | GH13_38
CAZYmes: Glycosyl hydrolases	GH13_23 | GH13_17 | GH13_31 | GH13_40 | GH13_35 | GH13_30 | GH13_29 | GH13 | GH13_16 | GH13_36 | GH13_20 | GH13_4 | GH13_2 | GH13_34 | GH13_1 | GH13_21 | GH13_19 | GH13_37 | GH13_26 | GH13_38
CAZYmes: Glycosyl hydrolases	GH13_26 | GH13_20 | GH13 | GH13_1
CAZYmes: Glycosyl hydrolases	GH13_26 | GH13_20 | GH13 | GH13_1 | GH13_36
CAZYmes: Glycosyl hydrolases	GH13_38 | GH13 | GH13_36 | GH13_20 | GH13_2 | GH13_17 | GH13_1
CAZYmes: Glycosyl hydrolases	GH141 | GH136
CAZYmes: Glycosyl hydrolases	GH141 | PL9_2
CAZYmes: Glycosyl hydrolases	GH27 | GH36
CAZYmes: Glycosyl hydrolases	GH28
CAZYmes: Glycosyl hydrolases	GH30 | GH30_7 | GH30_6 | GH119 | GH30_4 | GH30_1 | GH30_8 | GH30_5 | GH30_2
CAZYmes: Glycosyl hydrolases	GH30 | GH30_7 | GH30_6 | GH30_4 | GH30_1 | GH30_8 | GH30_5 | GH30_2
CAZYmes: Glycosyl hydrolases	GH37
CAZYmes: Glycosyl hydrolases	GH43 | GH43_34 | GH43_33 | GH43_3 | GH43_1 | GH43_31 | GH43_30 | GH43_2 | GH43_29 | GH43_8 | GH43_32 | GH43_4 | GH43_5 | GH43_17 | GH43_35 | GH117 | GH43_28
CAZYmes: Glycosyl hydrolases	GH43_1 | GH43 | GH43_2 | GH43_29 | GH43_35 | GH43_3 | GH43_31 | GH43_33 | GH43_34 | GH43_30 | GH43_8 | GH43_28 | GH43_32
CAZYmes: Glycosyl hydrolases	GH43_26 | GH43 | GH43_27 | GH43_30 | GH43_31 | GH43_33 | GH43_3 | GH43_8 | GH43_5 | GH43_32
CAZYmes: Glycosyl hydrolases	GH43_26 | GH43 | GH43_27 | GH43_30 | GH43_31 | GH43_8 | GH43_3 | GH43_32 | GH43_33
CAZYmes: Glycosyl hydrolases	GH43_33 | GH43 | GH43_31 | GH43_30 | GH43_3 | GH43_8 | GH43_34 | GH43_17 | GH43_4 | GH43_32 | GH43_28 | GH117 | GH43_5 | GH43_1 | GH43_12 | GH43_13 | GH43_11 | GH43_35 | GH43_26 | GH43_9 | GH43_29 | GH43_10 | GH43_14 | GH43_2
CAZYmes: Glycosyl hydrolases	GH43_8 | GH43 | GH43_3 | GH43_30 | GH43_31 | GH43_9 | GH43_12 | GH43_33 | GH43_11 | GH43_5 | GH43_4 | GH43_14 | GH43_10 | GH43_15 | GH43_34 | GH43_32 | GH43_13 | GH117 | GH43_17 | GH43_6 | GH43_1
CAZYmes: Glycosyl hydrolases	GH5_13 | GH5 | GH5_42
CAZYmes: Glycosyl hydrolases	GH5_2 | GH5 | GH5_25 | GH5_22
CAZYmes: Glycosyl hydrolases	GH5_2 | GH5 | GH5_25 | GH5_4
CAZYmes: Glycosyl hydrolases	GH5_26
CAZYmes: Glycosyl hydrolases	GH5_36 | GH5 | GH5_37 | GH5_25 | GH5_39 | GH5_38 | GH5_46 | GH5_22 | GH5_52 | GH5_1
CAZYmes: Glycosyl hydrolases	GH5_40 | GH5 | GH5_26 | GH119 | GH5_5
CAZYmes: Glycosyl hydrolases	GH5_40 | GH5 | GH5_26 | GH5_5
CAZYmes: Glycosyl hydrolases	GH66
CAZYmes: Glycosyl hydrolases	GH88 | PL8_3
CAZYmes: Glycosyl hydrolases	GH97
CAZYmes: Glycosyl hydrolases	GH13_10 | GH13 | GH13_36 | GH13_9 | GH13_11
CAZYmes: Glycosyl hydrolases	GH13_11
CAZYmes: Glycosyl hydrolases	GH13_15 | GH13_24 | GH13_32
CAZYmes: Glycosyl hydrolases	GH13_15 | GH13_24 | GH13_32 | GH13 | GH13_27 | GH13_1 | GH13_2
CAZYmes: Glycosyl hydrolases	GH13_20 | GH13 | GH13_36 | GH13_2 | GH13_21 | GH13_23 | GH13_16 | GH13_17 | GH13_1 | GH13_30 | GH13_38 | GH13_19 | GH13_31 | GH13_29 | GH13_40 | GH13_34 | GH13_37 | GH13_4 | GH13_35
CAZYmes: Glycosyl hydrolases	GH13_26 | GH13 | GH13_20 | GH13_36 | GH13_30
CAZYmes: Glycosyl hydrolases	GH13_3
CAZYmes: Glycosyl hydrolases	GH13_30 | GH13_23 | GH13_17 | GH13 | GH13_31 | GH13_40 | GH13_36 | GH13_29 | GH13_16 | GH13_35 | GH13_4 | GH13_20 | GH13_2 | GH13_19 | GH13_1 | GH13_34 | GH13_37 | GH13_26 | GH13_21
CAZYmes: Glycosyl hydrolases	GH13_31 | GH13_40 | GH13_29 | GH13_23 | GH13_17 | GH13 | GH13_30 | GH13_36 | GH13_16 | GH13_35 | GH13_4 | GH13_20 | GH13_1 | GH13_2 | GH13_19 | GH13_21 | GH13_26 | GH13_34
CAZYmes: Glycosyl hydrolases	GH13_4 | GH13_16 | GH13_36 | GH13 | GH13_31 | GH13_29 | GH13_17 | GH13_40 | GH13_30 | GH13_23 | GH13_18 | GH13_35 | GH13_26 | GH13_2
CAZYmes: Glycosyl hydrolases	GH43_26 | GH43_27 | GH43 | GH43_33 | GH43_31 | GH43_30 | GH43_8 | GH43_32 | GH43_3
CAZYmes: Glycosyl hydrolases	GH43_3 | GH43 | GH43_5 | GH43_30 | GH43_6 | GH43_4 | GH43_33 | GH43_8 | GH43_31 | GH43_9 | GH43_34 | GH43_7 | GH43_11 | GH43_32
CAZYmes: Glycosyl hydrolases	GH43_32 | GH43 | GH43_30 | GH43_33 | GH43_3 | GH43_31 | GH43_8 | GH43_5 | GH43_34 | GH43_26 | GH43_4 | GH43_9
CAZYmes: Glycosyl hydrolases	GH120 | PL9_2 | PL9 | GH141
CAZYmes: Glycosyl hydrolases	GH125
CAZYmes: Glycosyl hydrolases	GH127
CAZYmes: Glycosyl hydrolases	GH13 | GH13_36
CAZYmes: Glycosyl hydrolases	GH13_10 | GH13 | GH13_36 | GH13_9 | GH13_11 | GH13_20
CAZYmes: Glycosyl hydrolases	GH13_11 | GH13 | GH13_13 | GH13_10 | GH13_36 | GH13_14 | GH13_32
CAZYmes: Glycosyl hydrolases	GH13_13 | GH13_37 | GH13 | GH13_11 | GH13_14 | GH13_32
CAZYmes: Glycosyl hydrolases	GH13_16 | GH13_36 | GH13 | GH13_17 | GH13_31 | GH13_4 | GH13_40 | GH13_23 | GH13_29 | GH13_30 | GH13_35 | GH13_20 | GH13_2 | GH13_34 | GH13_21 | GH13_1 | GH13_19 | GH13_37
CAZYmes: Glycosyl hydrolases	GH13_16 | GH13_36 | GH13 | GH13_31 | GH13_17 | GH13_40 | GH13_23 | GH13_29 | GH13_4 | GH13_30 | GH13_35 | GH13_20 | GH13_2 | GH13_34 | GH13_21 | GH13_18 | GH13_1 | GH13_19 | GH13_26
CAZYmes: Glycosyl hydrolases	GH13_20 | GH13 | GH13_36 | GH13_2 | GH13_23 | GH13_21 | GH13_17 | GH13_16 | GH13_1 | GH13_30 | GH13_38 | GH13_19 | GH13_31 | GH13_29 | GH13_40 | GH13_34 | GH13_37
CAZYmes: Glycosyl hydrolases	GH13_24 | GH13_15 | GH13_32 | GH13_27 | GH13 | GH13_2
CAZYmes: Glycosyl hydrolases	GH13_30 | GH13_23 | GH13_17 | GH13 | GH13_31 | GH13_40 | GH13_36 | GH13_29 | GH13_16 | GH13_35 | GH13_4 | GH13_20 | GH13_2 | GH13_19 | GH13_1 | GH13_26 | GH13_34 | GH13_37
CAZYmes: Glycosyl hydrolases	GH13_31 | GH13_40 | GH13_29 | GH13_23 | GH13_17 | GH13 | GH13_36 | GH13_30 | GH13_16 | GH13_35 | GH13_4 | GH13_20 | GH13_2 | GH13_1 | GH13_19 | GH13_21 | GH13_26 | GH13_34 | GH13_37
CAZYmes: Glycosyl hydrolases	GH43_26 | GH43_27 | GH43 | GH43_33 | GH43_31 | GH43_30 | GH43_3
CAZYmes: Glycosyl hydrolases	GH43_3 | GH43 | GH43_5 | GH43_30 | GH43_6 | GH43_4 | GH43_8 | GH43_33 | GH43_31 | GH43_9 | GH43_7 | GH43_34 | GH43_32 | GH43_11
CAZYmes: Glycosyl hydrolases	GH43_30
CAZYmes: Glycosyl hydrolases	GH43_32 | GH43 | GH43_30 | GH43_33 | GH43_3 | GH43_31 | GH43_8 | GH43_5 | GH43_34 | GH43_4 | GH43_26 | GH43_9 | GH117 | GH43_1 | GH43_27
CAZYmes: Glycosyl hydrolases	GH5_22 | GH5
CAZYmes: Glycosyl hydrolases	GH71
CAZYmes: Glycosyl hydrolases	GH13 | GH13_2 | GH13_36 | GH13_1 | GH13_20 | GH13_19 | GH13_16 | GH13_23 | GH13_31 | GH13_17 | GH13_37 | GH13_21 | GH13_40 | GH13_4 | GH13_29 | GH13_30 | GH13_7 | GH13_35 | GH13_5 | GH13_10 | GH13_11
CAZYmes: Glycosyl hydrolases	GH13 | GH13_36 | GH13_38 | GH13_23 | GH13_16 | GH13_20 | GH13_30 | GH13_3 | GH13_17 | GH13_31 | GH13_1 | GH13_29 | GH13_40 | GH13_2 | GH13_4 | GH13_10 | GH13_19 | GH13_37
CAZYmes: Glycosyl hydrolases	GH13_10 | GH13 | GH13_9 | GH13_11 | GH13_8 | GH13_36
CAZYmes: Glycosyl hydrolases	GH13_16 | GH13_36 | GH13_31 | GH13 | GH13_17 | GH13_40 | GH13_29 | GH13_23 | GH13_30 | GH13_4 | GH13_35 | GH13_20 | GH13_2 | GH13_1 | GH13_19 | GH13_26 | GH13_21 | GH13_34
CAZYmes: Glycosyl hydrolases	GH13_16 | GH13_36 | GH13_4 | GH13_23 | GH13_17 | GH13 | GH13_31 | GH13_40 | GH13_29 | GH13_35 | GH13_30 | GH13_20 | GH13_2 | GH13_34 | GH13_18 | GH13_1 | GH13_21 | GH13_19 | GH13_10 | GH13_37
CAZYmes: Glycosyl hydrolases	GH13_16 | GH13_36 | GH13_4 | GH13_23 | GH13_17 | GH13 | GH13_31 | GH13_40 | GH13_30 | GH13_29 | GH13_35 | GH13_20 | GH13_2 | GH13_34 | GH13_18 | GH13_21 | GH13_10 | GH13_1 | GH13_19
CAZYmes: Glycosyl hydrolases	GH13_9 | GH13_8
CAZYmes: Glycosyl hydrolases	GH13 | GH13_36 | GH13_3 | GH13_16 | GH13_38 | GH13_20 | GH13_31 | GH13_23 | GH13_30 | GH13_1 | GH13_40 | GH13_19 | GH13_2 | GH13_29 | GH13_17 | GH13_4 | GH13_10 | GH13_11
CAZYmes: Glycosyl hydrolases	GH13 | GH13_38
CAZYmes: Glycosyl hydrolases	GH13_10 | GH13 | GH13_9 | GH13_11 | GH13_20 | GH13_36 | GH13_8
CAZYmes: Glycosyl hydrolases	GH13_10 | GH13 | GH13_9 | GH13_11 | GH13_37 | GH13_36
CAZYmes: Glycosyl hydrolases	GH13_16 | GH13_36 | GH13_23 | GH13 | GH13_17 | GH13_4 | GH13_31 | GH13_40 | GH13_29 | GH13_30 | GH13_35 | GH13_20 | GH13_2 | GH13_18 | GH13_1 | GH13_34 | GH13_21 | GH13_10 | GH13_19 | GH13_37
CAZYmes: Glycosyl hydrolases	GH13_16 | GH13_36 | GH13_31 | GH13_23 | GH13_40 | GH13_17 | GH13 | GH13_29 | GH13_30 | GH13_35 | GH13_4 | GH13_20 | GH13_2 | GH13_1 | GH13_18 | GH13_19 | GH13_21 | GH13_26
CAZYmes: Glycosyl hydrolases	GH13_23 | GH13_17 | GH13_31 | GH13_30 | GH13_40 | GH13 | GH13_35 | GH13_16 | GH13_29 | GH13_36 | GH13_20 | GH13_4 | GH13_2 | GH13_34 | GH13_1 | GH13_21 | GH13_19 | GH13_37 | GH13_38
CAZYmes: Glycosyl hydrolases	GH13_23 | GH13_17 | GH13_31 | GH13_30 | GH13_40 | GH13_16 | GH13_29 | GH13_35 | GH13_36 | GH13 | GH13_4 | GH13_20 | GH13_2 | GH13_1 | GH13_34 | GH13_26 | GH13_19
CAZYmes: Glycosyl hydrolases	GH13_23 | GH13_17 | GH13_31 | GH13_40 | GH13_35 | GH13_30 | GH13_16 | GH13_29 | GH13 | GH13_36 | GH13_20 | GH13_4 | GH13_2 | GH13_34 | GH13_1 | GH13_21 | GH13_19
CAZYmes: Glycosyl hydrolases	GH13_36 | GH13 | GH13_16 | GH13_31 | GH13_23 | GH13_40 | GH13_20 | GH13_29 | GH13_17 | GH13_30 | GH13_4 | GH13_1 | GH13_19 | GH13_2 | GH13_35 | GH13_21 | GH13_10 | GH13_37 | GH13_7 | GH13_9 | GH13_11 | GH13_6 | GH13_26
CAZYmes: Glycosyl hydrolases	GH13_36 | GH13 | GH13_16 | GH13_31 | GH13_40 | GH13_23 | GH13_17 | GH13_20 | GH13_29 | GH13_30 | GH13_1 | GH13_35 | GH13_2 | GH13_4 | GH13_21 | GH13_19 | GH13_34 | GH13_7 | GH13_10 | GH13_37 | GH13_6 | GH13_26 | GH13_9
CAZYmes: Glycosyl hydrolases	GH5_40 | GH5
CAZYmes: Glycosyl hydrolases	GH94
CAZYmes: Glycosyl hydrolases	GH13 | GH13_10 | GH13_9 | GH13_11 | GH13_36
CAZYmes: Glycosyl hydrolases	GH13 | GH13_36 | GH13_38 | GH13_3 | GH13_16 | GH13_1 | GH13_30 | GH13_2 | GH13_20 | GH13_31 | GH13_17 | GH13_23 | GH13_40 | GH13_29 | GH13_4 | GH13_19 | GH13_10 | GH13_11 | GH13_35
CAZYmes: Glycosyl hydrolases	GH13_16 | GH13_36 | GH13 | GH13_31 | GH13_17 | GH13_23 | GH13_40 | GH13_29 | GH13_4 | GH13_35 | GH13_30 | GH13_20 | GH13_34 | GH13_2 | GH13_1 | GH13_21 | GH13_19 | GH13_26
CAZYmes: Glycosyl hydrolases	GH13_16 | GH13_36 | GH13_23 | GH13_4 | GH13_17 | GH13_31 | GH13 | GH13_40 | GH13_29 | GH13_30 | GH13_35 | GH13_20 | GH13_2 | GH13_34 | GH13_18 | GH13_1 | GH13_19 | GH13_21 | GH13_10 | GH13_37
CAZYmes: Glycosyl hydrolases	GH13_23 | GH13_17 | GH13_31 | GH13_35 | GH13_30 | GH13_40 | GH13_16 | GH13_29 | GH13 | GH13_36 | GH13_20 | GH13_4 | GH13_2 | GH13_34 | GH13_1 | GH13_21 | GH13_19
CAZYmes: Glycosyl hydrolases	GH13_23 | GH13_17 | GH13_31 | GH13_40 | GH13_30 | GH13_35 | GH13_29 | GH13 | GH13_16 | GH13_36 | GH13_20 | GH13_2 | GH13_4 | GH13_34 | GH13_1 | GH13_21 | GH13_19 | GH13_37 | GH13_38
CAZYmes: Glycosyl hydrolases	GH13_36 | GH13 | GH13_16 | GH13_31 | GH13_20 | GH13_23 | GH13_29 | GH13_17 | GH13_40 | GH13_30 | GH13_1 | GH13_2 | GH13_35 | GH13_4 | GH13_19 | GH13_21 | GH13_37 | GH13_7 | GH13_10 | GH13_9 | GH13_34 | GH13_6 | GH13_5 | GH13_26
CAZYmes: Glycosyl hydrolases	GH13_36 | GH13 | GH13_16 | GH13_31 | GH13_23 | GH13_17 | GH13_20 | GH13_29 | GH13_40 | GH13_30 | GH13_35 | GH13_4 | GH13_19 | GH13_21 | GH13_2 | GH13_1 | GH13_37 | GH13_7 | GH13_34 | GH13_10
CAZYmes: Glycosyl hydrolases	GH19
CAZYmes: Glycosyl hydrolases	GH43 | GH43_30 | GH43_3 | GH43_32 | GH43_33
CAZYmes: Glycosyl hydrolases	GH43_26 | GH43 | GH43_27 | GH43_33 | GH43_31 | GH43_30 | GH43_3
CAZYmes: Glycosyl hydrolases	GH43_26 | GH43 | GH43_27 | GH43_33 | GH43_31 | GH43_30 | GH43_3 | GH43_8 | GH43_32
CAZYmes: Glycosyl hydrolases	GH43_3 | GH43 | GH43_30 | GH43_8 | GH43_5 | GH43_31 | GH43_33 | GH43_6 | GH43_4 | GH43_9 | GH43_34 | GH43_32 | GH43_10 | GH43_29 | GH43_11 | GH43_1 | GH43_13
CAZYmes: Glycosyl hydrolases	GH5_40 | GH5 | GH5_26
CAZYmes: Glycosyl hydrolases	GH13_11 | GH13 | GH13_10 | GH13_13 | GH13_37 | GH13_2 | GH13_36 | GH13_14 | GH13_20 | GH13_4
CAZYmes: Glycosyl hydrolases	GH13_16 | GH13_36 | GH13_17 | GH13_23 | GH13_4 | GH13 | GH13_31 | GH13_40 | GH13_29 | GH13_30 | GH13_35 | GH13_20 | GH13_2 | GH13_34 | GH13_1 | GH13_18 | GH13_21 | GH13_19 | GH13_10 | GH13_37
CAZYmes: Glycosyl hydrolases	GH13_5 | GH13_7 | GH13 | GH13_6 | GH13_36 | GH13_1 | GH13_2 | GH13_27 | GH13_19
CAZYmes: Glycosyl hydrolases	GH43_32 | GH43 | GH43_3 | GH43_30 | GH43_33 | GH43_31 | GH43_8 | GH43_5 | GH43_4 | GH43_34 | GH43_1 | GH43_26 | GH43_17 | GH43_10 | GH43_9 | GH43_28 | GH117
CAZYmes: Glycosyl hydrolases	GT2_Glycos_transf_2 | GT2_Glyco_tranf_2_3 | GH2 | GT27 | GT2_Glyco_tranf_2_2
CAZYmes: Glycosyl hydrolases	GH13_13 | GH13_37 | GH13_14 | GH13_11 | GH13 | GH13_32
CAZYmes: Glycosyl hydrolases	GH13_16 | GH13_36 | GH13 | GH13_23 | GH13_17 | GH13_40 | GH13_31 | GH13_29 | GH13_4 | GH13_35 | GH13_30 | GH13_20 | GH13_21 | GH13_2 | GH13_34 | GH13_18
CAZYmes: Glycosyl hydrolases	GH13_2 | GH13 | GH13_1 | GH13_20 | GH13_36 | GH13_19
CAZYmes: Glycosyl hydrolases	GH13_23 | GH13_30 | GH13 | GH13_17 | GH13_40 | GH13_31
CAZYmes: Glycosyl hydrolases	GH13_23 | GH13_40 | GH13_31 | GH13_17 | GH13_29 | GH13_16 | GH13_30 | GH13_35 | GH13_36 | GH13 | GH13_20 | GH13_4 | GH13_2 | GH13_1 | GH13_21 | GH13_37 | GH13_19
CAZYmes: Glycosyl hydrolases	GH13_27 | GH13 | GH13_15 | GH13_24 | GH13_32 | GH13_1 | GH13_2 | GH13_7
CAZYmes: Glycosyl hydrolases	GH13 | GH13_10 | GH13_36 | GH13_20 | GH13_11 | GH13_2 | GH13_9 | GH13_31 | GH13_1 | GH13_37 | GH13_19 | GH13_29 | GH13_40 | GH13_8 | GH13_4
CAZYmes: Glycosyl hydrolases	GH13_10 | GH13 | GH13_9 | GH13_36 | GH13_11 | GH13_20
CAZYmes: Glycosyl hydrolases	GH13_16 | GH13_36 | GH13_31 | GH13 | GH13_17 | GH13_23 | GH13_40 | GH13_29 | GH13_4 | GH13_35 | GH13_30 | GH13_20 | GH13_2 | GH13_34 | GH13_18 | GH13_1 | GH13_21 | GH13_19 | GH13_26
CAZYmes: Glycosyl hydrolases	GH13_5 | GH13_7 | GH13 | GH13_2 | GH13_36
CAZYmes: Glycosyl hydrolases	GH13_10 | GH13 | GH13_9 | GH13_8 | GH13_11 | GH13_36
CAZYmes: Glycosyl hydrolases	GH13_3 | GH13 | GH13_38 | GH13_36 | GH13_20 | GH13_16 | GH13_29
CAZYmes: Glycosyl hydrolases	GH77 | GH13_26 | GH13
CAZYmes: Glycosyl hydrolases	GH13 | GH13_2 | GH13_1 | GH13_36 | GH13_20 | GH13_19 | GH13_37 | GH13_17 | GH13_16 | GH13_31 | GH13_23 | GH13_40 | GH13_30 | GH13_29 | GH13_5 | GH13_35 | GH13_4 | GH13_38 | GH13_22 | GH13_7 | GH13_34 | GH13_27
CAZYmes: Glycosyl hydrolases	GH13 | GH13_36 | GH13_16 | GH13_30 | GH13_23 | GH13_31 | GH13_40 | GH13_29 | GH13_17 | GH13_20 | GH13_35 | GH13_4 | GH13_2 | GH13_21 | GH13_19 | GH13_37 | GH13_1
CAZYmes: Glycosyl hydrolases	GH13_13 | GH13_37 | GH13 | GH13_32 | GH13_14 | GH13_11
CAZYmes: Glycosyl hydrolases	GH13_16 | GH13_36 | GH13 | GH13_31 | GH13_40 | GH13_17 | GH13_23 | GH13_29 | GH13_4 | GH13_35 | GH13_30 | GH13_20 | GH13_2 | GH13_34 | GH13_18 | GH13_21 | GH13_1 | GH13_19
CAZYmes: Glycosyl hydrolases	GH13_16 | GH13_36 | GH13_17 | GH13_31 | GH13_23 | GH13_4 | GH13 | GH13_40 | GH13_35 | GH13_29 | GH13_30 | GH13_20 | GH13_2 | GH13_21 | GH13_34 | GH13_1 | GH13_19 | GH13_18 | GH13_37 | GH13_10
CAZYmes: Glycosyl hydrolases	GH13_21 | GH13_20 | GH13 | GH13_36 | GH13_16 | GH13_31 | GH13_30 | GH13_40 | GH13_23 | GH13_29 | GH13_17 | GH13_2 | GH13_4 | GH13_35
CAZYmes: Glycosyl hydrolases	GH13_26 | GH13 | GH13_20 | GH13_36
CAZYmes: Glycosyl hydrolases	GH13_30 | GH13_23 | GH13_17 | GH13_31 | GH13_40 | GH13_29 | GH13 | GH13_36 | GH13_16 | GH13_35 | GH13_20 | GH13_4 | GH13_2 | GH13_21 | GH13_1 | GH13_34 | GH13_26 | GH13_19
CAZYmes: Glycosyl hydrolases	GH13_31 | GH13_40 | GH13_29 | GH13_23 | GH13 | GH13_17 | GH13_36 | GH13_30 | GH13_16 | GH13_35 | GH13_4 | GH13_20 | GH13_1 | GH13_2 | GH13_21 | GH13_19 | GH13_34
CAZYmes: Glycosyl hydrolases	GH13_4 | GH13_16 | GH13_36 | GH13 | GH13_29 | GH13_17 | GH13_31 | GH13_40 | GH13_30 | GH13_23 | GH13_35 | GH13_18 | GH13_2 | GH13_20 | GH13_26
CAZYmes: Glycosyl hydrolases	GH136
CAZYmes: Glycosyl hydrolases	GH43_3 | GH43 | GH43_5 | GH43_4 | GH43_6 | GH43_30 | GH43_8 | GH43_31 | GH43_34 | GH43_33 | GH43_13 | GH43_9
CAZYmes: Glycosyl hydrolases	GH43_30 | GH43 | GH43_3 | GH43_8 | GH43_31 | GH43_33 | GH43_5 | GH43_34 | GH43_4 | GH43_32 | GH117 | GH43_26 | GH43_17 | GH43_9 | GH43_10
CAZYmes: Glycosyl hydrolases	GH43_32 | GH43 | GH43_30 | GH43_33 | GH43_3 | GH43_31 | GH43_8 | GH43_5 | GH43_34 | GH43_9 | GH43_4 | GH43_17 | GH43_26 | GH43_1 | GH43_27 | GH117 | GH43_28 | GH43_29
CAZYmes: Glycosyl hydrolases	GH13 | GH13_2 | GH13_1 | GH13_36 | GH13_19 | GH13_20 | GH13_37 | GH13_17 | GH13_16 | GH13_31 | GH13_23 | GH13_40 | GH13_29 | GH13_5 | GH13_30 | GH13_4 | GH13_35 | GH13_38 | GH13_22 | GH13_7
CAZYmes: Glycosyl hydrolases	GH13_16 | GH13_36 | GH13 | GH13_31 | GH13_17 | GH13_40 | GH13_23 | GH13_29 | GH13_4 | GH13_35 | GH13_30 | GH13_20 | GH13_2 | GH13_34 | GH13_21 | GH13_18 | GH13_1 | GH13_19
CAZYmes: Glycosyl hydrolases	GH13_16 | GH13_36 | GH13_17 | GH13 | GH13_31 | GH13_4 | GH13_23 | GH13_40 | GH13_35 | GH13_29 | GH13_30 | GH13_20 | GH13_2 | GH13_34 | GH13_21 | GH13_1 | GH13_19 | GH13_18 | GH13_37 | GH13_10 | GH13_26
CAZYmes: Glycosyl hydrolases	GH13_30 | GH13_23 | GH13_17 | GH13_31 | GH13_40 | GH13 | GH13_29 | GH13_36 | GH13_16 | GH13_35 | GH13_20 | GH13_4 | GH13_2 | GH13_21 | GH13_34 | GH13_1 | GH13_26 | GH13_19
CAZYmes: Glycosyl hydrolases	GH13_31 | GH13_40 | GH13_29 | GH13_23 | GH13 | GH13_17 | GH13_36 | GH13_30 | GH13_16 | GH13_35 | GH13_4 | GH13_20 | GH13_2 | GH13_1 | GH13_21 | GH13_34 | GH13_19 | GH13_26
CAZYmes: Glycosyl hydrolases	GH13_4 | GH13_16 | GH13_36 | GH13 | GH13_29 | GH13_17 | GH13_31 | GH13_40 | GH13_30 | GH13_23 | GH13_35 | GH13_18 | GH13_2
CAZYmes: Glycosyl hydrolases	GH13_4 | GH13_16 | GH13_36 | GH13 | GH13_29 | GH13_17 | GH13_31 | GH13_40 | GH13_30 | GH13_23 | GH13_35 | GH13_18 | GH13_26
CAZYmes: Glycosyl hydrolases	GH43_30 | GH43_3 | GH43 | GH43_8
CAZYmes: Glycosyl hydrolases	GH43_32 | GH43 | GH43_30 | GH43_33 | GH43_3 | GH43_31 | GH43_8 | GH43_5 | GH43_34 | GH43_4 | GH43_9 | GH43_26 | GH43_17 | GH43_1 | GH117 | GH43_27 | GH43_29
CAZYmes: Glycosyl hydrolases	GH114
CAZYmes: Glycosyl hydrolases	GH13 | GH13_36 | GH13_20 | GH13_23 | GH13_17 | GH13_16 | GH13_30 | GH13_31 | GH13_40 | GH13_29 | GH13_2 | GH13_35 | GH13_4 | GH13_34 | GH13_21 | GH13_1 | GH13_26 | GH13_10 | GH13_19 | GH13_37 | GH13_11 | GH13_38
CAZYmes: Glycosyl hydrolases	GH13_11 | GH13 | GH13_13 | GH13_10 | GH13_14
CAZYmes: Glycosyl hydrolases	GH13_16 | GH13_36 | GH13 | GH13_31 | GH13_23 | GH13_40 | GH13_17 | GH13_4 | GH13_29 | GH13_35 | GH13_30 | GH13_20 | GH13_2 | GH13_34 | GH13_18 | GH13_19 | GH13_1 | GH13_21 | GH13_26
CAZYmes: Glycosyl hydrolases	GH13_16 | GH13_36 | GH13_17 | GH13_4 | GH13_23 | GH13_31 | GH13 | GH13_40 | GH13_29 | GH13_35 | GH13_30 | GH13_20 | GH13_2 | GH13_34 | GH13_1 | GH13_21 | GH13_18 | GH13_19 | GH13_10
CAZYmes: Glycosyl hydrolases	GH13_30 | GH13_23 | GH13_31 | GH13_17 | GH13_40 | GH13_29 | GH13 | GH13_36 | GH13_16 | GH13_35 | GH13_20 | GH13_4 | GH13_2 | GH13_21 | GH13_19 | GH13_1 | GH13_34 | GH13_26 | GH13_37
CAZYmes: Glycosyl hydrolases	GH13_31 | GH13_40 | GH13_29 | GH13_23 | GH13 | GH13_17 | GH13_36 | GH13_30 | GH13_16 | GH13_35 | GH13_20 | GH13_4 | GH13_1 | GH13_2 | GH13_21 | GH13_19 | GH13_37 | GH13_34
CAZYmes: Glycosyl hydrolases	GH43_3 | GH43 | GH43_5 | GH43_4 | GH43_30 | GH43_6 | GH43_33 | GH43_31 | GH43_8 | GH43_34 | GH43_7
CAZYmes: Glycosyl hydrolases	GH13_11 | GH13 | GH13_13 | GH13_10 | GH13_37 | GH13_14
CAZYmes: Glycosyl hydrolases	GH13_16 | GH13_36 | GH13_4 | GH13_17 | GH13_23 | GH13 | GH13_31 | GH13_40 | GH13_29 | GH13_35 | GH13_30 | GH13_20 | GH13_2 | GH13_34 | GH13_1 | GH13_21 | GH13_18 | GH13_19
CAZYmes: Glycosyl hydrolases	GH13_18 | GH13 | GH13_4 | GH13_16 | GH13_36
CAZYmes: Glycosyl hydrolases	GH13_30 | GH13_23 | GH13_17 | GH13_31 | GH13_40 | GH13 | GH13_29 | GH13_36 | GH13_16 | GH13_35 | GH13_20 | GH13_4 | GH13_2 | GH13_21 | GH13_19 | GH13_1 | GH13_26 | GH13_34 | GH13_37
CAZYmes: Glycosyl hydrolases	GH13_10 | GH13_26 | GH13 | GH13_36 | GH13_20 | GH13_30 | GH13_17 | GH13_23 | GH13_16 | GH13_19 | GH13_40 | GH13_31 | GH13_29 | GH13_9 | GH13_1 | GH13_4 | GH13_11 | GH13_2
CAZYmes: Glycosyl hydrolases	GH13_30 | GH13_23 | GH13_17 | GH13_40 | GH13_31 | GH13 | GH13_29 | GH13_36 | GH13_16 | GH13_35 | GH13_4 | GH13_20 | GH13_2 | GH13_34
CAZYmes: Glycosyl hydrolases	GH13_4 | GH13_16 | GH13 | GH13_36 | GH13_29 | GH13_30 | GH13_31 | GH13_17 | GH13_40 | GH13_18 | GH13_23 | GH13_35 | GH13_20 | GH13_2
CAZYmes: Glycosyl hydrolases	GH13_10 | GH13_26 | GH13 | GH13_36 | GH13_20 | GH13_23 | GH13_30 | GH13_17 | GH13_16 | GH13_40 | GH13_29 | GH13_31 | GH13_1 | GH13_4 | GH13_19 | GH13_9 | GH13_11
CAZYmes: Glycosyl hydrolases	GH13_11 | GH13 | GH13_13 | GH13_37
CAZYmes: Glycosyl hydrolases	GH13_21 | GH13 | GH13_20 | GH13_36 | GH13_16 | GH13_40 | GH13_31 | GH13_23 | GH13_17 | GH13_29 | GH13_30 | GH13_1 | GH13_35 | GH13_4
CAZYmes: Glycosyl hydrolases	GH13_30 | GH13_23 | GH13_17 | GH13_40 | GH13_31 | GH13 | GH13_29 | GH13_36 | GH13_16 | GH13_35 | GH13_4 | GH13_20 | GH13_2 | GH13_21 | GH13_19 | GH13_34
CAZYmes: Glycosyl hydrolases	GH13_31 | GH13_40 | GH13_29 | GH13_23 | GH13 | GH13_17 | GH13_36 | GH13_30 | GH13_16 | GH13_35 | GH13_20 | GH13_4 | GH13_1 | GH13_2 | GH13_21 | GH13_19 | GH13_26 | GH13_34
CAZYmes: Glycosyl hydrolases	GH13_4 | GH13_16 | GH13 | GH13_36 | GH13_29 | GH13_31 | GH13_17 | GH13_30 | GH13_40 | GH13_18 | GH13_23 | GH13_35 | GH13_20
CAZYmes: Glycosyl hydrolases	GH43_3 | GH43 | GH43_5 | GH43_4 | GH43_30 | GH43_6 | GH43_8 | GH43_31 | GH43_33 | GH43_7 | GH43_9 | GH43_13
CAZYmes: Glycosyl hydrolases	GH13_10 | GH13_26 | GH13 | GH13_36 | GH13_20 | GH13_30 | GH13_17 | GH13_29 | GH13_23 | GH13_16 | GH13_40 | GH13_9 | GH13_31 | GH13_19 | GH13_4 | GH13_1 | GH13_11 | GH13_2 | GH13_37
CAZYmes: Glycosyl hydrolases	GH13_16 | GH13_36 | GH13_4 | GH13_17 | GH13 | GH13_23 | GH13_31 | GH13_40 | GH13_29 | GH13_35 | GH13_30 | GH13_20 | GH13_2 | GH13_34 | GH13_1 | GH13_19 | GH13_21 | GH13_18 | GH13_10 | GH13_37
CAZYmes: Glycosyl hydrolases	GH13_18 | GH13_4 | GH13_16 | GH13_36 | GH13 | GH13_17
CAZYmes: Glycosyl hydrolases	GH13_31 | GH13_40 | GH13_29 | GH13_23 | GH13_17 | GH13 | GH13_36 | GH13_30 | GH13_16 | GH13_35 | GH13_20 | GH13_4 | GH13_2 | GH13_1 | GH13_37 | GH13_21 | GH13_19 | GH13_34
CAZYmes: Glycosyl hydrolases	GH13_4 | GH13_16 | GH13 | GH13_36 | GH13_29 | GH13_17 | GH13_31 | GH13_40 | GH13_30 | GH13_18 | GH13_23 | GH13_35 | GH13_20 | GH13_2
CAZYmes: Glycosyl hydrolases	GH43_3 | GH43 | GH43_5 | GH43_4 | GH43_30 | GH43_6 | GH43_31 | GH43_33 | GH43_8 | GH43_7 | GH43_34
CAZYmes: Glycosyl hydrolases	GH43_3 | GH43 | GH43_5 | GH43_4 | GH43_6 | GH43_30 | GH43_31 | GH43_34 | GH43_33 | GH43_8 | GH43_13 | GH43_7 | GH43_9
CAZYmes: Glycosyl hydrolases	GH13_10 | GH13 | GH13_9 | GH13_36
CAZYmes: Glycosyl hydrolases	GH13_11 | GH13 | GH13_13
CAZYmes: Glycosyl hydrolases	GH13_16 | GH13_31 | GH13_36 | GH13_40 | GH13_23 | GH13_17 | GH13 | GH13_29 | GH13_30 | GH13_35 | GH13_4 | GH13_20 | GH13_19 | GH13_2 | GH13_1
CAZYmes: Glycosyl hydrolases	GH13_16 | GH13_36 | GH13_17 | GH13_23 | GH13_4 | GH13 | GH13_31 | GH13_40 | GH13_29 | GH13_35 | GH13_30 | GH13_20 | GH13_2 | GH13_34 | GH13_1 | GH13_19 | GH13_21 | GH13_18 | GH13_10
CAZYmes: Glycosyl hydrolases	GH13_30 | GH13_23 | GH13_17 | GH13_31 | GH13_40 | GH13_29 | GH13 | GH13_36 | GH13_16 | GH13_35 | GH13_20 | GH13_4 | GH13_2 | GH13_1 | GH13_19 | GH13_21 | GH13_34 | GH13_26 | GH13_37
CAZYmes: Glycosyl hydrolases	GH43_3 | GH43 | GH43_5 | GH43_4 | GH43_30 | GH43_31 | GH43_33 | GH43_6 | GH43_34 | GH43_8 | GH43_13 | GH43_32 | GH43_7
CAZYmes: Glycosyl hydrolases	GH13_10 | GH13_26 | GH13 | GH13_36 | GH13_20 | GH13_30 | GH13_29 | GH13_23 | GH13_16 | GH13_17 | GH13_40 | GH13_9 | GH13_31 | GH13_1 | GH13_19 | GH13_4 | GH13_11 | GH13_2 | GH13_37
CAZYmes: Glycosyl hydrolases	GH13_16 | GH13_36 | GH13_4 | GH13_17 | GH13_23 | GH13 | GH13_31 | GH13_40 | GH13_35 | GH13_29 | GH13_30 | GH13_20 | GH13_2 | GH13_34 | GH13_1 | GH13_19 | GH13_21 | GH13_18 | GH13_10
CAZYmes: Glycosyl hydrolases	GH13_31 | GH13_40 | GH13_29 | GH13_23 | GH13_17 | GH13 | GH13_36 | GH13_30 | GH13_16 | GH13_35 | GH13_4 | GH13_20 | GH13_1 | GH13_2 | GH13_21 | GH13_19 | GH13_34 | GH13_26 | GH13_37
CAZYmes: Glycosyl hydrolases	GH13_4 | GH13_16 | GH13_36 | GH13 | GH13_29 | GH13_31 | GH13_30 | GH13_17 | GH13_40 | GH13_18 | GH13_23 | GH13_35 | GH13_20 | GH13_2
CAZYmes: Glycosyl hydrolases	GH13_13 | GH13_37 | GH13_32 | GH13 | GH13_14 | GH13_11
CAZYmes: Glycosyl hydrolases	GH13_16 | GH13_36 | GH13_23 | GH13_31 | GH13_17 | GH13_40 | GH13_4 | GH13_29 | GH13 | GH13_35 | GH13_30 | GH13_20 | GH13_2 | GH13_18 | GH13_21 | GH13_1 | GH13_19 | GH13_37 | GH13_10 | GH13_34 | GH13_26
CAZYmes: Glycosyl hydrolases	GH13_30 | GH13_23 | GH13_17 | GH13_40 | GH13_31 | GH13_29 | GH13 | GH13_36 | GH13_16 | GH13_35 | GH13_20 | GH13_4 | GH13_2 | GH13_1 | GH13_21 | GH13_26 | GH13_19 | GH13_34
CAZYmes: Glycosyl hydrolases	GH13_31 | GH13_40 | GH13_29 | GH13_23 | GH13 | GH13_17 | GH13_36 | GH13_30 | GH13_16 | GH13_35 | GH13_20 | GH13_4 | GH13_2 | GH13_1 | GH13_19 | GH13_21 | GH13_26 | GH13_37 | GH13_34
CAZYmes: Glycosyl hydrolases	GH43_3 | GH43 | GH43_5 | GH43_4 | GH43_30 | GH43_6 | GH43_31 | GH43_33 | GH43_8 | GH43_34 | GH43_7 | GH43_13 | GH43_9
CAZYmes: Glycosyl hydrolases	AA5 | AA5_2 | AA5_1 | GH119
CAZYmes: Glycosyl hydrolases	GH13_13 | GH13 | GH13_37 | GH13_2 | GH13_36 | GH13_19 | GH13_1 | GH13_20 | GH13_32 | GH13_16 | GH13_11 | GH13_17 | GH13_31 | GH13_23 | GH13_14 | GH13_30 | GH13_40 | GH13_29 | GH13_5 | GH13_4 | GH13_38 | GH13_7 | GH13_35 | GH13_10 | GH13_27 | GH13_15 | GH13_22
CAZYmes: Glycosyl hydrolases	GH13_16 | GH13_36 | GH13 | GH13_31 | GH13_23 | GH13_17 | GH13_40 | GH13_4 | GH13_29 | GH13_30 | GH13_35 | GH13_20 | GH13_2 | GH13_34 | GH13_21 | GH13_19 | GH13_37 | GH13_1 | GH13_18
CAZYmes: Glycosyl hydrolases	GH13_24 | GH13_15 | GH13_32 | GH13_27 | GH13 | GH13_2 | GH13_1
CAZYmes: Glycosyl hydrolases	GH13_26 | GH13 | GH13_20 | GH13_30 | GH13_36 | GH13_17
CAZYmes: Glycosyl hydrolases	GH13_30 | GH13_23 | GH13_17 | GH13_40 | GH13_31 | GH13 | GH13_29 | GH13_36 | GH13_16 | GH13_35 | GH13_20 | GH13_4 | GH13_2 | GH13_1 | GH13_21 | GH13_19 | GH13_37 | GH13_26 | GH13_34
CAZYmes: Glycosyl hydrolases	GH13_4 | GH13_16 | GH13 | GH13_36 | GH13_29 | GH13_17 | GH13_31 | GH13_40 | GH13_30 | GH13_18 | GH13_23 | GH13_35
CAZYmes: Glycosyl hydrolases	GH43_22 | GH43_21 | GH43_18 | GH43_34 | GH43 | GH43_20 | GH43_19
CAZYmes: Glycosyl hydrolases	GH43_30 | GH43 | GH43_3
CAZYmes: Glycosyl hydrolases	GH43_30 | GH43 | GH43_3 | GH43_5
CAZYmes: Glycosyl hydrolases	GH13_10 | GH13_26 | GH13 | GH13_36 | GH13_20 | GH13_30 | GH13_23 | GH13_29 | GH13_16 | GH13_40 | GH13_17 | GH13_31 | GH13_1 | GH13_19 | GH13_2 | GH13_4 | GH13_11 | GH13_9
CAZYmes: Glycosyl hydrolases	GH13_13 | GH13_37 | GH13 | GH13_14 | GH13_32 | GH13_11
CAZYmes: Glycosyl hydrolases	GH13_21 | GH13_20 | GH13 | GH13_36 | GH13_31 | GH13_23 | GH13_40 | GH13_17 | GH13_16 | GH13_30 | GH13_29 | GH13_35 | GH13_4
CAZYmes: Glycosyl hydrolases	GH13_30 | GH13_23 | GH13_17 | GH13_40 | GH13_31 | GH13 | GH13_29 | GH13_36 | GH13_16 | GH13_35 | GH13_20 | GH13_4 | GH13_2 | GH13_1 | GH13_21 | GH13_26 | GH13_19 | GH13_37 | GH13_34
CAZYmes: Glycosyl hydrolases	GH13_31 | GH13_40 | GH13_29 | GH13_23 | GH13_17 | GH13 | GH13_30 | GH13_36 | GH13_16 | GH13_35 | GH13_20 | GH13_4 | GH13_2 | GH13_1 | GH13_21 | GH13_37 | GH13_19 | GH13_34 | GH13_26
CAZYmes: Glycosyl hydrolases	GH13_4 | GH13_16 | GH13 | GH13_36 | GH13_29 | GH13_31 | GH13_30 | GH13_17 | GH13_40 | GH13_23 | GH13_18 | GH13_35 | GH13_26
CAZYmes: Glycosyl hydrolases	GH43_32 | GH43 | GH43_30 | GH43_33 | GH43_31 | GH43_3 | GH43_8 | GH43_5 | GH43_34 | GH43_17 | GH43_26 | GH43_4 | GH43_27 | GH43_1
CAZYmes: Glycosyl hydrolases	GH13 | GH13_2 | GH13_1 | GH13_36 | GH13_19 | GH13_37 | GH13_20 | GH13_16 | GH13_30 | GH13_31 | GH13_40 | GH13_17 | GH13_23
CAZYmes: Glycosyl hydrolases	GH13_10 | GH13 | GH13_11 | GH13_36 | GH13_9
CAZYmes: Glycosyl hydrolases	GH13_16 | GH13_36 | GH13 | GH13_31 | GH13_23 | GH13_17 | GH13_4 | GH13_40 | GH13_29 | GH13_30 | GH13_35 | GH13_20 | GH13_2 | GH13_19 | GH13_34 | GH13_1 | GH13_21 | GH13_37 | GH13_10 | GH13_18
CAZYmes: Glycosyl hydrolases	GH13_21 | GH13 | GH13_20 | GH13_36
CAZYmes: Glycosyl hydrolases	GH13_26 | GH13 | GH13_20 | GH13_30 | GH13_23 | GH13_36
CAZYmes: Glycosyl hydrolases	GH13_30 | GH13_23 | GH13_17 | GH13_40 | GH13_31 | GH13_29 | GH13 | GH13_36 | GH13_16 | GH13_35 | GH13_20 | GH13_4 | GH13_2 | GH13_21 | GH13_1 | GH13_19 | GH13_34 | GH13_26
CAZYmes: Glycosyl hydrolases	GH13_30 | GH13_23 | GH13_40 | GH13_17 | GH13_31 | GH13_29 | GH13 | GH13_36 | GH13_16 | GH13_35 | GH13_4 | GH13_20 | GH13_2 | GH13_34 | GH13_19 | GH13_1 | GH13_21 | GH13_26
CAZYmes: Glycosyl hydrolases	GH43_30 | GH43 | GH43_3 | GH43_8
CAZYmes: Glycosyl hydrolases	GH13_10 | GH13 | GH13_9 | GH13_11 | GH13_8 | GH13_36 | GH13_37
CAZYmes: Glycosyl hydrolases	GH13_11 | GH13 | GH13_10 | GH13_13 | GH13_14
CAZYmes: Glycosyl hydrolases	GH13_11 | GH13 | GH13_13 | GH13_10 | GH13_37 | GH13_36 | GH13_14
CAZYmes: Glycosyl hydrolases	GH13_16 | GH13_36 | GH13_17 | GH13_4 | GH13 | GH13_35 | GH13_23 | GH13_31 | GH13_40 | GH13_30 | GH13_29
CAZYmes: Glycosyl hydrolases	GH13_23 | GH13_17 | GH13_31 | GH13_40 | GH13_30 | GH13_29 | GH13_35 | GH13_16 | GH13 | GH13_36 | GH13_20 | GH13_4 | GH13_2 | GH13_34 | GH13_21 | GH13_1 | GH13_37 | GH13_19 | GH13_38
CAZYmes: Glycosyl hydrolases	GH13_23 | GH13_31 | GH13_40 | GH13_29 | GH13_17 | GH13 | GH13_36 | GH13_16 | GH13_30 | GH13_35 | GH13_4 | GH13_20 | GH13_2
CAZYmes: Glycosyl hydrolases	GH13_26 | GH13 | GH13_20 | GH13_30
CAZYmes: Glycosyl hydrolases	GH13_8 | GH13_9 | GH13 | GH13_10 | GH13_36
CAZYmes: Glycosyl hydrolases	GH43 | GH43_32 | GH43_30 | GH43_33 | GH43_3 | GH43_31 | GH43_5 | GH43_34 | GH43_8 | GH43_4 | GH43_26 | GH43_17 | GH43_6 | GH43_1 | GH43_15
CAZYmes: Glycosyl hydrolases	GH43 | GH43_33 | GH43_30 | GH43_3 | GH43_32 | GH43_31 | GH43_8 | GH43_34 | GH43_4 | GH43_5 | GH43_17 | GH43_26 | GH43_9 | GH117 | GH43_1 | GH43_15 | GH43_10
CAZYmes: Glycosyl hydrolases	GH5_13 | GH5 | GH5_19
CAZYmes: Glycosyl hydrolases	GH13_10 | GH13 | GH13_9 | GH13_36 | GH13_11 | GH13_37 | GH13_20
CAZYmes: Glycosyl hydrolases	GH13_13 | GH13_37 | GH13 | GH13_11 | GH13_32 | GH13_14
CAZYmes: Glycosyl hydrolases	GH13_16 | GH13_36 | GH13 | GH13_31 | GH13_40 | GH13_23 | GH13_17 | GH13_29 | GH13_4 | GH13_30 | GH13_35 | GH13_20 | GH13_2 | GH13_18 | GH13_34 | GH13_1 | GH13_21 | GH13_19 | GH13_26
CAZYmes: Glycosyl hydrolases	GH13_30 | GH13_23 | GH13_17 | GH13_31 | GH13_40 | GH13 | GH13_36 | GH13_29 | GH13_16 | GH13_35 | GH13_20 | GH13_4 | GH13_2 | GH13_19 | GH13_1 | GH13_34 | GH13_26 | GH13_37
CAZYmes: Glycosyl hydrolases	GH13_31 | GH13_40 | GH13_29 | GH13_23 | GH13_17 | GH13 | GH13_36 | GH13_30 | GH13_16 | GH13_35 | GH13_20 | GH13_4 | GH13_1 | GH13_2 | GH13_19 | GH13_26 | GH13_21 | GH13_34
CAZYmes: Glycosyl hydrolases	GH13_4 | GH13_16 | GH13_36 | GH13_29 | GH13 | GH13_31 | GH13_17 | GH13_40 | GH13_30 | GH13_23 | GH13_18 | GH13_35 | GH13_20 | GH13_26 | GH13_1 | GH13_2
CAZYmes: Glycosyl hydrolases	GH43 | GH32
CAZYmes: Glycosyl hydrolases	GH43_30 | GH43 | GH43_8 | GH43_3 | GH43_33 | GH43_31 | GH43_26 | GH43_34 | GH43_5 | GH43_4 | GH43_32 | GH43_12 | GH43_27 | GH117 | GH43_17 | GH43_9 | GH43_11 | GH43_1
CAZYmes: Glycosyl hydrolases	GH43_32 | GH43 | GH43_30 | GH43_33 | GH43_3 | GH43_31 | GH43_8 | GH43_5 | GH43_34 | GH43_4 | GH43_26 | GH43_17 | GH43_1 | GH43_10 | GH43_9 | GH43_27
CAZYmes: Glycosyl hydrolases	GH13_11 | GH13 | GH13_10 | GH13_20 | GH13_13 | GH13_37 | GH13_36 | GH13_2 | GH13_9
CAZYmes: Glycosyl hydrolases	GH13_11 | GH13 | GH13_13 | GH13_10 | GH13_36 | GH13_37
CAZYmes: Glycosyl hydrolases	GH13_15 | GH13_32 | GH13_24 | GH13 | GH13_27 | GH13_2
CAZYmes: Glycosyl hydrolases	GH13_16 | GH13_36 | GH13 | GH13_23 | GH13_31 | GH13_40 | GH13_17 | GH13_29 | GH13_4 | GH13_35 | GH13_30 | GH13_20 | GH13_2 | GH13_34 | GH13_18 | GH13_21 | GH13_19 | GH13_1
CAZYmes: Glycosyl hydrolases	GH13_30 | GH13_23 | GH13_40 | GH13_17 | GH13_31 | GH13 | GH13_29 | GH13_36 | GH13_16 | GH13_35 | GH13_20 | GH13_4 | GH13_2 | GH13_21 | GH13_1 | GH13_19 | GH13_34 | GH13_26
CAZYmes: Glycosyl hydrolases	GH13_30 | GH13_23 | GH13_40 | GH13_31 | GH13_29 | GH13 | GH13_17 | GH13_36 | GH13_16 | GH13_35 | GH13_20 | GH13_4 | GH13_2 | GH13_21 | GH13_26 | GH13_1
CAZYmes: Glycosyl hydrolases	GH13_31 | GH13_40 | GH13_29 | GH13_23 | GH13_17 | GH13 | GH13_30 | GH13_36 | GH13_16 | GH13_35 | GH13_4 | GH13_20 | GH13_1 | GH13_2 | GH13_21 | GH13_19 | GH13_34 | GH13_37 | GH13_26
CAZYmes: Glycosyl hydrolases	GH13_4 | GH13_16 | GH13 | GH13_36 | GH13_29 | GH13_31 | GH13_17 | GH13_40 | GH13_30 | GH13_18 | GH13_23 | GH13_35 | GH13_2 | GH13_1
CAZYmes: Glycosyl hydrolases	GH13 | GH13_2 | GH13_1 | GH13_36 | GH13_20 | GH13_19 | GH13_37 | GH13_23 | GH13_16 | GH13_31 | GH13_40 | GH13_21 | GH13_17 | GH13_29 | GH13_4 | GH13_7 | GH13_38
CAZYmes: Glycosyl hydrolases	GH13 | GH13_36 | GH13_2 | GH13_1 | GH13_20 | GH13_19 | GH13_16 | GH13_31 | GH13_23 | GH13_17 | GH13_29 | GH13_40 | GH13_37 | GH13_4 | GH13_30 | GH13_7 | GH13_21 | GH13_10 | GH13_5
CAZYmes: Glycosyl hydrolases	GH13 | GH13_36 | GH13_20 | GH13_38 | GH13_1 | GH13_2 | GH13_17 | GH13_31 | GH13_29 | GH13_40 | GH13_23 | GH13_16 | GH13_37 | GH13_10 | GH13_19 | GH13_30 | GH13_4 | GH13_11 | GH13_35 | GH13_3
CAZYmes: Glycosyl hydrolases	GH15 | CE1
CAZYmes: Glycosyl hydrolases	GH43_3 | GH43 | GH43_30 | GH43_8 | GH43_31 | GH43_5 | GH43_33 | GH43_6 | GH43_4 | GH43_9 | GH43_34 | GH43_32 | GH43_10 | GH43_11 | GH43_15 | GH43_1 | GH43_27 | GH43_28 | GH43_26 | GH43_29
CAZYmes: Glycosyl hydrolases	GH43_8 | GH43 | GH43_3 | GH43_30 | GH43_11 | GH43_33 | GH43_9 | GH43_31 | GH43_12 | GH43_5 | GH43_14 | GH43_10 | GH43_13 | GH43_34 | GH43_17 | GH43_26 | GH43_27 | GH43_15 | GH43_32 | GH43_4 | GH117 | GH43_6
CAZYmes: Glycosyl hydrolases	GH43_8 | GH43 | GH43_30 | GH43_3 | GH43_9 | GH43_31 | GH43_12 | GH43_33 | GH43_11 | GH43_5 | GH43_10 | GH43_14 | GH43_15 | GH43_13 | GH43_32 | GH43_34 | GH43_4 | GH117 | GH43_26 | GH43_27 | GH43_6
CAZYmes: Glycosyl hydrolases	GH5_39 | GH5_25 | GH5 | GH5_37 | GH5_38 | GH5_52 | GH5_36 | GH5_22 | GH5_46 | GH5_4 | GH5_5
CAZYmes: Glycosyl hydrolases	GH5_7 | GH5 | GH5_41 | GH5_30
CAZYmes: Glycosyl hydrolases	GH13 | GH13_2 | GH13_1 | GH13_36 | GH13_19 | GH13_20 | GH13_37 | GH13_16 | GH13_31 | GH13_17 | GH13_23 | GH13_29 | GH13_40 | GH13_30 | GH13_4 | GH13_5 | GH13_35 | GH13_7 | GH13_38 | GH13_22
CAZYmes: Glycosyl hydrolases	GH13_13 | GH13_37 | GH13 | GH13_32 | GH13_11 | GH13_14
CAZYmes: Glycosyl hydrolases	GH13_16 | GH13_36 | GH13 | GH13_31 | GH13_40 | GH13_17 | GH13_4 | GH13_23 | GH13_29 | GH13_35 | GH13_30 | GH13_20 | GH13_2 | GH13_34 | GH13_18 | GH13_21 | GH13_1 | GH13_19 | GH13_26
CAZYmes: Glycosyl hydrolases	GH13_16 | GH13_36 | GH13_17 | GH13_23 | GH13_4 | GH13 | GH13_31 | GH13_40 | GH13_29 | GH13_35 | GH13_30 | GH13_20 | GH13_2 | GH13_18 | GH13_1 | GH13_21 | GH13_34 | GH13_19 | GH13_37
CAZYmes: Glycosyl hydrolases	GH13_30 | GH13_23 | GH13_17 | GH13_31 | GH13_40 | GH13 | GH13_29 | GH13_36 | GH13_16 | GH13_35 | GH13_4 | GH13_20 | GH13_2 | GH13_34 | GH13_19 | GH13_26 | GH13_21 | GH13_37
CAZYmes: Glycosyl hydrolases	GH13_30 | GH13_23 | GH13_17 | GH13_40 | GH13_31 | GH13 | GH13_29 | GH13_36 | GH13_16 | GH13_35 | GH13_4 | GH13_20 | GH13_2 | GH13_19
CAZYmes: Glycosyl hydrolases	GH13_31 | GH13_40 | GH13_29 | GH13_23 | GH13 | GH13_17 | GH13_30 | GH13_36 | GH13_16 | GH13_35 | GH13_20 | GH13_4 | GH13_1 | GH13_2 | GH13_21 | GH13_34 | GH13_19 | GH13_37 | GH13_26
CAZYmes: Glycosyl hydrolases	GH13_4 | GH13_16 | GH13 | GH13_36 | GH13_29 | GH13_30 | GH13_31 | GH13_17 | GH13_40 | GH13_23 | GH13_18 | GH13_35 | GH13_20 | GH13_21 | GH13_26 | GH13_2
CAZYmes: Glycosyl hydrolases	GH5_5 | GH5 | GH5_25
CAZYmes: Glycosyl hydrolases	GH5 | GH5_5 | GH5_22
CAZYmes: Glycosyl hydrolases	GH5_5 | GH5
CAZYmes: Glycosyl hydrolases	GH13_11 | GH13 | GH13_10 | GH13_13 | GH13_36 | GH13_37
CAZYmes: Glycosyl hydrolases	GH13_23 | GH13_17 | GH13_40 | GH13_31 | GH13_30 | GH13 | GH13_29 | GH13_36 | GH13_35 | GH13_16 | GH13_20 | GH13_4 | GH13_2 | GH13_1 | GH13_19 | GH13_21 | GH13_37 | GH13_34
CAZYmes: Glycosyl hydrolases	GH13_23 | GH13_17 | GH13_40 | GH13_31 | GH13_30 | GH13_29 | GH13 | GH13_16 | GH13_36 | GH13_35 | GH13_20 | GH13_4 | GH13_2 | GH13_1 | GH13_21 | GH13_37 | GH13_19
CAZYmes: Glycosyl hydrolases	GH13_23 | GH13_40 | GH13_17 | GH13_31 | GH13_30 | GH13_29 | GH13_16 | GH13 | GH13_36 | GH13_35 | GH13_20 | GH13_4 | GH13_2 | GH13_21 | GH13_1 | GH13_34 | GH13_19
CAZYmes: Glycosyl hydrolases	GH13_4 | GH13_16 | GH13 | GH13_36 | GH13_29 | GH13_31 | GH13_17 | GH13_30 | GH13_40 | GH13_18 | GH13_23 | GH13_35
CAZYmes: Glycosyl hydrolases	GH43_3 | GH43 | GH43_5 | GH43_4 | GH43_30 | GH43_8 | GH43_6 | GH43_33 | GH43_31 | GH43_10 | GH43_7 | GH43_11 | GH43_9 | GH43_32 | GH43_34 | GH43_12 | GH117 | GH43_14 | GH43_13
CAZYmes: Glycosyl hydrolases	GH5_22 | GH5_46 | GH5 | GH5_36 | GH5_37 | GH5_50 | GH5_14 | GH5_9 | GH5_38 | GH5_25 | GH5_39 | GH5_44 | GH5_15 | GH5_5 | GH5_49 | GH5_45
CAZYmes: Glycosyl hydrolases	GH13_16 | GH13_36 | GH13_4 | GH13_17 | GH13_23 | GH13_31 | GH13_40 | GH13 | GH13_29 | GH13_30 | GH13_35 | GH13_20 | GH13_2 | GH13_34 | GH13_21 | GH13_18 | GH13_1 | GH13_19
CAZYmes: Glycosyl hydrolases	GH5_22 | GH5 | GH5_46 | GH5_36 | GH5_37 | GH5_50 | GH5_14 | GH5_9 | GH5_39 | GH5_25 | GH5_38 | GH5_44 | GH5_52 | GH5_5 | GH5_45 | GH5_29 | GH5_15 | GH5_19 | GH5_49
CAZYmes: Glycosyl hydrolases	GH5_5 | GH5 | GH5_46 | GH5_25 | GH5_39
CAZYmes: Glycosyl hydrolases	GH13_31 | GH13_40 | GH13_29 | GH13_23 | GH13 | GH13_17 | GH13_36 | GH13_30 | GH13_16 | GH13_35 | GH13_20 | GH13_4 | GH13_2 | GH13_1 | GH13_21 | GH13_19 | GH13_34 | GH13_37 | GH13_26
CAZYmes: Glycosyl hydrolases	GH43_32 | GH43 | GH43_30 | GH43_33 | GH43_3 | GH43_31 | GH43_8 | GH43_5 | GH43_34 | GH43_4 | GH43_26 | GH43_9 | GH43_28 | GH43_1 | GH43_17
CAZYmes: Glycosyl hydrolases	GH5_22 | GH4 | GH5 | GH5_46 | GH5_36
CAZYmes: Glycosyl hydrolases	GH43_33 | GH43 | GH43_31 | GH43_30 | GH43_34 | GH43_8 | GH43_4 | GH43_32 | GH43_17 | GH117
CAZYmes: Glycosyl hydrolases	GH63 | GH78
CAZYmes: Glycosyl hydrolases	GH13_16 | GH13_4 | GH13_36 | GH13_17 | GH13 | GH13_35 | GH13_23 | GH13_31 | GH13_40
CAZYmes: Glycosyl hydrolases	GH13_23 | GH13_17 | GH13_31 | GH13_40 | GH13_29 | GH13_30 | GH13_35 | GH13_16 | GH13 | GH13_36 | GH13_20 | GH13_2 | GH13_4 | GH13_34 | GH13_1 | GH13_21 | GH13_19 | GH13_37 | GH13_26
CAZYmes: Glycosyl hydrolases	GH13_23 | GH13_17 | GH13_31 | GH13_40 | GH13_30 | GH13_29 | GH13_16 | GH13 | GH13_35 | GH13_36 | GH13_20 | GH13_4 | GH13_2 | GH13_34 | GH13_1 | GH13_21 | GH13_19
CAZYmes: Glycosyl hydrolases	GH5_22 | GH5 | GH5_46 | GH5_36 | GH5_37 | GH5_14 | GH5_50 | GH5_9 | GH5_39 | GH5_38 | GH5_25 | GH5_44 | GH5_45 | GH5_5 | GH5_52 | GH5_29 | GH5_15 | GH5_49 | GH5_19
CAZYmes: Glycosyl hydrolases	GH13_23 | GH13_17 | GH13_31 | GH13_40 | GH13_30 | GH13_29 | GH13_35 | GH13 | GH13_16 | GH13_36 | GH13_20 | GH13_4 | GH13_2 | GH13_34 | GH13_21 | GH13_1 | GH13_19 | GH13_37
CAZYmes: Glycosyl hydrolases	GH13_23 | GH13_17 | GH13_31 | GH13_40 | GH13_30 | GH13_35 | GH13_29 | GH13 | GH13_16 | GH13_36 | GH13_20 | GH13_4 | GH13_34 | GH13_2 | GH13_21 | GH13_1 | GH13_38
CAZYmes: Glycosyl hydrolases	GH32 | GH43
CAZYmes: Glycosyl hydrolases	GH5 | GH5_5 | GH5_29 | GH5_25 | GH5_39
CAZYmes: Glycosyl hydrolases	GH5_22 | GH5_46 | GH5 | GH5_36 | GH5_37 | GH5_50 | GH5_9 | GH5_38 | GH5_39 | GH5_14 | GH5_25 | GH5_52 | GH5_44 | GH5_15 | GH5_49 | GH5_19 | GH5_5
CAZYmes: Glycosyl hydrolases	GH5_5 | GH5 | GH5_25 | GH5_46 | GH5_37
CAZYmes: Glycosyl hydrolases	GH2 | GH5
CAZYmes: Glycosyl hydrolases	GH43_3 | GH43 | GH43_30 | GH43_8 | GH43_5 | GH43_6 | GH43_31 | GH43_4 | GH43_33 | GH43_34 | GH43_1
CAZYmes: Glycosyl hydrolases	GH5_22 | GH5_46 | GH5 | GH5_36 | GH5_37 | GH5_38 | GH5_39 | GH5_50 | GH5_9 | GH5_14 | GH5_25 | GH5_52
CAZYmes: Glycosyl hydrolases	GH13_10 | GH13 | GH13_9 | GH13_36 | GH13_11 | GH13_37 | GH13_1 | GH13_8
CAZYmes: Glycosyl hydrolases	GH13_16 | GH13_36 | GH13_4 | GH13_17 | GH13_23 | GH13 | GH13_31 | GH13_40 | GH13_29 | GH13_30 | GH13_35 | GH13_20 | GH13_2 | GH13_1 | GH13_34 | GH13_18 | GH13_21 | GH13_19 | GH13_10 | GH13_37
CAZYmes: Glycosyl hydrolases	GH13_4 | GH13_16 | GH13 | GH13_36 | GH13_31 | GH13_29 | GH13_17 | GH13_40 | GH13_18 | GH13_30 | GH13_23 | GH13_35 | GH13_20 | GH13_2
CAZYmes: Glycosyl hydrolases	GH13_16 | GH13_36 | GH13_4 | GH13_17 | GH13_23 | GH13_31 | GH13 | GH13_40 | GH13_29 | GH13_30 | GH13_35 | GH13_20 | GH13_2 | GH13_34 | GH13_1 | GH13_18 | GH13_21 | GH13_19
CAZYmes: Glycosyl hydrolases	GH13_31 | GH13_40 | GH13_29 | GH13_23 | GH13_17 | GH13 | GH13_36 | GH13_30 | GH13_16 | GH13_35 | GH13_20 | GH13_4 | GH13_2 | GH13_1 | GH13_21 | GH13_19 | GH13_34 | GH13_26 | GH13_37
CAZYmes: Glycosyl hydrolases	GH13_16 | GH13_36 | GH13_4 | GH13_23 | GH13_17 | GH13 | GH13_31 | GH13_40 | GH13_29 | GH13_35 | GH13_30 | GH13_20 | GH13_2 | GH13_1 | GH13_34 | GH13_10 | GH13_18 | GH13_19 | GH13_21 | GH13_9 | GH13_37
CAZYmes: Glycosyl hydrolases	GH13_16 | GH13_36 | GH13_4 | GH13_23 | GH13_17 | GH13 | GH13_40 | GH13_31 | GH13_30 | GH13_29 | GH13_35 | GH13_20 | GH13_2 | GH13_34 | GH13_18 | GH13_1 | GH13_19 | GH13_21 | GH13_10
CAZYmes: Glycosyl hydrolases	GH13_23 | GH13_17 | GH13_31 | GH13_40 | GH13_30 | GH13_29 | GH13_35 | GH13_16 | GH13 | GH13_36 | GH13_20 | GH13_4 | GH13_34 | GH13_2 | GH13_21 | GH13_38
CAZYmes: Glycosyl hydrolases	GH13_31 | GH13_40 | GH13_29 | GH13_23 | GH13_17 | GH13_30 | GH13_16 | GH13_36 | GH13 | GH13_35 | GH13_4 | GH13_20 | GH13_2 | GH13_1 | GH13_21 | GH13_19 | GH13_34 | GH13_26 | GH13_37
CAZYmes: Glycosyl hydrolases	GH8 | GT83
CAZYmes: Glycosyl hydrolases	GH13 | GH13_2
CAZYmes: Glycosyl hydrolases	GH13 | GH13_20 | GH13_36 | GH13_1 | GH13_2 | GH13_16 | GH13_19 | GH13_31 | GH13_40 | GH13_37 | GH13_4 | GH13_17 | GH13_26 | GH13_29 | GH13_23 | GH13_30 | GH13_10
CAZYmes: Glycosyl hydrolases	GH13 | GH13_36 | GH13_16 | GH13_30 | GH13_17 | GH13_1 | GH13_29 | GH13_40 | GH13_23 | GH13_31 | GH13_20 | GH13_19 | GH13_10 | GH13_3 | GH13_37 | GH13_4 | GH13_2 | GH13_38
CAZYmes: Glycosyl hydrolases	GH13_10 | GH13 | GH13_9 | GH13_36 | GH13_20 | GH13_11 | GH13_1 | GH13_19 | GH13_2
CAZYmes: Glycosyl hydrolases	GH13_16 | GH13_36 | GH13_4 | GH13_23 | GH13_17 | GH13 | GH13_31 | GH13_40 | GH13_29 | GH13_30 | GH13_35 | GH13_20 | GH13_2 | GH13_34 | GH13_18 | GH13_1 | GH13_21 | GH13_19 | GH13_37 | GH13_10 | GH13_9
CAZYmes: Glycosyl hydrolases	GH13_26 | GH13_20 | GH13 | GH13_36 | GH13_1
CAZYmes: Glycosyl hydrolases	GH13_38 | GH13 | GH13_36 | GH13_20 | GH13_2 | GH13_1 | GH13_30
CAZYmes: Glycosyl hydrolases	GH136 | GH141
CAZYmes: Glycosyl hydrolases	GH147
CAZYmes: Glycosyl hydrolases	GH30_4 | GH30 | GH30_5 | GH30_7 | GH30_6
CAZYmes: Glycosyl hydrolases	GH43 | GH43_33 | GH43_34 | GH43_3 | GH43_1 | GH43_31 | GH43_30 | GH43_29 | GH43_2 | GH43_8 | GH43_32 | GH43_4 | GH43_5 | GH43_17 | GH117 | GH43_11 | GH43_35
CAZYmes: Glycosyl hydrolases	GH43_3 | GH43 | GH43_8 | GH43_31 | GH43_5 | GH43_30 | GH43_6 | GH43_4 | GH43_33 | GH43_9 | GH43_1
CAZYmes: Glycosyl hydrolases	GH43_30 | GH43_8 | GH43 | GH43_3 | GH43_33 | GH43_31 | GH43_1 | GH43_4 | GH43_34 | GH43_5 | GH43_32 | GH43_28 | GH117
CAZYmes: Glycosyl hydrolases	GH43_31 | GH43_33 | GH43 | GH43_30 | GH43_8 | GH43_3 | GH43_28 | GH43_34 | GH43_17 | GH43_12 | GH43_4 | GH43_5 | GH43_29 | GH43_14 | GH117 | GH43_13 | GH43_10 | GH43_11 | GH43_32 | GH43_27 | GH43_26 | GH43_9 | GH43_1 | GH43_35 | GH43_2
CAZYmes: Glycosyl hydrolases	GH43_33 | GH43 | GH43_31 | GH43_30 | GH43_3 | GH43_8 | GH43_17 | GH43_34 | GH43_32 | GH43_28 | GH43_4 | GH117 | GH43_1 | GH43_5 | GH43_9 | GH43_29 | GH43_35 | GH43_26 | GH43_12 | GH43_13
CAZYmes: Glycosyl hydrolases	GH43_37 | GH43 | GH43_24 | GH43_3 | GH43_31 | GH43_33 | GH43_29
CAZYmes: Glycosyl hydrolases	GH43_5 | GH43_6 | GH43 | GH43_3 | GH43_4 | GH43_8 | GH43_30 | GH43_31 | GH43_9 | GH43_10 | GH43_12 | GH43_14 | GH43_11 | GH43_7 | GH43_33 | GH43_34
CAZYmes: Glycosyl hydrolases	GH5_26 | GH5 | GH5_40 | GH5_25 | GH5_39 | GH5_4 | GH5_46 | GH5_22
CAZYmes: Glycosyl hydrolases	GH5_36 | GH5 | GH5_37 | GH5_38 | GH5_25 | GH5_39 | GH5_52 | GH5_46 | GH5_22 | GH5_1 | GH5_4
CAZYmes: Glycosyl hydrolases	GH5_38 | GH5_37 | GH5_39 | GH5_52 | GH5_25 | GH5 | GH5_36 | GH5_22 | GH5_46 | GH5_48 | GH5_5 | GH5_9 | GH5_4
CAZYmes: Glycosyl hydrolases	GH13_16 | GH13_36 | GH13 | GH13_31 | GH13_17 | GH13_4 | GH13_23 | GH13_29 | GH13_40 | GH13_30 | GH13_35 | GH13_20 | GH13_2 | GH13_34 | GH13_1 | GH13_18 | GH13_21 | GH13_19 | GH13_26 | GH13_37
CAZYmes: Glycosyl hydrolases	GH13_31 | GH13_40 | GH13_29 | GH13_23 | GH13 | GH13_17 | GH13_30 | GH13_36 | GH13_16 | GH13_35 | GH13_20 | GH13_4 | GH13_2 | GH13_1 | GH13_21 | GH13_34 | GH13_19 | GH13_37 | GH13_26
CAZYmes: Glycosyl hydrolases	GH13_4 | GH13_16 | GH13 | GH13_36 | GH13_29 | GH13_17 | GH13_31 | GH13_30 | GH13_23 | GH13_18 | GH13_40 | GH13_35 | GH13_26
CAZYmes: Glycosyl hydrolases	GH23 | GH103
CAZYmes: Glycosyl hydrolases	GH43_3 | GH43 | GH43_5 | GH43_30 | GH43_6 | GH43_4 | GH43_33 | GH43_8 | GH43_7 | GH43_31 | GH43_34 | GH43_9 | GH43_32
CAZYmes: Glycosyl hydrolases	GH43_32 | GH43 | GH43_30 | GH43_33 | GH43_3 | GH43_31 | GH43_8 | GH43_34 | GH43_5 | GH43_4 | GH43_17 | GH43_9 | GH43_1 | GH43_26
CAZYmes: Glycosyl hydrolases	GT2_Glycos_transf_2 | GH2 | GT2_Glyco_tranf_2_3
CAZYmes: Glycosyl hydrolases	GH13_16 | GH13_36 | GH13 | GH13_31 | GH13_17 | GH13_4 | GH13_23 | GH13_40 | GH13_29 | GH13_30 | GH13_35 | GH13_20 | GH13_2 | GH13_34 | GH13_1 | GH13_21 | GH13_18 | GH13_19
CAZYmes: Glycosyl hydrolases	GH13_16 | GH13_36 | GH13_31 | GH13_40 | GH13_17 | GH13_23 | GH13 | GH13_29 | GH13_30 | GH13_35 | GH13_4 | GH13_20 | GH13_2 | GH13_18
CAZYmes: Glycosyl hydrolases	GH13_16 | GH13_36 | GH13_4 | GH13_23 | GH13 | GH13_17 | GH13_40 | GH13_31 | GH13_29 | GH13_30 | GH13_35 | GH13_20 | GH13_2 | GH13_34 | GH13_18 | GH13_1 | GH13_21 | GH13_19 | GH13_10 | GH13_37
CAZYmes: Glycosyl hydrolases	GH13_23 | GH13_17 | GH13_30 | GH13_31 | GH13_35 | GH13_40 | GH13_29 | GH13 | GH13_36 | GH13_16 | GH13_4 | GH13_20 | GH13_2 | GH13_34 | GH13_21
CAZYmes: Glycosyl hydrolases	GH13_31 | GH13_40 | GH13_29 | GH13_23 | GH13 | GH13_17 | GH13_30 | GH13_36 | GH13_16 | GH13_35 | GH13_20 | GH13_4 | GH13_2 | GH13_1 | GH13_21 | GH13_19 | GH13_34 | GH13_37 | GH13_26
CAZYmes: Glycosyl hydrolases	GH13_4 | GH13_16 | GH13 | GH13_36 | GH13_29 | GH13_17 | GH13_30 | GH13_31 | GH13_40 | GH13_23 | GH13_18 | GH13_35 | GH13_1 | GH13_20 | GH13_26 | GH13_21 | GH13_2
CAZYmes: Glycosyl hydrolases	GH43 | GH43_33 | GH43_31 | GH43_30 | GH43_32 | GH43_3 | GH43_8 | GH43_34 | GH43_5 | GH43_26 | GH43_17 | GH43_9 | GH43_1 | GH117 | GH43_29 | GH43_4 | GH43_13
CAZYmes: Glycosyl hydrolases	GH43_33 | GH43 | GH43_31 | GH43_32 | GH43_30 | GH43_8 | GH43_3 | GH43_34 | GH43_5 | GH43_9 | GH43_26 | GH43_17 | GH43_1 | GH43_4 | GH43_10 | GH117
CAZYmes: Glycosyl hydrolases	GH5 | GH39
CAZYmes: Glycosyl hydrolases	GH13_31 | GH13_29 | GH13_40 | GH13_23 | GH13 | GH13_30 | GH13_36 | GH13_17
CAZYmes: Glycosyl hydrolases	GH13_31 | GH13_40 | GH13_29 | GH13_23 | GH13 | GH13_17 | GH13_30 | GH13_36 | GH13_16 | GH13_35
CAZYmes: Glycosyl hydrolases	GH13_16 | GH13_36 | GH13_4 | GH13_23 | GH13_17 | GH13_31 | GH13 | GH13_40 | GH13_29 | GH13_30 | GH13_35 | GH13_20 | GH13_2 | GH13_1 | GH13_34 | GH13_18 | GH13_10 | GH13_19 | GH13_21 | GH13_9 | GH13_37
CAZYmes: Glycosyl hydrolases	GH13_23 | GH13_30 | GH13_17 | GH13 | GH13_31 | GH13_29 | GH13_36 | GH13_40 | GH13_16 | GH13_35 | GH13_4 | GH13_20 | GH13_34 | GH13_1 | GH13_2
CAZYmes: Glycosyl hydrolases	GH79 | GH39 | GH5
CAZYmes: Glycosyl hydrolases	GH13 | GH13_10 | GH13_36 | GH13_20 | GH13_11 | GH13_9 | GH13_19 | GH13_2
CAZYmes: Glycosyl hydrolases	GH13_10 | GH13 | GH13_36 | GH13_9 | GH13_20 | GH13_11
CAZYmes: Glycosyl hydrolases	GH13_16 | GH13_36 | GH13 | GH13_23 | GH13_40 | GH13_31 | GH13_17 | GH13_29 | GH13_4 | GH13_30 | GH13_35 | GH13_20 | GH13_2 | GH13_34 | GH13_18 | GH13_21 | GH13_19 | GH13_1 | GH13_26
CAZYmes: Glycosyl hydrolases	GH13_16 | GH13_36 | GH13 | GH13_31 | GH13_17 | GH13_23 | GH13_40 | GH13_4 | GH13_29 | GH13_30 | GH13_35 | GH13_20 | GH13_2 | GH13_34 | GH13_1 | GH13_21 | GH13_18 | GH13_19
CAZYmes: Glycosyl hydrolases	GH13_16 | GH13_36 | GH13_23 | GH13_4 | GH13_17 | GH13 | GH13_31 | GH13_40 | GH13_30 | GH13_29 | GH13_35 | GH13_20 | GH13_2 | GH13_18 | GH13_34 | GH13_1 | GH13_21 | GH13_19 | GH13_10 | GH13_37
CAZYmes: Glycosyl hydrolases	GH13_23 | GH13_17 | GH13_31 | GH13_40 | GH13_35 | GH13_30 | GH13_29 | GH13 | GH13_16 | GH13_36 | GH13_20 | GH13_4 | GH13_2 | GH13_21 | GH13_34 | GH13_1 | GH13_19
CAZYmes: Glycosyl hydrolases	GH13_23 | GH13_30 | GH13_17 | GH13_31 | GH13_40 | GH13_16 | GH13_29 | GH13 | GH13_36 | GH13_35 | GH13_20 | GH13_4 | GH13_2 | GH13_34 | GH13_21 | GH13_1 | GH13_37 | GH13_19
CAZYmes: Glycosyl hydrolases	GH13_4 | GH13_16 | GH13 | GH13_36 | GH13_29 | GH13_17 | GH13_30 | GH13_31 | GH13_18 | GH13_40 | GH13_23 | GH13_2 | GH13_35
CAZYmes: Glycosyl hydrolases	GH5_7 | GH5 | GH5_30
CAZYmes: Glycosyl hydrolases	GH13_16 | GH13_36 | GH13_23 | GH13_4 | GH13 | GH13_17 | GH13_40 | GH13_31 | GH13_29 | GH13_30 | GH13_35 | GH13_20 | GH13_2 | GH13_1 | GH13_34 | GH13_18 | GH13_10 | GH13_21 | GH13_19 | GH13_37
CAZYmes: Glycosyl hydrolases	GH13_18 | GH13_4 | GH13
CAZYmes: Glycosyl hydrolases	GH43_33 | GH43 | GH43_30 | GH43_32 | GH43_31 | GH43_3 | GH43_8 | GH43_34 | GH43_9 | GH43_26 | GH117 | GH43_13 | GH43_5
CAZYmes: Glycosyl hydrolases	GT2_Glycos_transf_2 | GH2
CAZYmes: Glycosyl hydrolases	GT2_Glycos_transf_2 | GH2 | GT2_Glyco_tranf_2_3 | GT2_Glyco_trans_2_3
CAZYmes: Glycosyl hydrolases	GH13_16 | GH13_36 | GH13_4 | GH13_17 | GH13_23 | GH13 | GH13_40 | GH13_31 | GH13_29 | GH13_30 | GH13_35 | GH13_20 | GH13_2 | GH13_34 | GH13_18 | GH13_1 | GH13_10 | GH13_21 | GH13_19 | GH13_37
CAZYmes: Glycosyl hydrolases	GH13_23 | GH13_30 | GH13_17 | GH13_31 | GH13_40 | GH13 | GH13_36 | GH13_29 | GH13_16 | GH13_35 | GH13_20 | GH13_4 | GH13_2 | GH13_34 | GH13_1 | GH13_21 | GH13_19 | GH13_37
CAZYmes: Glycosyl hydrolases	GH26 | GT2_Glyco_tranf_2_3
CAZYmes: Glycosyl hydrolases	GH43_30 | GH43 | GH43_33 | GH43_3 | GH43_31
CAZYmes: Glycosyl hydrolases	GH13_23 | GH13_30 | GH13_17 | GH13 | GH13_31 | GH13_40 | GH13_36 | GH13_29 | GH13_16 | GH13_35 | GH13_20 | GH13_4 | GH13_2 | GH13_1 | GH13_34 | GH13_21 | GH13_19 | GH13_37
CAZYmes: Glycosyl hydrolases	GH5_29 | GH5 | GH5_28 | GH5_27 | GH5_43 | GH5_22 | GH5_12 | GH5_46
CAZYmes: Glycosyl hydrolases	GH79
CAZYmes: Glycosyl hydrolases	GH79 | GH39
CAZYmes: Glycosyl hydrolases	GH13 | GH13_2 | GH13_1 | GH13_36 | GH13_20 | GH13_19 | GH13_37 | GH13_16 | GH13_23 | GH13_30 | GH13_31 | GH13_17 | GH13_40 | GH13_29 | GH13_4 | GH13_7 | GH13_5 | GH13_35 | GH13_21
CAZYmes: Glycosyl hydrolases	GH13 | GH13_36 | GH13_20 | GH13_1 | GH13_38 | GH13_2 | GH13_3 | GH13_19 | GH13_10 | GH13_16 | GH13_30 | GH13_37 | GH13_17 | GH13_29 | GH13_23 | GH13_31 | GH13_40 | GH13_4
CAZYmes: Glycosyl hydrolases	GH13_23 | GH13_31 | GH13_17 | GH13_40 | GH13_30 | GH13_29 | GH13_35 | GH13 | GH13_36 | GH13_16
CAZYmes: Glycosyl hydrolases	GH13_23 | GH13_40 | GH13_31 | GH13_17 | GH13_30 | GH13_16 | GH13_29 | GH13 | GH13_36 | GH13_35 | GH13_20 | GH13_4 | GH13_2 | GH13_37 | GH13_21 | GH13_1
CAZYmes: Glycosyl hydrolases	GH43_26 | GH43_27 | GH43 | GH43_30 | GH43_31 | GH43_3
CAZYmes: Glycosyl hydrolases	GH43_26 | GH43_27 | GH43 | GH43_31 | GH43_30 | GH43_33 | GH43_3 | GH43_8 | GH43_32
CAZYmes: Glycosyl hydrolases	GH43_30 | GH43 | GH43_8 | GH43_3 | GH43_31 | GH43_33 | GH43_34 | GH43_32 | GH43_5 | GH43_12 | GH43_9
CAZYmes: Glycosyl hydrolases	GH43_5 | GH43_3 | GH43_4 | GH43_7 | GH43 | GH43_6
CAZYmes: Glycosyl hydrolases	GH5_7 | GH5 | GH5_41
CAZYmes: Glycosyl hydrolases	GH5_7 | GH5 | GH5_41 | GH5_19
CAZYmes: Glycosyl hydrolases	GH53
CAZYmes: Glycosyl hydrolases	GH13 | GH13_2 | GH13_1 | GH13_36 | GH13_19 | GH13_20 | GH13_37 | GH13_16 | GH13_23 | GH13_31 | GH13_30 | GH13_17 | GH13_40 | GH13_29 | GH13_4 | GH13_7 | GH13_5 | GH13_35 | GH13_22 | GH13_21
CAZYmes: Glycosyl hydrolases	GH13 | GH13_36 | GH13_20 | GH13_38 | GH13_3 | GH13_1 | GH13_2 | GH13_16 | GH13_30 | GH13_17 | GH13_19 | GH13_29 | GH13_31 | GH13_10 | GH13_4 | GH13_23 | GH13_40
CAZYmes: Glycosyl hydrolases	GH13_23 | GH13_40 | GH13_31 | GH13_17 | GH13_30 | GH13 | GH13_29 | GH13_16 | GH13_36 | GH13_35 | GH13_20 | GH13_4 | GH13_2 | GH13_1 | GH13_21 | GH13_34 | GH13_37
CAZYmes: Glycosyl hydrolases	GH43_12 | GH43_11 | GH43_14 | GH43_13 | GH43 | GH43_9 | GH43_10 | GH43_3 | GH43_8 | GH43_15 | GH43_36 | GH43_30 | GH43_31 | GH43_28
CAZYmes: Glycosyl hydrolases	GH43_3 | GH43 | GH43_30 | GH43_8 | GH43_31 | GH43_5 | GH43_33 | GH43_4 | GH43_9 | GH43_34 | GH43_6
CAZYmes: Glycosyl hydrolases	GH43_30 | GH43 | GH43_8 | GH43_33 | GH43_3 | GH43_31 | GH43_32 | GH43_34 | GH43_5 | GH43_4
CAZYmes: Glycosyl hydrolases	GH77 | GH13_11 | GH13
CAZYmes: Glycosyl hydrolases	GH84
CAZYmes: Glycosyl hydrolases	GH13 | GH13_2 | GH13_1 | GH13_36 | GH13_20 | GH13_19 | GH13_16 | GH13_37 | GH13_31 | GH13_23 | GH13_17 | GH13_4 | GH13_40 | GH13_29 | GH13_30 | GH13_35 | GH13_22 | GH13_26 | GH13_34 | GH13_5 | GH13_21
CAZYmes: Glycosyl hydrolases	GH13_23 | GH13_40 | GH13_31 | GH13_17 | GH13_30 | GH13 | GH13_29 | GH13_35 | GH13_16 | GH13_36 | GH13_20 | GH13_4 | GH13_2 | GH13_1 | GH13_37
CAZYmes: Glycosyl hydrolases	GH43_12 | GH43_11 | GH43_14 | GH43_13 | GH43 | GH43_9 | GH43_10 | GH43_3 | GH43_8 | GH43_15 | GH43_36 | GH43_30 | GH43_31 | GH43_5 | GH43_4
CAZYmes: Glycosyl hydrolases	GH43_3 | GH43 | GH43_30 | GH43_8 | GH43_31 | GH43_5 | GH43_33 | GH43_9 | GH43_4 | GH43_6 | GH43_34 | GH43_10 | GH43_13 | GH43_11 | GH43_32 | GH43_1 | GH43_29 | GH43_12 | GH43_14 | GH43_7
CAZYmes: Glycosyl hydrolases	GH43_30 | GH43 | GH43_8 | GH43_33 | GH43_3 | GH43_31 | GH43_5 | GH43_34 | GH43_9 | GH43_32
CAZYmes: Glycosyl hydrolases	GH43_30 | GH43_8 | GH43 | GH43_3 | GH43_33 | GH43_31 | GH43_5 | GH43_34 | GH43_4 | GH117
CAZYmes: Glycosyl hydrolases	GH5_5 | GH5 | GH5_25 | GH5_39 | GH5_22
CAZYmes: Glycosyl hydrolases	GH5_5 | GH5 | GH5_25 | GH5_39 | GH5_22 | GH5_46
CAZYmes: Glycosyl hydrolases	GH5_5 | GH5 | GH5_39 | GH5_25
CAZYmes: Glycosyl hydrolases	GH13 | GH13_2 | GH13_1 | GH13_36 | GH13_20 | GH13_19 | GH13_37 | GH13_16 | GH13_31 | GH13_23 | GH13_17 | GH13_40 | GH13_30 | GH13_29 | GH13_4 | GH13_35 | GH13_22
CAZYmes: Glycosyl hydrolases	GH13_23 | GH13_40 | GH13_17 | GH13_31 | GH13_30 | GH13_29 | GH13_16 | GH13_35 | GH13 | GH13_36 | GH13_20 | GH13_4 | GH13_2 | GH13_1
CAZYmes: Glycosyl hydrolases	GH43_28 | GH43
CAZYmes: Glycosyl hydrolases	GH43_3 | GH43 | GH43_30 | GH43_8 | GH43_5 | GH43_31 | GH43_33 | GH43_6 | GH43_4 | GH43_9 | GH43_34 | GH43_32 | GH43_29 | GH43_10 | GH43_11 | GH43_13
CAZYmes: Glycosyl hydrolases	GH43_30 | GH43_8 | GH43 | GH43_3 | GH43_33 | GH43_31 | GH43_5 | GH43_34 | GH43_4 | GH43_32 | GH117 | GH43_9 | GH43_1 | GH43_12 | GH43_11
CAZYmes: Glycosyl hydrolases	GH13 | GH13_2 | GH13_36 | GH13_1 | GH13_20 | GH13_19 | GH13_16 | GH13_31 | GH13_37 | GH13_17 | GH13_23 | GH13_40 | GH13_4 | GH13_29 | GH13_30 | GH13_35 | GH13_22 | GH13_26 | GH13_34 | GH13_21
CAZYmes: Glycosyl hydrolases	GH43_3 | GH43 | GH43_30 | GH43_8 | GH43_5 | GH43_31 | GH43_33 | GH43_9 | GH43_6 | GH43_4 | GH43_34 | GH43_10 | GH43_13 | GH43_11 | GH43_32 | GH43_1 | GH43_29 | GH43_7 | GH43_12 | GH43_14
CAZYmes: Glycosyl hydrolases	GH43_30 | GH43 | GH43_8 | GH43_33 | GH43_3 | GH43_31 | GH43_34 | GH43_5 | GH43_4 | GH43_32
CAZYmes: Glycosyl hydrolases	GH43_30 | GH43_8 | GH43 | GH43_3 | GH43_33 | GH43_31 | GH43_5 | GH43_4 | GH117 | GH43_32
CAZYmes: Glycosyl hydrolases	GH5_5 | GH5 | GH5_39 | GH5_25 | GH5_22 | GH5_46
CAZYmes: Glycosyl hydrolases	GH5_5 | GH5 | GH5_39 | GH5_25 | GH5_46 | GH5_22
CAZYmes: Glycosyl hydrolases	GH43_3 | GH43 | GH43_30 | GH43_8 | GH43_31 | GH43_5 | GH43_33 | GH43_6 | GH43_9 | GH43_4 | GH43_34 | GH43_10 | GH43_11 | GH43_32 | GH43_1 | GH43_7 | GH43_13 | GH43_26 | GH43_14 | GH43_27 | GH43_17 | GH43_29
CAZYmes: Glycosyl hydrolases	GH43_30 | GH43_8 | GH43 | GH43_3 | GH43_31 | GH43_33 | GH43_4
CAZYmes: Glycosyl hydrolases	GH43_30 | GH43_8 | GH43 | GH43_3 | GH43_33 | GH43_31 | GH43_5 | GH117 | GH43_4 | GH43_34 | GH43_9
CAZYmes: Glycosyl hydrolases	GH13 | GH13_2 | GH13_1 | GH13_36 | GH13_20 | GH13_19 | GH13_37 | GH13_16 | GH13_31 | GH13_23 | GH13_30 | GH13_17 | GH13_40 | GH13_29 | GH13_4 | GH13_35 | GH13_5 | GH13_7 | GH13_22
CAZYmes: Glycosyl hydrolases	GH13_23 | GH13_31 | GH13_40 | GH13_17 | GH13_30 | GH13_29 | GH13 | GH13_16 | GH13_36 | GH13_35 | GH13_20 | GH13_4 | GH13_2 | GH13_1 | GH13_37 | GH13_21 | GH13_34
CAZYmes: Glycosyl hydrolases	GH43_3 | GH43 | GH43_30 | GH43_8 | GH43_31 | GH43_5 | GH43_33 | GH43_4 | GH43_6 | GH43_9 | GH43_34 | GH43_32 | GH43_10 | GH43_7 | GH43_11 | GH43_15 | GH43_1 | GH43_26 | GH43_13
CAZYmes: Glycosyl hydrolases	GH43_30 | GH43 | GH43_3 | GH43_33 | GH43_31 | GH43_8 | GH43_5 | GH43_4 | GH43_34 | GH117 | GH43_32 | GH43_26
CAZYmes: Glycosyl hydrolases	GH43_30 | GH43 | GH43_8 | GH43_33 | GH43_3 | GH43_31 | GH43_5 | GH43_32 | GH43_34 | GH43_4 | GH117 | GH43_9
CAZYmes: Glycosyl hydrolases	GH43_30 | GH43_8 | GH43 | GH43_3 | GH43_33 | GH43_31 | GH43_5 | GH43_4 | GH117 | GH43_34 | GH43_32 | GH43_9 | GH43_1
CAZYmes: Glycosyl hydrolases	GH13 | GH13_20 | GH13_36 | GH13_23
CAZYmes: Glycosyl hydrolases	GH13_9 | GH13_8 | GH13
CAZYmes: Glycosyl hydrolases	GH43_3 | GH43_5 | GH43 | GH43_6 | GH43_4 | GH43_7 | GH43_30 | GH43_8
CAZYmes: Glycosyl hydrolases	GH43_30 | GH43 | GH43_8 | GH43_3 | GH43_31 | GH43_33 | GH43_5 | GH43_27
CAZYmes: Glycosyl hydrolases	GH13_16 | GH13_36 | GH13_4 | GH13 | GH13_17 | GH13_23 | GH13_31 | GH13_40 | GH13_35 | GH13_29 | GH13_30 | GH13_20 | GH13_2 | GH13_1 | GH13_34 | GH13_18 | GH13_21 | GH13_37 | GH13_19 | GH13_10
CAZYmes: Glycosyl hydrolases	GH13_20 | GH13 | GH13_21 | GH13_36 | GH13_2 | GH13_31 | GH13_23 | GH13_16 | GH13_30 | GH13_40 | GH13_1 | GH13_17 | GH13_29 | GH13_19 | GH13_35 | GH13_34 | GH13_37 | GH13_4 | GH13_26
CAZYmes: Glycosyl hydrolases	GH13_20 | GH13 | GH13_36 | GH13_2 | GH13_21 | GH13_16 | GH13_23 | GH13_30 | GH13_31 | GH13_40 | GH13_1 | GH13_17 | GH13_29 | GH13_19 | GH13_4 | GH13_35 | GH13_34 | GH13_26 | GH13_37
CAZYmes: Glycosyl hydrolases	GH13_36 | GH13 | GH13_16 | GH13_31 | GH13_23 | GH13_20 | GH13_17 | GH13_29 | GH13_30 | GH13_40 | GH13_2 | GH13_35 | GH13_1 | GH13_4 | GH13_19 | GH13_21 | GH13_37 | GH13_7 | GH13_34 | GH13_5 | GH13_6 | GH13_10 | GH13_9 | GH13_27
CAZYmes: Glycosyl hydrolases	GH13_4 | GH13_16 | GH13 | GH13_36 | GH13_17 | GH13_31 | GH13_29 | GH13_40 | GH13_23 | GH13_30 | GH13_18 | GH13_35 | GH13_21 | GH13_20 | GH13_2
CAZYmes: Glycosyl hydrolases	GH43 | GH43_30 | GH43_32 | GH43_33 | GH43_8
CAZYmes: Glycosyl hydrolases	GH13 | GH13_36 | GH13_20 | GH13_23 | GH13_16 | GH13_30 | GH13_17 | GH13_31 | GH13_2 | GH13_29 | GH13_40 | GH13_10 | GH13_19 | GH13_35 | GH13_1 | GH13_37 | GH13_4 | GH13_26 | GH13_8 | GH13_11 | GH13_34 | GH13_9 | GH13_21
CAZYmes: Glycosyl hydrolases	GH13_16 | GH13_36 | GH13_17 | GH13_4 | GH13 | GH13_31 | GH13_23 | GH13_40 | GH13_35 | GH13_29 | GH13_30 | GH13_20 | GH13_2 | GH13_1 | GH13_34 | GH13_18 | GH13_19 | GH13_21 | GH13_37 | GH13_10 | GH13_26
CAZYmes: Glycosyl hydrolases	GH13 | GH13_36 | GH13_20 | GH13_16 | GH13_23 | GH13_17 | GH13_30 | GH13_31 | GH13_40 | GH13_29 | GH13_2 | GH13_1 | GH13_35 | GH13_26 | GH13_4 | GH13_21 | GH13_19 | GH13_10 | GH13_34 | GH13_37 | GH13_11 | GH13_38
CAZYmes: Glycosyl hydrolases	GH13_16 | GH13_36 | GH13 | GH13_17 | GH13_4 | GH13_23 | GH13_31 | GH13_40 | GH13_35 | GH13_29 | GH13_30 | GH13_20 | GH13_2 | GH13_34 | GH13_1 | GH13_21 | GH13_18 | GH13_19 | GH13_37 | GH13_10
CAZYmes: Glycosyl hydrolases	GH13_20 | GH13 | GH13_36 | GH13_1 | GH13_21 | GH13_2 | GH13_16 | GH13_31 | GH13_40 | GH13_23 | GH13_29 | GH13_17 | GH13_19 | GH13_26 | GH13_37
CAZYmes: Glycosyl hydrolases	GH13_20 | GH13 | GH13_36 | GH13_21 | GH13_2 | GH13_16 | GH13_23 | GH13_30 | GH13_31 | GH13_40 | GH13_1 | GH13_17 | GH13_29 | GH13_19 | GH13_4 | GH13_35 | GH13_26 | GH13_34
CAZYmes: Glycosyl hydrolases	GH13_20 | GH13 | GH13_36 | GH13_21 | GH13_2 | GH13_23 | GH13_16 | GH13_31 | GH13_17 | GH13_40 | GH13_30 | GH13_19 | GH13_29 | GH13_1 | GH13_35 | GH13_34 | GH13_37 | GH13_4 | GH13_26
CAZYmes: Glycosyl hydrolases	GH13_36 | GH13 | GH13_16 | GH13_23 | GH13_31 | GH13_20 | GH13_29 | GH13_17 | GH13_40 | GH13_30 | GH13_21 | GH13_35 | GH13_1 | GH13_2 | GH13_19 | GH13_4 | GH13_34 | GH13_7 | GH13_37 | GH13_10 | GH13_5 | GH13_9 | GH13_26
CAZYmes: Glycosyl hydrolases	GH13_4 | GH13_16 | GH13_36 | GH13 | GH13_17 | GH13_31 | GH13_29 | GH13_30 | GH13_40 | GH13_23 | GH13_18 | GH13_35 | GH13_2 | GH13_21 | GH13_20
CAZYmes: Glycosyl hydrolases	GH32 | GH43 | GH43_17 | GH130
CAZYmes: Glycosyl hydrolases	GH43 | GH43_30 | GH43_32 | GH43_3 | GH43_33
CAZYmes: Glycosyl hydrolases	GH13_10 | GH13 | GH13_9 | GH13_36 | GH13_11 | GH13_37 | GH13_1 | GH13_8 | GH13_19 | GH13_20
CAZYmes: Glycosyl hydrolases	GH13_16 | GH13_36 | GH13 | GH13_17 | GH13_23 | GH13_4 | GH13_31 | GH13_40 | GH13_29 | GH13_35 | GH13_30 | GH13_20 | GH13_2 | GH13_1 | GH13_34 | GH13_21 | GH13_19 | GH13_10 | GH13_37 | GH13_18 | GH13_9
CAZYmes: Glycosyl hydrolases	GH13_20 | GH13 | GH13_21 | GH13_36 | GH13_2 | GH13_31 | GH13_23 | GH13_16 | GH13_30 | GH13_40 | GH13_17 | GH13_29 | GH13_35 | GH13_1 | GH13_19 | GH13_26 | GH13_37 | GH13_34 | GH13_10
CAZYmes: Glycosyl hydrolases	GH13_20 | GH13 | GH13_36 | GH13_1 | GH13_2 | GH13_21 | GH13_16 | GH13_23 | GH13_31 | GH13_17 | GH13_19 | GH13_40 | GH13_29 | GH13_26 | GH13_30 | GH13_10 | GH13_37 | GH13_4 | GH13_35 | GH13_11
CAZYmes: Glycosyl hydrolases	GH13_20 | GH13 | GH13_36 | GH13_16 | GH13_21 | GH13_2 | GH13_23 | GH13_40 | GH13_31 | GH13_30 | GH13_1 | GH13_17 | GH13_29 | GH13_4 | GH13_19 | GH13_26 | GH13_34 | GH13_35 | GH13_37
CAZYmes: Glycosyl hydrolases	GH13_4 | GH13_16 | GH13 | GH13_36 | GH13_30 | GH13_29 | GH13_17 | GH13_31 | GH13_40 | GH13_23 | GH13_18 | GH13_35 | GH13_20 | GH13_21 | GH13_2
CAZYmes: Glycosyl hydrolases	GH13_10 | GH13 | GH13_9 | GH13_36 | GH13_11 | GH13_37 | GH13_20 | GH13_31
CAZYmes: Glycosyl hydrolases	GH13_10 | GH13 | GH13_9 | GH13_36 | GH13_37 | GH13_11 | GH13_8 | GH13_1
CAZYmes: Glycosyl hydrolases	GH13_20 | GH13 | GH13_36 | GH13_1 | GH13_2 | GH13_21 | GH13_23 | GH13_16 | GH13_31 | GH13_40 | GH13_19 | GH13_30 | GH13_26 | GH13_17 | GH13_29 | GH13_37 | GH13_18
CAZYmes: Glycosyl hydrolases	GH13_26 | GH13 | GH13_20 | GH13_36 | GH13_30 | GH13_17 | GH13_2
CAZYmes: Glycosyl hydrolases	GH13_16 | GH13_36 | GH13_40 | GH13 | GH13_31 | GH13_29 | GH13_23 | GH13_30 | GH13_17 | GH13_35 | GH13_4 | GH13_20 | GH13_10 | GH13_19 | GH13_2
CAZYmes: Glycosyl hydrolases	GH13_16 | GH13_4 | GH13_36 | GH13_17 | GH13_23 | GH13 | GH13_35 | GH13_31 | GH13_40 | GH13_29 | GH13_30
CAZYmes: Glycosyl hydrolases	GH13_20 | GH13 | GH13_36 | GH13_1 | GH13_21 | GH13_2 | GH13_16 | GH13_23 | GH13_31 | GH13_30 | GH13_29 | GH13_17 | GH13_40 | GH13_19 | GH13_26 | GH13_37 | GH13_4
CAZYmes: Glycosyl hydrolases	GH13_20 | GH13 | GH13_36 | GH13_2 | GH13_16 | GH13_21 | GH13_23 | GH13_40 | GH13_31 | GH13_30 | GH13_17 | GH13_1 | GH13_29 | GH13_19 | GH13_26 | GH13_35 | GH13_4 | GH13_34 | GH13_38 | GH13_37
CAZYmes: Glycosyl hydrolases	GH13_20 | GH13 | GH13_36 | GH13_21 | GH13_2 | GH13_31 | GH13_23 | GH13_16 | GH13_30 | GH13_1 | GH13_40 | GH13_29 | GH13_19 | GH13_17 | GH13_35 | GH13_37 | GH13_34 | GH13_4 | GH13_26 | GH13_38
CAZYmes: Glycosyl hydrolases	GH13_26 | GH13_20 | GH13 | GH13_36 | GH13_30 | GH13_1 | GH13_17 | GH13_2 | GH13_40
CAZYmes: Glycosyl hydrolases	GH13_36
CAZYmes: Glycosyl hydrolases	GH106 | GH2
CAZYmes: Glycosyl hydrolases	GH13 | GH13_36 | GH13_20
CAZYmes: Glycosyl hydrolases	GH13_36 | GH13 | GH13_16 | GH13_23 | GH13_31 | GH13_40 | GH13_17 | GH13_29 | GH13_20 | GH13_30 | GH13_35 | GH13_2 | GH13_1 | GH13_21 | GH13_19 | GH13_4 | GH13_37 | GH13_34 | GH13_10 | GH13_5 | GH13_7 | GH13_9 | GH13_6 | GH13_26
CAZYmes: Glycosyl hydrolases	GH32 | GH43 | GH117 | GH43_33 | GH68
CAZYmes: Glycosyl hydrolases	GH13_16 | GH13_36 | GH13_4 | GH13 | GH13_17 | GH13_31 | GH13_23 | GH13_40 | GH13_35 | GH13_29 | GH13_30 | GH13_20 | GH13_2 | GH13_34 | GH13_18 | GH13_1 | GH13_19 | GH13_21 | GH13_37 | GH13_10
CAZYmes: Glycosyl hydrolases	GH13_4 | GH13_16 | GH13 | GH13_36 | GH13_17 | GH13_31 | GH13_29 | GH13_30 | GH13_40 | GH13_23 | GH13_18 | GH13_35 | GH13_20
CAZYmes: Glycosyl hydrolases	GH43 | GH43_30 | GH43_32 | GH43_3
CAZYmes: Glycosyl hydrolases	GH13_10 | GH13
CAZYmes: Glycosyl hydrolases	GH13_16 | GH13_36 | GH13_4 | GH13_17 | GH13_23 | GH13_31 | GH13_40 | GH13 | GH13_29 | GH13_30 | GH13_35 | GH13_20 | GH13_2 | GH13_18 | GH13_1 | GH13_19 | GH13_10 | GH13_21 | GH13_34
CAZYmes: Glycosyl hydrolases	GH43_30 | GH43 | GH43_8 | GH43_3 | GH43_33 | GH43_31
CAZYmes: Glycosyl hydrolases	GH43_8 | GH43_30 | GH43_3 | GH43 | GH43_31 | GH43_33 | GH43_5 | GH43_9 | GH43_11 | GH43_12
CAZYmes: Glycosyl hydrolases	GH5_36 | GH5_37 | GH5 | GH5_38 | GH5_39 | GH5_52 | GH5_25 | GH5_46 | GH5_22
CAZYmes: Glycosyl hydrolases	GH13_10 | GH13 | GH13_9 | GH13_11 | GH13_36 | GH13_8 | GH13_37
CAZYmes: Glycosyl hydrolases	GH13_16 | GH13_36 | GH13_4 | GH13_17 | GH13 | GH13_31 | GH13_23 | GH13_40 | GH13_29 | GH13_35 | GH13_30 | GH13_20 | GH13_2 | GH13_34 | GH13_18 | GH13_1 | GH13_19 | GH13_21 | GH13_10 | GH13_37
CAZYmes: Glycosyl hydrolases	GH13_4 | GH13_16 | GH13_36 | GH13 | GH13_17 | GH13_29 | GH13_31 | GH13_30 | GH13_40 | GH13_23 | GH13_18 | GH13_35 | GH13_2 | GH13_20
CAZYmes: Glycosyl hydrolases	GH39 | GH5 | GH10
CAZYmes: Glycosyl hydrolases	GH5_40
CAZYmes: Glycosyl hydrolases	GH13 | GH13_10 | GH13_36 | GH13_20 | GH13_2 | GH13_11 | GH13_9 | GH13_37 | GH13_1 | GH13_31 | GH13_19 | GH13_29 | GH13_40
CAZYmes: Glycosyl hydrolases	GH13_20 | GH13 | GH13_36 | GH13_21 | GH13_2 | GH13_16 | GH13_23 | GH13_31 | GH13_1 | GH13_19 | GH13_17 | GH13_29 | GH13_40 | GH13_30 | GH13_35 | GH13_37 | GH13_34 | GH13_26 | GH13_4 | GH13_10 | GH13_38
CAZYmes: Glycosyl hydrolases	GH32 | GH43 | GH43_33 | GH117
CAZYmes: Glycosyl hydrolases	GT41 | GH32
CAZYmes: Glycosyl hydrolases	GH13 | GH13_2 | GH13_1 | GH13_19 | GH13_36 | GH13_20 | GH13_37 | GH13_7 | GH13_5 | GH13_16 | GH13_31 | GH13_23 | GH13_40 | GH13_17 | GH13_29 | GH13_30
CAZYmes: Glycosyl hydrolases	GH13_16 | GH13_36 | GH13_23 | GH13_17 | GH13_4 | GH13_31 | GH13 | GH13_40 | GH13_30 | GH13_29 | GH13_35 | GH13_20 | GH13_2 | GH13_21 | GH13_18 | GH13_34 | GH13_1
CAZYmes: Glycosyl hydrolases	GH13_20 | GH13 | GH13_36 | GH13_1 | GH13_2 | GH13_21 | GH13_19 | GH13_23 | GH13_16 | GH13_26 | GH13_40 | GH13_10 | GH13_30 | GH13_17 | GH13_31 | GH13_29 | GH13_34 | GH13_4
CAZYmes: Glycosyl hydrolases	GH13_20 | GH13 | GH13_36 | GH13_21 | GH13_2 | GH13_1 | GH13_23 | GH13_31 | GH13_16 | GH13_19 | GH13_40 | GH13_30 | GH13_29 | GH13_17 | GH13_37 | GH13_34 | GH13_26 | GH13_35 | GH13_4 | GH13_10
CAZYmes: Glycosyl hydrolases	GH13_21 | GH13_20 | GH13 | GH13_36 | GH13_16 | GH13_23 | GH13_31 | GH13_40 | GH13_2 | GH13_17 | GH13_29 | GH13_30 | GH13_4 | GH13_1 | GH13_35 | GH13_19 | GH13_37
CAZYmes: Glycosyl hydrolases	GH13_36 | GH13 | GH13_16 | GH13_17 | GH13_23 | GH13_31 | GH13_20 | GH13_29 | GH13_40 | GH13_30 | GH13_4 | GH13_2 | GH13_35 | GH13_21 | GH13_1 | GH13_34 | GH13_19 | GH13_37 | GH13_7 | GH13_10 | GH13_26 | GH13_5
CAZYmes: Glycosyl hydrolases	GH13_4 | GH13_16 | GH13 | GH13_36 | GH13_29 | GH13_31 | GH13_17 | GH13_40 | GH13_30 | GH13_23 | GH13_35 | GH13_18 | GH13_20 | GH13_2
CAZYmes: Glycosyl hydrolases	GH130 | GH32
CAZYmes: Glycosyl hydrolases	GH43_26 | GH43_27 | GH43 | GH43_30 | GH43_31 | GH43_33 | GH43_3
CAZYmes: Glycosyl hydrolases	GH43_3 | GH43 | GH43_5 | GH43_4 | GH43_6 | GH43_30 | GH43_8 | GH43_31 | GH43_7 | GH43_33 | GH43_34 | GH43_9 | GH43_32 | GH117 | GH43_29
CAZYmes: Glycosyl hydrolases	GH43_32 | GH43 | GH43_33 | GH43_30 | GH43_3 | GH43_31 | GH43_8 | GH43_5 | GH43_34 | GH43_4 | GH43_26 | GH43_17 | GH43_9 | GH43_1 | GH43_10 | GH43_6 | GH43_28 | GH43_27 | GH43_12 | GH43_29
CAZYmes: Glycosyl hydrolases	GH43_5 | GH43_6 | GH43_3 | GH43_4 | GH43_7 | GH43 | GH43_8 | GH43_30 | GH43_31 | GH43_11 | GH43_33 | GH43_10 | GH43_14 | GH43_34
CAZYmes: Glycosyl hydrolases	GH81 | GH18
Carboxylate transporters	TRAP dicarboxylate transporter, DctM subunit, unknown substrate 3
Carboxylate transporters	TRAP dicarboxylate transporter, DctM subunit, unknown substrate 5
Carboxylate transporters	TRAP dicarboxylate transporter, DctM subunit, unknown substrate 6
Carboxylate transporters	TRAP dicarboxylate transporter, DctQ subunit, unknown substrate 6
Carboxylate transporters	TRAP-type C4-dicarboxylate transport system, large permease component
Carboxylate transporters	TRAP-type C4-dicarboxylate transport system, periplasmic component
Carboxylate transporters	TRAP-type C4-dicarboxylate transport system, small permease component
Carboxylate transporters	Tricarboxylate transport protein TctC
Carboxylate transporters	Tripartite tricarboxylate transporter TctA family
Carboxylate transporters	Tripartite tricarboxylate transporter TctB family
Carboxylate transporters	TRAP dicarboxylate transporter, DctM subunit, unknown substrate 7
Carboxylate transporters	Tricarboxylate transport sensor protein TctE
Carboxylate transporters	Anaerobic C4-dicarboxylate transporter DcuC
Carboxylate transporters	TRAP dicarboxylate transporter, DctQ subunit, unknown substrate 3
Carboxylate transporters	TRAP dicarboxylate transporter, DctQ subunit, unknown substrate 5
Carboxylate transporters	C4-dicarboxylate transport sensor protein DctB
Amino acid transporter	ABC-type branched-chain amino acid transport systems, periplasmic component
Amino acid transporter	Branched-chain amino acid ABC transporter, amino acid-binding protein (TC 3.A.1.4.1)
Amino acid transporter	Branched-chain amino acid transport ATP-binding protein LivF (TC 3.A.1.4.1)
Amino acid transporter	Branched-chain amino acid transport ATP-binding protein LivG (TC 3.A.1.4.1)
Amino acid transporter	Branched-chain amino acid transport system permease protein LivM (TC 3.A.1.4.1)
Amino acid transporter	High-affinity branched-chain amino acid transport system permease protein LivH (TC 3.A.1.4.1)
Amino acid transporter	L-amino acid ABC transporter (Glu/Asp/His/...), permease protein 2 AapM
Amino acid transporter	L-amino acid ABC transporter (Glu/Asp/His/...), substrate-binding protein AapJ
Amino acid transporter	branched-chain amino acid transport
Amino acid transporter	Amino acid transporters
Amino acid transporter	Amino acid transporter
Amino acid transporter	Leucine-responsive regulatory protein, regulator for leucine (or lrp) regulon and high-affinity branched-chain amino acid transport system
Amino acid transporter	L-amino acid ABC transporter (Glu/Asp/His/...), ATP-binding protein AapP
Amino acid transporter	Cationic amino acid transporter - APC Superfamily
Amino acid transporter	ABC-type amino acid transport/signal transduction system, periplasmic component/domain
Amino acid transporter	ABC-type polar amino acid transport system, ATPase component
Amino acid transporter	Branched-chain amino acid ABC transporter, permease protein
Amino acid transporter	ABC-type amino acid transport system, permease component
Amino acid transporter	Branched-chain amino acid transport protein AzlC
Amino acid transporter	ABC transporter amino acid-binding protein
Amino acid transporter	possible amino acid export carrier protein
Amino acid transporter	putative amino acid transporter
Amino acid transporter	Branched-chain amino acid ABC-type transport system, permease components
Amino acid transporter	Probable amino-acid import ATP-binding protein YxeO
Amino acid transporter	Aromatic amino acid transport protein AroP
Amino acid transporter	Putative amino acid transporter
Amino acid transporter	COG0531: Amino acid transporters
Amino acid transporter	amino acid ABC transporter, periplasmic amino acid-binding protein
Amino acid transporter	Amino acid ABC transporter, permease protein
Amino acid transporter	ABC branched-chain amino acid transporter substrate-binding protein
Amino acid transporter	Putative branched-chain amino acid ABC transporter, ATP-binding protein
Amino acid transporter	L-amino acid ABC transporter (Glu/Asp/His/...), permease protein 1 AapQ
Peptide transporters	ABC transporter, ATP-binding protein (cluster 5, nickel/peptides/opines)
Peptide transporters	ABC transporter, ATP-binding protein (cluster 5, nickel/peptides/opines) / ABC transporter, ATP-binding protein (cluster 5, nickel/peptides/opines)
Peptide transporters	ABC transporter, permease protein 1 (cluster 5, nickel/peptides/opines)
Peptide transporters	ABC transporter, permease protein 2 (cluster 5, nickel/peptides/opines)
Peptide transporters	ABC transporter, substrate-binding protein (cluster 5, nickel/peptides/opines)
Peptide transporters	ABC-type antimicrobial peptide transport system, ATPase component
Peptide transporters	ABC-type antimicrobial peptide transport system, permease component
Peptide transporters	Dipeptide transport system permease protein DppB (TC 3.A.1.5.2)
Peptide transporters	Dipeptide transport system permease protein DppC (TC 3.A.1.5.2)
Peptide transporters	Dipeptide-binding ABC transporter, periplasmic substrate-binding component (TC 3.A.1.5.2)
Peptide transporters	Dipeptide-binding ABC transporter, periplasmic substrate-binding component (TC 3.A.1.5.2); Putative hemin-binding lipoprotein
Peptide transporters	Oligopeptide ABC transporter, periplasmic oligopeptide-binding protein OppA (TC 3.A.1.5.1)
Peptide transporters	Oligopeptide transport ATP-binding protein OppD (TC 3.A.1.5.1)
Peptide transporters	Oligopeptide transport ATP-binding protein OppF (TC 3.A.1.5.1)
Peptide transporters	Oligopeptide transport system permease protein OppB (TC 3.A.1.5.1)
Peptide transporters	Oligopeptide transport system permease protein OppC (TC 3.A.1.5.1)
Peptide transporters	Dipeptide transport ATP-binding protein DppD (TC 3.A.1.5.2)
Peptide transporters	ABC peptide transporter, permease component
Peptide transporters	Di-tripeptide/cation symporter
Peptide transporters	Oligopeptide/dipeptide ABC transporter, permease protein / Oligopeptide/dipeptide ABC transporter, ATP-binding protein
Peptide transporters	ABC-type dipeptide transport system, periplasmic component
Peptide transporters	ABC transporter, substrate-binding protein (cluster 5, nickel/peptides/opines), with reversed domain order
Peptide transporters	Oligopeptide transporter
Peptide transporters	oligopeptide transporter, OPT family
Peptide transporters	Oligopeptide transport ATP-binding protein @ Glutathione ABC transporter ATP-binding protein GsiA
Peptide transporters	Peptide transport system permease protein sapC (TC 3.A.1.5.5)
Peptide transporters	putative peptide transport ATP-binding protein
Peptide transporters	Dipeptide transport ATP-binding protein DppF (TC 3.A.1.5.2)
Peptide transporters	Oligopeptide/dipeptide ABC transporter, ATP-binding protein
Peptide transporters	Oligopeptide/dipeptide ABC transporter, permease protein
Peptide transporters	Oligopeptide/dipeptide ABC transporter, substrate-binding protein
Peptide transporters	oligopeptide transporter
Peptide transporters	Domain of unknown function / ABC transporter, permease protein 2 (cluster 5, nickel/peptides/opines)
Peptide transporters	Peptide/nickel/opine uptake family ABC transporter, permease protein
Peptide transporters	Oligopeptide transport ATP-binding protein oppD (TC 3.A.1.5.1)
Peptide transporters	peptide ABC transporter, periplasmic peptide-binding protein
